# Supplementary material for: Continued 26S proteasome dysfunction in mouse brain cortical neurons impairs autophagy and the Keap1-Nrf2 oxidative defence pathway
Source: Cell Death Dis. 2017 Jan 5;8(1):e2531–. doi: 10.1038/cddis.2016.443 (PMC5386360; doi:10.1038/cddis.2016.443)
Supplement: Supplementary Table S1 [file cddis2016443x10.xlsx]

## Sheet: Worksheet details
Sheet	Description
ProteinGroups.txt	Raw MaxQuant output protein groups file
Accepted	Selected 1885 protein groups from ProteinGroups.txt defined as suitable for overall data analysis
Rejected	563 protein groups from ProteinGroups.txt rejected as unsuitable for overall data analysis. Reason for rejection is shown in the first column
Summary_sig	Abbreviated information for 1504 proteins shortlisted as significantly more abundant in mutant than wt mice UQ1 purifications
Summary_nonsig	Abbreviated information for 381 proteins not identified as significantly more abundant in mutant than wt UQ1 purifications
cf Sarraf 2013 class 1	List of proteins identified that matched to the Class 1 candidate Parkin-dependent targets described in Sarraf et al., 2013 (reference 25 in the manuscript)
MOM ubiquitination targets	List of proteins identified that matched to mitochondrial outer membrane (MOM) ubiquitination targets described in Ordureau et al., 2014 and Sarraf et al., 2013 (references 24 and 25 in the maunscript)
Mfn2 ubiquitination	di-glycine capture proteomics identified ubiquitination of K84 and K416 residues
Summary_MitoCarta	List of proteins identified that matched to mouse MitoCarta inventory
	(Group 1) S01-S03 = WT (control) mice UQ1 resin
	(Group 2) S04-S06 = Mut (26S proteasome knockout) mice UQ1 resin
	(Group 3) S07-S09 = Mut (26S proteasome knockout) mice control resin
	Glossary
	ZR - Zero replaced intensity set
	Norm. - Normalized intensity set
	LFQ - MaxQuant defined label-free intensity set
	Mitocarta - Protein cross-references to the mouse mitocarta database
	Sarraf - Cross-reference with Sarraf et al 2013 Class 1 Parkin targets (reference 25 in the manuscript)
	MOM - Cross-reference with mitochondrial outer membrane protein PARKIN targets
	mut - Psmc1fl/fl;CamKIIα-Cre (26S proteasome knockout) mice source
	wt - Control mice source

## Sheet: ProteinGroups.txt
Protein IDs	Majority protein IDs	Peptide counts (all)	Peptide counts (razor+unique)	Peptide counts (unique)	Protein names	Gene names	Fasta headers	Proteins	Peptides	Razor + unique peptides	Unique peptides	Peptides S01	Peptides S02	Peptides S03	Peptides S04	Peptides S05	Peptides S06	Peptides S07	Peptides S08	Peptides S09	Razor + unique peptides S01	Razor + unique peptides S02	Razor + unique peptides S03	Razor + unique peptides S04	Razor + unique peptides S05	Razor + unique peptides S06	Razor + unique peptides S07	Razor + unique peptides S08	Razor + unique peptides S09	Unique peptides S01	Unique peptides S02	Unique peptides S03	Unique peptides S04	Unique peptides S05	Unique peptides S06	Unique peptides S07	Unique peptides S08	Unique peptides S09	Sequence coverage [%]	Unique + razor sequence coverage [%]	Unique sequence coverage [%]	Mol. weight [kDa]	Sequence length	Sequence lengths	Experiment S01	Experiment S02	Experiment S03	Experiment S04	Experiment S05
Q80Z24;A0A4W9;D3Z4T6;H3BKU7	Q80Z24;A0A4W9;D3Z4T6	10;10;10;4	10;10;10;4	10;10;10;4	Neuronal growth regulator 1	Negr1	>sp|Q80Z24|NEGR1_MOUSE Neuronal growth regulator 1 OS=Mus musculus GN=Negr1 PE=1 SV=1;>tr|A0A4W9|A0A4W9_MOUSE Neuronal growth regulator 1 OS=Mus musculus GN=Negr1 PE=2 SV=1;>tr|D3Z4T6|D3Z4T6_MOUSE Neuronal growth regulator 1 OS=Mus musculus GN=Negr1 PE=4 S	4	10	10	10	3	8	9	2	2	5	9	7	9	3	8	9	2	2	5	9	7	9	3	8	9	2	2	5	9	7	9	37.9	37.9	37.9	37.9	348	348;329;329;122	3	8	9	2	2
A0JNY3;Q8BUV3	A0JNY3;Q8BUV3	8;8	8;8	8;8	Gephyrin;Molybdopterin adenylyltransferase;Molybdopterin molybdenumtransferase	Gphn	>tr|A0JNY3|A0JNY3_MOUSE Gephyrin OS=Mus musculus GN=Gphn PE=2 SV=1;>sp|Q8BUV3|GEPH_MOUSE Gephyrin OS=Mus musculus GN=Gphn PE=1 SV=2	2	8	8	8	8	5	6	3	4	4	0	0	0	8	5	6	3	4	4	0	0	0	8	5	6	3	4	4	0	0	0	16.7	16.7	16.7	83.665	772	772;769	8	5	6	3	4
A2A8R0;A8Y5G5;A0S860	A2A8R0;A8Y5G5;A0S860	2;2;2	2;2;2	2;2;2		Zfyve9	>tr|A2A8R0|A2A8R0_MOUSE MCG17975 OS=Mus musculus GN=Zfyve9 PE=4 SV=1;>tr|A8Y5G5|A8Y5G5_MOUSE Protein Zfyve9 OS=Mus musculus GN=Zfyve9 PE=4 SV=1;>tr|A0S860|A0S860_MOUSE Protein Zfyve9 OS=Mus musculus GN=Zfyve9 PE=2 SV=1	3	2	2	2	0	1	0	1	1	2	0	0	0	0	1	0	1	1	2	0	0	0	0	1	0	1	1	2	0	0	0	2.5	2.5	2.5	152.42	1397	1397;1338;706		1		2	1
A1BN54;Q7TPR4;Q9JI91;O88990;D3YY95	A1BN54;Q7TPR4	29;28;5;4;3	29;28;5;4;3	18;17;1;0;1	Alpha-actinin-1	Actn1	>tr|A1BN54|A1BN54_MOUSE Alpha actinin 1a OS=Mus musculus GN=Actn1 PE=2 SV=1;>sp|Q7TPR4|ACTN1_MOUSE Alpha-actinin-1 OS=Mus musculus GN=Actn1 PE=1 SV=1	5	29	29	18	12	11	17	25	23	26	11	0	0	12	11	17	25	23	26	11	0	0	9	5	11	17	15	17	5	0	0	40.4	40.4	27.7	102.72	887	887;892;894;900;159	12	14	20	31	33
Q61183;E9QAN2;E9PZR3;E9PWC8;Q61183-3;Q61183-4;A1L349;Q9WVP6;Q61183-2;E9QAY4	Q61183;E9QAN2;E9PZR3;E9PWC8;Q61183-3;Q61183-4;A1L349;Q9WVP6;Q61183-2;E9QAY4	1;1;1;1;1;1;1;1;1;1	1;1;1;1;1;1;1;1;1;1	1;1;1;1;1;1;1;1;1;1	Poly(A) polymerase alpha;Poly(A) polymerase beta	Papola;Papolb	>sp|Q61183|PAPOA_MOUSE Poly(A) polymerase alpha OS=Mus musculus GN=Papola PE=1 SV=4;>tr|E9QAN2|E9QAN2_MOUSE Poly(A) polymerase alpha OS=Mus musculus GN=Papola PE=4 SV=1;>tr|E9PZR3|E9PZR3_MOUSE Poly(A) polymerase alpha OS=Mus musculus GN=Papola PE=4 SV=1;>t	10	1	1	1	0	0	0	0	1	1	0	0	0	0	0	0	0	1	1	0	0	0	0	0	0	0	1	1	0	0	0	1.5	1.5	1.5	82.308	739	739;732;718;693;681;657;642;641;375;168					1
A2A432;A2A432-2;E9PXY1;Q3TCH7;J3QJX0;E9PXT5	A2A432;A2A432-2;E9PXY1;Q3TCH7;J3QJX0	3;3;3;2;2;1	3;3;3;2;2;1	3;3;3;2;2;1	Cullin-4B;Cullin-4A	Cul4b;Cul4a	>sp|A2A432|CUL4B_MOUSE Cullin-4B OS=Mus musculus GN=Cul4b PE=1 SV=1;>sp|A2A432-2|CUL4B_MOUSE Isoform 2 of Cullin-4B OS=Mus musculus GN=Cul4b;>tr|E9PXY1|E9PXY1_MOUSE Cullin-4B OS=Mus musculus GN=Cul4b PE=3 SV=2;>sp|Q3TCH7|CUL4A_MOUSE Cullin-4A OS=Mus muscul	6	3	3	3	0	1	0	3	1	1	0	0	0	0	1	0	3	1	1	0	0	0	0	1	0	3	1	1	0	0	0	3.4	3.4	3.4	110.7	970	970;941;896;759;552;265		1		4	1
K3W4P1;P97432;A2A4N7;A2A4N8;A2A4N5;Q05BC8;F6S397	K3W4P1;P97432;A2A4N7;A2A4N8;A2A4N5;Q05BC8;F6S397	7;7;7;7;6;6;5	7;7;7;7;6;6;5	7;7;7;7;6;6;5	Next to BRCA1 gene 1 protein	Nbr1	>tr|K3W4P1|K3W4P1_MOUSE Next to BRCA1 gene 1 protein OS=Mus musculus GN=Nbr1 PE=4 SV=1;>sp|P97432|NBR1_MOUSE Next to BRCA1 gene 1 protein OS=Mus musculus GN=Nbr1 PE=1 SV=1;>tr|A2A4N7|A2A4N7_MOUSE Neighbor of Brca1 gene 1 OS=Mus musculus GN=Nbr1 PE=4 SV=1;>	7	7	7	7	2	1	1	4	5	6	0	0	0	2	1	1	4	5	6	0	0	0	2	1	1	4	5	6	0	0	0	8.4	8.4	8.4	110.11	988	988;988;963;951;906;888;712	2	1	1	4	5
A2A4P4;A2A4P3;Q3THG9	A2A4P4;A2A4P3;Q3THG9	4;4;4	4;4;4	4;4;4	Alanyl-tRNA editing protein Aarsd1	Aarsd1	>tr|A2A4P4|A2A4P4_MOUSE Alanyl-tRNA synthetase domain containing 1 OS=Mus musculus GN=Aarsd1 PE=4 SV=1;>tr|A2A4P3|A2A4P3_MOUSE Alanyl-tRNA synthetase domain containing 1 OS=Mus musculus GN=Aarsd1 PE=4 SV=1;>sp|Q3THG9|AASD1_MOUSE Alanyl-tRNA editing protein	3	4	4	4	0	0	0	4	3	3	0	0	0	0	0	0	4	3	3	0	0	0	0	0	0	4	3	3	0	0	0	9.4	9.4	9.4	60.506	543	543;525;412				4	3
Q91Y63;A2A4U9	Q91Y63;A2A4U9	1;1	1;1	1;1	Solute carrier family 13 member 3	Slc13a3	>sp|Q91Y63|S13A3_MOUSE Solute carrier family 13 member 3 OS=Mus musculus GN=Slc13a3 PE=2 SV=1;>tr|A2A4U9|A2A4U9_MOUSE Solute carrier family 13 (Sodium-dependent dicarboxylate transporter), member 3 OS=Mus musculus GN=Slc13a3 PE=4 SV=1	2	1	1	1	0	1	1	1	1	1	0	0	0	0	1	1	1	1	1	0	0	0	0	1	1	1	1	1	0	0	0	2.3	2.3	2.3	66.143	600	600;558		1	1	2	1
Q8BIF2;Q8BIF2-2;Q8BIF2-5;Q8BIF2-4;A2A4W9;B7ZC11	Q8BIF2;Q8BIF2-2;Q8BIF2-5;Q8BIF2-4;A2A4W9;B7ZC11	3;3;3;3;3;2	1;1;1;1;1;1	1;1;1;1;1;1	RNA binding protein fox-1 homolog 3	Rbfox3	>sp|Q8BIF2|RFOX3_MOUSE RNA binding protein fox-1 homolog 3 OS=Mus musculus GN=Rbfox3 PE=1 SV=2;>sp|Q8BIF2-2|RFOX3_MOUSE Isoform 2 of RNA binding protein fox-1 homolog 3 OS=Mus musculus GN=Rbfox3;>sp|Q8BIF2-5|RFOX3_MOUSE Isoform 5 of RNA binding protein fox	6	3	1	1	1	2	1	1	1	2	0	0	0	1	0	0	0	0	1	0	0	0	1	0	0	0	0	1	0	0	0	9.6	4	4	40.61	374	374;360;327;313;169;145	1
P84099;A2A547	P84099;A2A547	1;1	1;1	1;1	60S ribosomal protein L19;Ribosomal protein L19	Rpl19	>sp|P84099|RL19_MOUSE 60S ribosomal protein L19 OS=Mus musculus GN=Rpl19 PE=1 SV=1;>tr|A2A547|A2A547_MOUSE Ribosomal protein L19 OS=Mus musculus GN=Rpl19 PE=3 SV=1	2	1	1	1	0	0	0	1	1	1	0	0	0	0	0	0	1	1	1	0	0	0	0	0	0	1	1	1	0	0	0	8.7	8.7	8.7	23.466	196	196;194				1	1
A2A5R2;F6YCJ0	A2A5R2	8;2	8;2	6;1		Arfgef2	>sp|A2A5R2|BIG2_MOUSE Brefeldin A-inhibited guanine nucleotide-exchange protein 2 OS=Mus musculus GN=Arfgef2 PE=1 SV=1	2	8	8	6	1	1	1	6	3	3	0	0	0	1	1	1	6	3	3	0	0	0	0	0	0	4	1	1	0	0	0	4.9	4.9	4	202.24	1792	1792;283	1	1	1	6	3
A2A690-2;A2A690;F6VP19;F6VCI2	A2A690-2;A2A690;F6VP19	5;5;3;2	5;5;3;2	5;5;3;2	Protein TANC2	Tanc2	>sp|A2A690-2|TANC2_MOUSE Isoform 2 of Protein TANC2 OS=Mus musculus GN=Tanc2;>sp|A2A690|TANC2_MOUSE Protein TANC2 OS=Mus musculus GN=Tanc2 PE=1 SV=1;>tr|F6VP19|F6VP19_MOUSE Protein TANC2 (Fragment) OS=Mus musculus GN=Tanc2 PE=4 SV=1	4	5	5	5	0	0	0	3	5	2	0	0	0	0	0	0	3	5	2	0	0	0	0	0	0	3	5	2	0	0	0	2.2	2.2	2.2	221.36	2004	2004;1994;1137;370				3	5
Q9JM96;A2A6Q2;A2A6Q3	Q9JM96;A2A6Q2;A2A6Q3	3;3;3	3;3;3	3;3;3	Cdc42 effector protein 4	Cdc42ep4	>sp|Q9JM96|BORG4_MOUSE Cdc42 effector protein 4 OS=Mus musculus GN=Cdc42ep4 PE=1 SV=1;>tr|A2A6Q2|A2A6Q2_MOUSE CDC42 effector protein (Rho GTPase binding) 4 (Fragment) OS=Mus musculus GN=Cdc42ep4 PE=4 SV=1;>tr|A2A6Q3|A2A6Q3_MOUSE CDC42 effector protein (Rho	3	3	3	3	0	0	0	3	2	2	0	0	0	0	0	0	3	2	2	0	0	0	0	0	0	3	2	2	0	0	0	13.5	13.5	13.5	37.869	349	349;194;86				4	2
A2A7F6;O35454;E9Q741	A2A7F6;O35454;E9Q741	2;2;1	2;2;1	2;2;1	Chloride transport protein 6	Clcn6	>tr|A2A7F6|A2A7F6_MOUSE Chloride channel 6 OS=Mus musculus GN=Clcn6 PE=4 SV=1;>sp|O35454|CLCN6_MOUSE Chloride transport protein 6 OS=Mus musculus GN=Clcn6 PE=1 SV=1;>tr|E9Q741|E9Q741_MOUSE Chloride transport protein 6 OS=Mus musculus GN=Clcn6 PE=4 SV=1	3	2	2	2	0	0	1	2	2	2	0	0	0	0	0	1	2	2	2	0	0	0	0	0	1	2	2	2	0	0	0	2.1	2.1	2.1	97.208	873	873;870;731			1	2	2
G3UYF5;A2A7H5;Q8BK26;G3UZT3;A2A7H4;A2A7H6;E9PUJ0;Q8BK26-2;G3UY69;D6RHP0	G3UYF5;A2A7H5;Q8BK26;G3UZT3;A2A7H4;A2A7H6;E9PUJ0;Q8BK26-2;G3UY69;D6RHP0	1;1;1;1;1;1;1;1;1;1	1;1;1;1;1;1;1;1;1;1	1;1;1;1;1;1;1;1;1;1	F-box only protein 44	Fbxo44	>tr|G3UYF5|G3UYF5_MOUSE F-box only protein 44 OS=Mus musculus GN=Fbxo44 PE=4 SV=1;>tr|A2A7H5|A2A7H5_MOUSE F-box only protein 44 OS=Mus musculus GN=Fbxo44 PE=4 SV=1;>sp|Q8BK26|FBX44_MOUSE F-box only protein 44 OS=Mus musculus GN=Fbxo44 PE=1 SV=1;>tr|G3UZT3|	10	1	1	1	0	0	0	1	1	0	0	0	0	0	0	0	1	1	0	0	0	0	0	0	0	1	1	0	0	0	0	3.6	3.6	3.6	32.087	276	276;255;255;254;232;224;218;211;133;117				1	1
A2A7S7;Q91WQ3;F6VXZ2	A2A7S7;Q91WQ3;F6VXZ2	2;2;1	2;2;1	2;2;1	Tyrosine--tRNA ligase, cytoplasmic	Yars	>tr|A2A7S7|A2A7S7_MOUSE Tyrosine--tRNA ligase, cytoplasmic OS=Mus musculus GN=Yars PE=4 SV=1;>sp|Q91WQ3|SYYC_MOUSE Tyrosine--tRNA ligase, cytoplasmic OS=Mus musculus GN=Yars PE=2 SV=3;>tr|F6VXZ2|F6VXZ2_MOUSE Tyrosine--tRNA ligase, cytoplasmic (Fragment) OS	3	2	2	2	2	1	0	2	2	2	0	0	0	2	1	0	2	2	2	0	0	0	2	1	0	2	2	2	0	0	0	3.2	3.2	3.2	63.001	564	564;528;129	2	1		2	2
E9PYL1;A2A8L1;E9QAS5;E9PYU4;Q6PDQ2;E9QAS4;F6WR45	E9PYL1;A2A8L1;E9QAS5;E9PYU4;Q6PDQ2;E9QAS4;F6WR45	2;2;2;2;2;2;1	2;2;2;2;2;2;1	2;2;2;2;2;2;1	Chromodomain-helicase-DNA-binding protein 4	Chd5;Chd4	>tr|E9PYL1|E9PYL1_MOUSE Protein Chd5 OS=Mus musculus GN=Chd5 PE=4 SV=1;>tr|A2A8L1|A2A8L1_MOUSE Chromodomain helicase DNA binding protein 5 OS=Mus musculus GN=Chd5 PE=4 SV=1;>tr|E9QAS5|E9QAS5_MOUSE Chromodomain-helicase-DNA-binding protein 4 OS=Mus musculus	7	2	2	2	0	0	0	2	1	1	0	0	0	0	0	0	2	1	1	0	0	0	0	0	0	2	1	1	0	0	0	1.3	1.3	1.3	222.68	1952	1952;1946;1922;1915;1915;1902;444				2	1
Q61701;A2A9S0;Q8BVA9;A2A9R6;A2A9R8;A2A9S2;Q61701-2;A2A9S3;Q60900-2;A2A9R4;H3BLG7	Q61701;A2A9S0;Q8BVA9;A2A9R6;A2A9R8;A2A9S2;Q61701-2;A2A9S3;Q60900-2	10;10;10;10;10;10;9;9;5;3;3	10;10;10;10;10;10;9;9;5;3;3	2;2;2;2;2;2;2;2;0;0;0	ELAV-like protein 4	Elavl4	>sp|Q61701|ELAV4_MOUSE ELAV-like protein 4 OS=Mus musculus GN=Elavl4 PE=1 SV=1;>tr|A2A9S0|A2A9S0_MOUSE ELAV (Embryonic lethal, abnormal vision, Drosophila)-like 4 (Hu antigen D) OS=Mus musculus GN=Elavl4 PE=4 SV=1;>tr|Q8BVA9|Q8BVA9_MOUSE ELAV (Embryonic le	11	10	10	2	9	8	9	10	9	10	3	0	0	9	8	9	10	9	10	3	0	0	2	1	2	2	2	2	0	0	0	30.4	30.4	6.8	42.368	385	385;383;380;371;366;366;358;356;360;138;125	9	8	11	13	10
Q8BMI3;A2A9W7;A2A9W5;Q8R0H9;Q6P5E6	Q8BMI3;A2A9W7;A2A9W5	3;3;2;1;1	3;3;2;1;1	3;3;2;1;1	ADP-ribosylation factor-binding protein GGA3	Gga3	>sp|Q8BMI3|GGA3_MOUSE ADP-ribosylation factor-binding protein GGA3 OS=Mus musculus GN=Gga3 PE=2 SV=2;>tr|A2A9W7|A2A9W7_MOUSE ADP-ribosylation factor-binding protein GGA3 OS=Mus musculus GN=Gga3 PE=4 SV=1;>tr|A2A9W5|A2A9W5_MOUSE ADP-ribosylation factor-bind	5	3	3	3	1	1	1	3	3	1	0	0	0	1	1	1	3	3	1	0	0	0	1	1	1	3	3	1	0	0	0	4.3	4.3	4.3	77.972	718	718;640;118;635;603	1	1	1	3	3
P11531;A2A9Z2;A2A9Z1	P11531;A2A9Z2;A2A9Z1	1;1;1	1;1;1	1;1;1	Dystrophin	Dmd	>sp|P11531|DMD_MOUSE Dystrophin OS=Mus musculus GN=Dmd PE=1 SV=3;>tr|A2A9Z2|A2A9Z2_MOUSE Dystrophin OS=Mus musculus GN=Dmd PE=2 SV=1;>tr|A2A9Z1|A2A9Z1_MOUSE Dystrophin OS=Mus musculus GN=Dmd PE=4 SV=1	3	1	1	1	0	0	0	1	1	1	0	0	0	0	0	0	1	1	1	0	0	0	0	0	0	1	1	1	0	0	0	0.4	0.4	0.4	425.83	3678	3678;617;604				1	1
O35250;A2AAN0;O35250-2;A2AAN3;A2AAN4	O35250;A2AAN0;O35250-2;A2AAN3	5;5;5;3;1	5;5;5;3;1	5;5;5;3;1	Exocyst complex component 7	Exoc7	>sp|O35250|EXOC7_MOUSE Exocyst complex component 7 OS=Mus musculus GN=Exoc7 PE=1 SV=2;>tr|A2AAN0|A2AAN0_MOUSE Exocyst complex component 7 OS=Mus musculus GN=Exoc7 PE=4 SV=1;>sp|O35250-2|EXOC7_MOUSE Isoform 2 of Exocyst complex component 7 OS=Mus musculus G	5	5	5	5	1	2	1	3	4	3	0	0	0	1	2	1	3	4	3	0	0	0	1	2	1	3	4	3	0	0	0	8.8	8.8	8.8	79.959	697	697;684;653;288;105	1	2	1	3	5
Q8BMA6;A2AAN2	Q8BMA6;A2AAN2	3;3	3;3	3;3	Signal recognition particle 68 kDa protein	Srp68	>sp|Q8BMA6|SRP68_MOUSE Signal recognition particle 68 kDa protein OS=Mus musculus GN=Srp68 PE=2 SV=2;>tr|A2AAN2|A2AAN2_MOUSE Signal recognition particle 68 OS=Mus musculus GN=Srp68 PE=4 SV=1	2	3	3	3	0	0	0	2	2	2	0	0	0	0	0	0	2	2	2	0	0	0	0	0	0	2	2	2	0	0	0	5.6	5.6	5.6	70.573	625	625;587				2	2
Q8VBT9;A2ABZ8;Q8VBT9-2;Q8VBT9-3;A2AC05;A2AC03;A2AC02;F7CRQ2;E9PVI1;A2AC01;E9PWZ4;E9Q779	Q8VBT9;A2ABZ8;Q8VBT9-2;Q8VBT9-3;A2AC05;A2AC03;A2AC02	3;3;2;2;2;2;2;1;1;1;1;1	3;3;2;2;2;2;2;1;1;1;1;1	3;3;2;2;2;2;2;1;1;1;1;1	Tether containing UBX domain for GLUT4	Aspscr1	>sp|Q8VBT9|ASPC1_MOUSE Tether containing UBX domain for GLUT4 OS=Mus musculus GN=Aspscr1 PE=1 SV=1;>tr|A2ABZ8|A2ABZ8_MOUSE Alveolar soft part sarcoma chromosome region, candidate 1 (Human) (Fragment) OS=Mus musculus GN=Aspscr1 PE=4 SV=1;>sp|Q8VBT9-2|ASPC1_	12	3	3	3	1	0	0	3	3	3	0	0	0	1	0	0	3	3	3	0	0	0	1	0	0	3	3	3	0	0	0	7.5	7.5	7.5	59.795	550	550;226;473;452;220;178;177;136;108;67;53;48	1			3	3
P60764;A2AC13	P60764;A2AC13	5;5	2;2	2;2	Ras-related C3 botulinum toxin substrate 3	Rac3	>sp|P60764|RAC3_MOUSE Ras-related C3 botulinum toxin substrate 3 OS=Mus musculus GN=Rac3 PE=1 SV=1;>tr|A2AC13|A2AC13_MOUSE RAS-related C3 botulinum substrate 3 (Fragment) OS=Mus musculus GN=Rac3 PE=3 SV=1	2	5	2	2	1	3	3	5	4	2	0	0	0	0	1	1	2	2	0	0	0	0	0	1	1	2	2	0	0	0	0	30.7	13.5	13.5	21.379	192	192;185		1	1	2	2
E9Q0J2;A2ACC6;F8WHN4;Q8BQZ4;Q8BQZ4-2	E9Q0J2;A2ACC6;F8WHN4;Q8BQZ4	4;4;4;3;1	4;4;4;3;1	2;2;2;1;1	Ral GTPase-activating protein subunit beta	Ralgapb	>tr|E9Q0J2|E9Q0J2_MOUSE Ral GTPase-activating protein subunit beta OS=Mus musculus GN=Ralgapb PE=4 SV=1;>tr|A2ACC6|A2ACC6_MOUSE Novel protein OS=Mus musculus GN=Ralgapb PE=4 SV=1;>tr|F8WHN4|F8WHN4_MOUSE Ral GTPase-activating protein subunit beta OS=Mus mus	5	4	4	2	0	0	0	4	2	2	0	0	0	0	0	0	4	2	2	0	0	0	0	0	0	2	1	0	0	0	0	5.2	5.2	2.6	167.94	1507	1507;1495;1491;1484;490				5	2
Q9DBG6;A2ACG7	Q9DBG6;A2ACG7	6;6	6;6	6;6	Dolichyl-diphosphooligosaccharide--protein glycosyltransferase subunit 2	Rpn2	>sp|Q9DBG6|RPN2_MOUSE Dolichyl-diphosphooligosaccharide--protein glycosyltransferase subunit 2 OS=Mus musculus GN=Rpn2 PE=2 SV=1;>tr|A2ACG7|A2ACG7_MOUSE Dolichyl-diphosphooligosaccharide--protein glycosyltransferase subunit 2 OS=Mus musculus GN=Rpn2 PE=4 S	2	6	6	6	1	1	1	5	4	4	0	0	0	1	1	1	5	4	4	0	0	0	1	1	1	5	4	4	0	0	0	12.8	12.8	12.8	69.062	631	631;615	1	1	1	6	4
A2ACM0;Q8K4Q0;Q8K4Q0-2;Q8K4Q0-3;E9PXZ5;Q8K4Q0-4;Q8K4Q0-5;F7BQS0;F6U5L3	A2ACM0;Q8K4Q0;Q8K4Q0-2	8;7;4;3;2;2;1;1;1	8;7;4;3;2;2;1;1;1	8;7;4;3;2;2;1;1;1	Regulatory-associated protein of mTOR	Rptor	>tr|A2ACM0|A2ACM0_MOUSE Novel protein containing six WD40 domains at C-terminus OS=Mus musculus GN=Rptor PE=4 SV=1;>sp|Q8K4Q0|RPTOR_MOUSE Regulatory-associated protein of mTOR OS=Mus musculus GN=Rptor PE=1 SV=1;>sp|Q8K4Q0-2|RPTOR_MOUSE Isoform 2 of Regulat	9	8	8	8	2	1	1	8	6	5	1	0	0	2	1	1	8	6	5	1	0	0	2	1	1	8	6	5	1	0	0	6.7	6.7	6.7	149.5	1335	1335;1335;658;307;387;248;297;172;89	2	1	1	8	6
Q9QXG2;A2AD03;Q3UR39	Q9QXG2;A2AD03;Q3UR39	4;4;3	4;4;3	4;4;3	Rab proteins geranylgeranyltransferase component A 1	Chm	>sp|Q9QXG2|RAE1_MOUSE Rab proteins geranylgeranyltransferase component A 1 OS=Mus musculus GN=Chm PE=2 SV=1;>tr|A2AD03|A2AD03_MOUSE Choroidermia OS=Mus musculus GN=Chm PE=4 SV=1;>tr|Q3UR39|Q3UR39_MOUSE Choroidermia OS=Mus musculus GN=Chm PE=2 SV=1	3	4	4	4	0	1	1	4	2	2	0	0	0	0	1	1	4	2	2	0	0	0	0	1	1	4	2	2	0	0	0	6	6	6	73.976	665	665;662;623		1	1	4	2
A2ADY9	A2ADY9	6	6	6	Protein DDI1 homolog 2	Ddi2	>sp|A2ADY9|DDI2_MOUSE Protein DDI1 homolog 2 OS=Mus musculus GN=Ddi2 PE=1 SV=1	1	6	6	6	1	6	3	6	6	6	0	0	0	1	6	3	6	6	6	0	0	0	1	6	3	6	6	6	0	0	0	26.1	26.1	26.1	44.59	399	399	1	6	3	9	8
P10649;A2AE89;F6WHQ7;P15626;Q80W21;P19639;D3YVP5;E9QAC8;D3YX76;D3YVP6;Q8R5I6;O35660;A2AE91;D3YZ29;F6Y363;G5E8M7;J3QQ61;D3YVP9;D3YVP8	P10649;A2AE89;F6WHQ7	8;8;4;3;3;3;3;3;3;3;2;2;2;2;2;1;1;1;1	7;7;3;2;2;3;2;2;2;2;1;2;1;1;1;1;0;1;1	7;7;3;2;2;3;2;2;2;2;1;2;1;1;1;1;0;1;1	Glutathione S-transferase Mu 1	Gstm1	>sp|P10649|GSTM1_MOUSE Glutathione S-transferase Mu 1 OS=Mus musculus GN=Gstm1 PE=1 SV=2;>tr|A2AE89|A2AE89_MOUSE Glutathione S-transferase Mu 1 (Fragment) OS=Mus musculus GN=Gstm1 PE=3 SV=1;>tr|F6WHQ7|F6WHQ7_MOUSE Glutathione S-transferase Mu 1 (Fragment)	19	8	7	7	5	4	3	2	2	1	2	2	0	4	3	2	1	1	0	2	2	0	4	3	2	1	1	0	2	2	0	44.5	40.4	40.4	25.97	218	218;201;194;218;218;218;214;193;184;181;218;218;184;119;85;232;196;154;123	4	3	2	1	1
A2AEG6;P35803;A2AEG3;P35803-2;H3BIV8;P35803-6;P35803-7	A2AEG6;P35803;A2AEG3	7;6;4;3;3;2;1	7;6;4;3;3;2;1	2;1;2;1;2;1;0	Neuronal membrane glycoprotein M6-b	Gpm6b	>tr|A2AEG6|A2AEG6_MOUSE Glycoprotein m6b OS=Mus musculus GN=Gpm6b PE=4 SV=1;>sp|P35803|GPM6B_MOUSE Neuronal membrane glycoprotein M6-b OS=Mus musculus GN=Gpm6b PE=1 SV=2;>tr|A2AEG3|A2AEG3_MOUSE Glycoprotein m6b OS=Mus musculus GN=Gpm6b PE=4 SV=1	7	7	7	2	4	5	6	4	6	5	0	0	0	4	5	6	4	6	5	0	0	0	1	1	2	1	1	1	0	0	0	22.9	22.9	6.7	36.196	328	328;328;305;305;89;89;49	4	7	8	5	7
A2AES4;A2AES5;Q3U2S4;Q3U2S4-2;A2AES3	A2AES4;A2AES5;Q3U2S4;Q3U2S4-2;A2AES3	9;9;9;9;9	9;9;9;9;9	9;9;9;9;9	OTU domain-containing protein 5	Otud5	>tr|A2AES4|A2AES4_MOUSE OTU domain containing 5 OS=Mus musculus GN=Otud5 PE=4 SV=1;>tr|A2AES5|A2AES5_MOUSE OTU domain containing 5 OS=Mus musculus GN=Otud5 PE=4 SV=1;>sp|Q3U2S4|OTUD5_MOUSE OTU domain-containing protein 5 OS=Mus musculus GN=Otud5 PE=1 SV=2;	5	9	9	9	0	1	2	9	9	8	0	0	0	0	1	2	9	9	8	0	0	0	0	1	2	9	9	8	0	0	0	20.7	20.7	20.7	60.749	571	571;567;566;523;517		1	2	13	13
Q91VM3;Q91VM3-2;A2AEV2;F6Q8K5;F6YHS5;F7CAT9;F7DCL5;F6QP00	Q91VM3;Q91VM3-2;A2AEV2;F6Q8K5;F6YHS5;F7CAT9;F7DCL5;F6QP00	1;1;1;1;1;1;1;1	1;1;1;1;1;1;1;1	1;1;1;1;1;1;1;1	WD repeat domain phosphoinositide-interacting protein 4	Wdr45	>sp|Q91VM3|WIPI4_MOUSE WD repeat domain phosphoinositide-interacting protein 4 OS=Mus musculus GN=Wdr45 PE=2 SV=1;>sp|Q91VM3-2|WIPI4_MOUSE Isoform 2 of WD repeat domain phosphoinositide-interacting protein 4 OS=Mus musculus GN=Wdr45;>tr|A2AEV2|A2AEV2_MOUSE	8	1	1	1	0	0	0	0	0	1	0	0	0	0	0	0	0	0	1	0	0	0	0	0	0	0	0	1	0	0	0	3.9	3.9	3.9	39.787	360	360;346;256;145;145;145;111;78
A2AEW8;Q8VD04;A2AEW9;A2AEW5;A2AEW6	A2AEW8;Q8VD04;A2AEW9;A2AEW5;A2AEW6	2;2;2;1;1	2;2;2;1;1	2;2;2;1;1	GRIP1-associated protein 1	Gripap1	>tr|A2AEW8|A2AEW8_MOUSE GRIP1 associated protein 1 OS=Mus musculus GN=Gripap1 PE=2 SV=1;>sp|Q8VD04|GRAP1_MOUSE GRIP1-associated protein 1 OS=Mus musculus GN=Gripap1 PE=1 SV=1;>tr|A2AEW9|A2AEW9_MOUSE GRIP1 associated protein 1 OS=Mus musculus GN=Gripap1 PE=	5	2	2	2	0	0	0	2	1	0	0	0	0	0	0	0	2	1	0	0	0	0	0	0	0	2	1	0	0	0	0	3.3	3.3	3.3	95.912	837	837;806;792;485;469				2	1
A2AEY2;A2AEX6;A2AEX8;P97447;A2AEY1;A2AEX7;P97447-2	A2AEY2;A2AEX6;A2AEX8;P97447;A2AEY1;A2AEX7;P97447-2	2;2;2;2;2;2;2	2;2;2;2;2;2;2	2;2;2;2;2;2;2	Four and a half LIM domains protein 1	Fhl1	>tr|A2AEY2|A2AEY2_MOUSE Four and a half LIM domains 1 OS=Mus musculus GN=Fhl1 PE=4 SV=1;>tr|A2AEX6|A2AEX6_MOUSE Four and a half LIM domains 1 OS=Mus musculus GN=Fhl1 PE=4 SV=1;>tr|A2AEX8|A2AEX8_MOUSE Four and a half LIM domains 1 OS=Mus musculus GN=Fhl1 PE	7	2	2	2	1	1	1	2	1	1	0	0	0	1	1	1	2	1	1	0	0	0	1	1	1	2	1	1	0	0	0	7.1	7.1	7.1	36.261	323	323;309;296;280;235;210;194	1	1	1	2	2
Q6PGJ3;A2AFG8;A2AFG7;P11627;F6UIL7	Q6PGJ3;A2AFG8;A2AFG7;P11627	4;4;4;3;1	4;4;4;3;1	4;4;4;3;1	Neural cell adhesion molecule L1	L1cam	>tr|Q6PGJ3|Q6PGJ3_MOUSE L1 cell adhesion molecule OS=Mus musculus GN=L1cam PE=2 SV=1;>tr|A2AFG8|A2AFG8_MOUSE L1 cell adhesion molecule OS=Mus musculus GN=L1cam PE=4 SV=1;>tr|A2AFG7|A2AFG7_MOUSE L1 cell adhesion molecule OS=Mus musculus GN=L1cam PE=4 SV=1;>	5	4	4	4	4	3	3	3	1	1	0	0	0	4	3	3	3	1	1	0	0	0	4	3	3	3	1	1	0	0	0	5.2	5.2	5.2	140.91	1259	1259;1255;1250;1260;145	4	4	4	3	1
Q9WV02;Q91VM5;A2AFI3;Q9WV02-2;A2AFI4	Q9WV02;Q91VM5;A2AFI3;Q9WV02-2;A2AFI4	2;2;2;2;2	2;2;2;2;2	2;2;2;2;2	RNA-binding motif protein, X chromosome;RNA-binding motif protein, X chromosome, N-terminally processed;RNA binding motif protein, X-linked-like-1;RNA binding motif protein, X-linked-like-1, N-terminally processed	Rbmx;Rbmxl1	>sp|Q9WV02|RBMX_MOUSE RNA-binding motif protein, X chromosome OS=Mus musculus GN=Rbmx PE=1 SV=1;>sp|Q91VM5|RMXL1_MOUSE RNA binding motif protein, X-linked-like-1 OS=Mus musculus GN=Rbmxl1 PE=1 SV=1;>tr|A2AFI3|A2AFI3_MOUSE RNA binding motif protein, X chrom	5	2	2	2	1	0	2	0	0	0	0	0	0	1	0	2	0	0	0	0	0	0	1	0	2	0	0	0	0	0	0	6.9	6.9	6.9	42.3	391	391;388;301;289;103	1		2
Q60973;A2AFJ1;A2AFI9;F6ZLC6;F6U539	Q60973;A2AFJ1;A2AFI9	6;6;5;2;2	2;2;1;1;1	2;2;1;1;1	Histone-binding protein RBBP7	Rbbp7	>sp|Q60973|RBBP7_MOUSE Histone-binding protein RBBP7 OS=Mus musculus GN=Rbbp7 PE=1 SV=1;>tr|A2AFJ1|A2AFJ1_MOUSE Histone-binding protein RBBP7 OS=Mus musculus GN=Rbbp7 PE=4 SV=1;>tr|A2AFI9|A2AFI9_MOUSE Histone-binding protein RBBP7 OS=Mus musculus GN=Rbbp7	5	6	2	2	1	2	1	6	5	4	0	0	0	0	0	0	2	2	1	0	0	0	0	0	0	2	2	1	0	0	0	20.7	12	12	47.789	425	425;416;386;236;76				2	2
A2AFQ0;Q7TMY8;Q7TMY8-3;Q7TMY8-4;Q7TMY8-2;F6XP90;F6UYC1	A2AFQ0;Q7TMY8;Q7TMY8-3;Q7TMY8-4;Q7TMY8-2	165;165;164;141;125;45;2	165;165;164;141;125;45;2	165;165;164;141;125;45;2	E3 ubiquitin-protein ligase HUWE1	Huwe1	>tr|A2AFQ0|A2AFQ0_MOUSE E3 ubiquitin-protein ligase HUWE1 OS=Mus musculus GN=Huwe1 PE=4 SV=1;>sp|Q7TMY8|HUWE1_MOUSE E3 ubiquitin-protein ligase HUWE1 OS=Mus musculus GN=Huwe1 PE=1 SV=5;>sp|Q7TMY8-3|HUWE1_MOUSE Isoform 3 of E3 ubiquitin-protein ligase HUWE1	7	165	165	165	112	138	140	161	154	154	3	2	1	112	138	140	161	154	154	3	2	1	112	138	140	161	154	154	3	2	1	51.3	51.3	51.3	482.69	4378	4378;4377;4362;3832;3364;1176;150	175	244	253	326	291
A2AFQ2;Q99N15;O08756	A2AFQ2;Q99N15;O08756	2;2;1	2;2;1	2;2;1	3-hydroxyacyl-CoA dehydrogenase type-2	Hsd17b10	>tr|A2AFQ2|A2AFQ2_MOUSE 3-hydroxyacyl-CoA dehydrogenase type-2 OS=Mus musculus GN=Hsd17b10 PE=3 SV=1;>tr|Q99N15|Q99N15_MOUSE 17beta-hydroxysteroid dehydrogenase type 10/short chain L-3-hydroxyacyl-CoA dehydrogenase OS=Mus musculus GN=Hsd17b10 PE=2 SV=1;>sp	3	2	2	2	1	0	0	0	1	0	0	0	0	1	0	0	0	1	0	0	0	0	1	0	0	0	1	0	0	0	0	11.4	11.4	11.4	28.374	271	271;261;261	1				1
A2AG30;O89114	A2AG30;O89114	6;5	6;5	6;5	DnaJ homolog subfamily B member 5	Dnajb5	>tr|A2AG30|A2AG30_MOUSE DnaJ (Hsp40) homolog subfamily B member 5 OS=Mus musculus GN=Dnajb5 PE=4 SV=1;>sp|O89114|DNJB5_MOUSE DnaJ homolog subfamily B member 5 OS=Mus musculus GN=Dnajb5 PE=2 SV=1	2	6	6	6	0	1	0	5	4	4	0	0	0	0	1	0	5	4	4	0	0	0	0	1	0	5	4	4	0	0	0	15.4	15.4	15.4	43.018	382	382;348		1		5	4
A2AGI2;Q8BYM5;A2AGI3;A2AGI0	A2AGI2;Q8BYM5;A2AGI3;A2AGI0	5;5;5;3	5;5;5;3	3;3;3;2	Neuroligin-3	Nlgn3	>tr|A2AGI2|A2AGI2_MOUSE Neuroligin 3 OS=Mus musculus GN=Nlgn3 PE=4 SV=1;>sp|Q8BYM5|NLGN3_MOUSE Neuroligin-3 OS=Mus musculus GN=Nlgn3 PE=1 SV=2;>tr|A2AGI3|A2AGI3_MOUSE Neuroligin 3 OS=Mus musculus GN=Nlgn3 PE=4 SV=1;>tr|A2AGI0|A2AGI0_MOUSE Neuroligin 3 (Fra	4	5	5	3	4	3	2	3	4	5	0	0	0	4	3	2	3	4	5	0	0	0	3	2	1	2	2	3	0	0	0	8.5	8.5	5.6	93.486	845	845;825;711;510	4	4	2	3	5
A2AGQ4;E9QN47;Q80U28-14;A2AGQ6;A2AGQ5;A2AGR0;Q80U28;A2AGQ9;Q80U28-15;A2AGQ7;A2AGQ8;Q80U28-3;A2AGQ2;A2AGQ3;A2AGR1;Q80U28-2;Q80U28-4;Q80U28-5;Q80U28-6;Q80U28-7;Q80U28-8;Q80U28-11;Q80U28-9;Q80U28-10;Q80U28-12;A6PWP8;Q80U28-13;A6PWP7	A2AGQ4;E9QN47;Q80U28-14;A2AGQ6;A2AGQ5;A2AGR0;Q80U28;A2AGQ9;Q80U28-15;A2AGQ7;A2AGQ8;Q80U28-3;A2AGQ2;A2AGQ3;A2AGR1;Q80U28-2;Q80U28-4;Q80U28-5;Q80U28-6;Q80U28-7;Q80U28-8;Q80U28-11;Q80U28-9;Q80U28-10;Q80U28-12;A6PWP8;Q80U28-13	19;19;19;19;19;19;19;19;19;19;19;19;19;19;19;18;18;18;18;18;18;18;17;17;14;14;14;4	19;19;19;19;19;19;19;19;19;19;19;19;19;19;19;18;18;18;18;18;18;18;17;17;14;14;14;4	19;19;19;19;19;19;19;19;19;19;19;19;19;19;19;18;18;18;18;18;18;18;17;17;14;14;14;4	MAP kinase-activating death domain protein	Madd	>tr|A2AGQ4|A2AGQ4_MOUSE MAP kinase-activating death domain protein OS=Mus musculus GN=Madd PE=4 SV=1;>tr|E9QN47|E9QN47_MOUSE MAP kinase-activating death domain protein OS=Mus musculus GN=Madd PE=4 SV=2;>sp|Q80U28-14|MADD_MOUSE Isoform 14 of MAP kinase-acti	28	19	19	19	7	9	8	14	18	13	0	0	0	7	9	8	14	18	13	0	0	0	7	9	8	14	18	13	0	0	0	17	17	17	181.18	1632	1632;1627;1627;1602;1593;1577;1577;1574;1574;1573;1562;1558;1554;1541;1475;1567;1528;1525;1521;1509;1508;1489;1506;1497;1128;1115;1115;264	7	9	8	16	18
A2AGT5;K3W4R5;A2AGT5-3;A2AGT5-2	A2AGT5;K3W4R5;A2AGT5-3;A2AGT5-2	18;18;18;18	18;18;18;18	18;18;18;18	Cytoskeleton-associated protein 5	Ckap5	>sp|A2AGT5|CKAP5_MOUSE Cytoskeleton-associated protein 5 OS=Mus musculus GN=Ckap5 PE=2 SV=1;>tr|K3W4R5|K3W4R5_MOUSE Cytoskeleton-associated protein 5 OS=Mus musculus GN=Ckap5 PE=4 SV=1;>sp|A2AGT5-3|CKAP5_MOUSE Isoform 3 of Cytoskeleton-associated protein 5	4	18	18	18	3	7	4	14	14	13	0	0	0	3	7	4	14	14	13	0	0	0	3	7	4	14	14	13	0	0	0	10.7	10.7	10.7	225.63	2032	2032;2032;2011;1972	3	9	4	15	16
A2AH22;A2AH22-2;A2AH22-7;A2AH22-6;A2AH22-5;A2AH22-3;A2AH22-4	A2AH22;A2AH22-2;A2AH22-7;A2AH22-6;A2AH22-5;A2AH22-3;A2AH22-4	27;27;26;25;20;15;14	27;27;26;25;20;15;14	27;27;26;25;20;15;14	Activating molecule in BECN1-regulated autophagy protein 1	Ambra1	>sp|A2AH22|AMRA1_MOUSE Activating molecule in BECN1-regulated autophagy protein 1 OS=Mus musculus GN=Ambra1 PE=1 SV=1;>sp|A2AH22-2|AMRA1_MOUSE Isoform 2 of Activating molecule in BECN1-regulated autophagy protein 1 OS=Mus musculus GN=Ambra1;>sp|A2AH22-7|AM	7	27	27	27	0	0	0	18	21	23	0	0	0	0	0	0	18	21	23	0	0	0	0	0	0	18	21	23	0	0	0	28.7	28.7	28.7	142.88	1300	1300;1209;1180;1240;896;781;752				21	27
A2AH25;Q5FWK3	A2AH25;Q5FWK3	4;4	4;4	4;4	Rho GTPase-activating protein 1	Arhgap1	>tr|A2AH25|A2AH25_MOUSE Rho GTPase activating protein 1 OS=Mus musculus GN=Arhgap1 PE=4 SV=1;>sp|Q5FWK3|RHG01_MOUSE Rho GTPase-activating protein 1 OS=Mus musculus GN=Arhgap1 PE=1 SV=1	2	4	4	4	0	1	0	4	3	3	0	0	0	0	1	0	4	3	3	0	0	0	0	1	0	4	3	3	0	0	0	11.3	11.3	11.3	54.437	479	479;439		1		4	3
A2AH85;O08810;G3UZ34;G3UXK8	A2AH85;O08810;G3UZ34	9;9;9;1	8;8;8;0	8;8;8;0	116 kDa U5 small nuclear ribonucleoprotein component	Eftud2	>tr|A2AH85|A2AH85_MOUSE 116 kDa U5 small nuclear ribonucleoprotein component OS=Mus musculus GN=Eftud2 PE=4 SV=1;>sp|O08810|U5S1_MOUSE 116 kDa U5 small nuclear ribonucleoprotein component OS=Mus musculus GN=Eftud2 PE=2 SV=1;>tr|G3UZ34|G3UZ34_MOUSE 116 kDa	4	9	8	8	3	4	3	8	7	7	0	0	0	2	3	2	7	6	6	0	0	0	2	3	2	7	6	6	0	0	0	10.4	9.4	9.4	109.49	972	972;971;962;85	2	3	2	7	6
A2AHC3;A2AHC3-2;A2AHC4;F6Q2D3	A2AHC3;A2AHC3-2;A2AHC4;F6Q2D3	2;2;2;1	2;2;2;1	2;2;2;1	Calmodulin-regulated spectrin-associated protein 1	Camsap1	>sp|A2AHC3|CAMP1_MOUSE Calmodulin-regulated spectrin-associated protein 1 OS=Mus musculus GN=Camsap1 PE=1 SV=1;>sp|A2AHC3-2|CAMP1_MOUSE Isoform 2 of Calmodulin-regulated spectrin-associated protein 1 OS=Mus musculus GN=Camsap1;>tr|A2AHC4|A2AHC4_MOUSE Calmo	4	2	2	2	1	0	0	2	2	2	0	0	0	1	0	0	2	2	2	0	0	0	1	0	0	2	2	2	0	0	0	2.2	2.2	2.2	175.89	1581	1581;1082;1077;265	1			2	2
A2AI21;A2AI14;P35438;A2AI17;A2AI20;A2AI16;A2AI19;P35438-2	A2AI21;A2AI14;P35438;A2AI17;A2AI20;A2AI16;A2AI19;P35438-2	2;2;2;2;2;2;2;2	2;2;2;2;2;2;2;2	2;2;2;2;2;2;2;2	Glutamate [NMDA] receptor subunit zeta-1	Grin1	>tr|A2AI21|A2AI21_MOUSE Glutamate [NMDA] receptor subunit zeta-1 OS=Mus musculus GN=Grin1 PE=4 SV=1;>tr|A2AI14|A2AI14_MOUSE Glutamate [NMDA] receptor subunit zeta-1 OS=Mus musculus GN=Grin1 PE=4 SV=1;>sp|P35438|NMDZ1_MOUSE Glutamate [NMDA] receptor subunit	8	2	2	2	1	2	2	2	2	2	0	0	0	1	2	2	2	2	2	0	0	0	1	2	2	2	2	2	0	0	0	1.8	1.8	1.8	108.02	959	959;943;938;922;922;906;901;885	1	2	2	2	2
Q80YA9;Q80YA9-2;A2AI78;Q8BMA3	Q80YA9;Q80YA9-2;A2AI78	6;6;6;1	6;6;6;1	6;6;6;1	Connector enhancer of kinase suppressor of ras 2	Cnksr2	>sp|Q80YA9|CNKR2_MOUSE Connector enhancer of kinase suppressor of ras 2 OS=Mus musculus GN=Cnksr2 PE=1 SV=1;>sp|Q80YA9-2|CNKR2_MOUSE Isoform 2 of Connector enhancer of kinase suppressor of ras 2 OS=Mus musculus GN=Cnksr2;>tr|A2AI78|A2AI78_MOUSE Connector e	4	6	6	6	1	0	1	6	4	6	0	0	0	1	0	1	6	4	6	0	0	0	1	0	1	6	4	6	0	0	0	8.8	8.8	8.8	117.39	1032	1032;983;896;555	1		1	6	4
Q64322;A2AJ23;A2AJ21;A2AJ20	Q64322;A2AJ23;A2AJ21;A2AJ20	2;2;1;1	2;2;1;1	2;2;1;1	Neural proliferation differentiation and control protein 1	Npdc1	>sp|Q64322|NPDC1_MOUSE Neural proliferation differentiation and control protein 1 OS=Mus musculus GN=Npdc1 PE=2 SV=2;>tr|A2AJ23|A2AJ23_MOUSE Neural proliferation differentiation and control gene 1 (Fragment) OS=Mus musculus GN=Npdc1 PE=4 SV=1;>tr|A2AJ21|A2	4	2	2	2	1	2	2	1	0	1	0	0	0	1	2	2	1	0	1	0	0	0	1	2	2	1	0	1	0	0	0	11.4	11.4	11.4	35.719	332	332;274;341;231	1	2	2	2
Q99NF2;Q99NF2-2;F6TKU5;Q99NF2-3;A2AJ92;Q99NF2-4;A2AJ96;A2AJ95;F6VTS9;Q99NF2-5	Q99NF2;Q99NF2-2;F6TKU5;Q99NF2-3;A2AJ92;Q99NF2-4;A2AJ96;A2AJ95;F6VTS9;Q99NF2-5	2;2;2;2;2;2;2;2;1;1	2;2;2;2;2;2;2;2;1;1	2;2;2;2;2;2;2;2;1;1	Nasal embryonic luteinizing hormone-releasing hormone factor	Nelf	>sp|Q99NF2|NELF_MOUSE Nasal embryonic luteinizing hormone-releasing hormone factor OS=Mus musculus GN=Nelf PE=2 SV=1;>sp|Q99NF2-2|NELF_MOUSE Isoform 2 of Nasal embryonic luteinizing hormone-releasing hormone factor OS=Mus musculus GN=Nelf;>tr|F6TKU5|F6TKU5	10	2	2	2	0	0	0	2	2	1	0	0	0	0	0	0	2	2	1	0	0	0	0	0	0	2	2	1	0	0	0	5.5	5.5	5.5	60.293	532	532;530;509;509;507;507;500;479;282;226				2	2
Q61234;A2AKD7	Q61234;A2AKD7	1;1	1;1	1;1	Alpha-1-syntrophin	Snta1	>sp|Q61234|SNTA1_MOUSE Alpha-1-syntrophin OS=Mus musculus GN=Snta1 PE=1 SV=1;>tr|A2AKD7|A2AKD7_MOUSE Alpha-1-syntrophin OS=Mus musculus GN=Snta1 PE=4 SV=1	2	1	1	1	1	1	0	1	1	1	0	0	0	1	1	0	1	1	1	0	0	0	1	1	0	1	1	1	0	0	0	2.8	2.8	2.8	53.664	503	503;499	1	1		1	1
Q91VR2;A2AKU9;Q8C2Q8;A2AKV3;A2AKV2;A2AKV1;A2AKV0	Q91VR2;A2AKU9;Q8C2Q8;A2AKV3;A2AKV2;A2AKV1	11;11;11;9;9;8;3	11;11;11;9;9;8;3	11;11;11;9;9;8;3	ATP synthase subunit gamma, mitochondrial;ATP synthase gamma chain	Atp5c1	>sp|Q91VR2|ATPG_MOUSE ATP synthase subunit gamma, mitochondrial OS=Mus musculus GN=Atp5c1 PE=1 SV=1;>tr|A2AKU9|A2AKU9_MOUSE ATP synthase gamma chain OS=Mus musculus GN=Atp5c1 PE=3 SV=1;>tr|Q8C2Q8|Q8C2Q8_MOUSE ATP synthase gamma chain OS=Mus musculus GN=Atp	7	11	11	11	7	7	5	10	8	9	3	0	0	7	7	5	10	8	9	3	0	0	7	7	5	10	8	9	3	0	0	40.6	40.6	40.6	32.886	298	298;297;274;188;171;154;101	8	10	8	13	12
A2AKW0;Q5HZI9;A2AKV9;G3UYJ3	A2AKW0;Q5HZI9;A2AKV9;G3UYJ3	3;3;3;2	3;3;3;2	3;3;3;2	Solute carrier family 25 member 51	Mcart1;Slc25a51	>tr|A2AKW0|A2AKW0_MOUSE Mitochondrial carrier triple repeat 1 OS=Mus musculus GN=Mcart1 PE=3 SV=1;>sp|Q5HZI9|S2551_MOUSE Solute carrier family 25 member 51 OS=Mus musculus GN=Slc25a51 PE=2 SV=1;>tr|A2AKV9|A2AKV9_MOUSE Mitochondrial carrier triple repeat 1	4	3	3	3	1	1	1	1	3	1	0	0	0	1	1	1	1	3	1	0	0	0	1	1	1	1	3	1	0	0	0	11.4	11.4	11.4	35.489	315	315;298;206;196	1	1	1	1	3
Q8BG05;A2AL12;A2AL13	Q8BG05;A2AL12	24;24;1	24;24;1	4;4;0	Heterogeneous nuclear ribonucleoprotein A3	Hnrnpa3	>sp|Q8BG05|ROA3_MOUSE Heterogeneous nuclear ribonucleoprotein A3 OS=Mus musculus GN=Hnrnpa3 PE=1 SV=1;>tr|A2AL12|A2AL12_MOUSE Heterogeneous nuclear ribonucleoprotein A3 OS=Mus musculus GN=Hnrnpa3 PE=4 SV=1	3	24	24	4	19	15	22	17	16	20	20	18	17	19	15	22	17	16	20	20	18	17	3	2	3	3	3	3	4	3	3	43	43	8.4	39.652	379	379;318;194	28	22	43	22	24
A2ALL9	A2ALL9	24	12	1		Atp2b3	>tr|A2ALL9|A2ALL9_MOUSE ATPase, Ca++ transporting, plasma membrane 3 OS=Mus musculus GN=Atp2b3 PE=3 SV=1	1	24	12	1	19	23	21	24	24	23	5	0	0	8	11	9	12	12	11	1	0	0	0	1	0	1	1	1	0	0	0	25.3	13.8	1	128.74	1173	1173	11	14	11	16	16
Q3V0C5-2;Q3V0C5-5;Q3V0C5;A2ALR9;A2ALR8;Q3V0C5-3;Q3V0C5-4	Q3V0C5-2;Q3V0C5-5;Q3V0C5;A2ALR9;A2ALR8;Q3V0C5-3;Q3V0C5-4	1;1;1;1;1;1;1	1;1;1;1;1;1;1	1;1;1;1;1;1;1	Ubiquitin carboxyl-terminal hydrolase 48	Usp48	>sp|Q3V0C5-2|UBP48_MOUSE Isoform 2 of Ubiquitin carboxyl-terminal hydrolase 48 OS=Mus musculus GN=Usp48;>sp|Q3V0C5-5|UBP48_MOUSE Isoform 5 of Ubiquitin carboxyl-terminal hydrolase 48 OS=Mus musculus GN=Usp48;>sp|Q3V0C5|UBP48_MOUSE Ubiquitin carboxyl-termin	7	1	1	1	0	0	0	1	1	1	0	0	0	0	0	0	1	1	1	0	0	0	0	0	0	1	1	1	0	0	0	1.6	1.6	1.6	123.72	1080	1080;1053;1052;1036;631;485;484				1	1
A2ALV3;Q62420;Q8BXU5;F6ZL13	A2ALV3;Q62420;Q8BXU5	3;3;2;1	3;3;2;1	2;2;1;1	Endophilin-A1	Sh3gl2	>tr|A2ALV3|A2ALV3_MOUSE Endophilin-A1 OS=Mus musculus GN=Sh3gl2 PE=4 SV=1;>sp|Q62420|SH3G2_MOUSE Endophilin-A1 OS=Mus musculus GN=Sh3gl2 PE=1 SV=2;>tr|Q8BXU5|Q8BXU5_MOUSE Endophilin-A1 OS=Mus musculus GN=Sh3gl2 PE=2 SV=1	4	3	3	2	2	3	2	3	3	3	1	0	1	2	3	2	3	3	3	1	0	1	1	2	1	2	2	2	0	0	0	9.3	9.3	6.5	48.295	431	431;352;245;231	2	3	3	4	4
Q80XI3-3;A2AMI2;Q80XI3;Q80XI3-4;Q80XI3-2;A2AMI7	Q80XI3-3;A2AMI2;Q80XI3;Q80XI3-4;Q80XI3-2;A2AMI7	10;10;10;10;10;8	10;10;10;10;10;8	9;9;9;9;9;7	Eukaryotic translation initiation factor 4 gamma 3	Eif4g3	>sp|Q80XI3-3|IF4G3_MOUSE Isoform 3 of Eukaryotic translation initiation factor 4 gamma 3 OS=Mus musculus GN=Eif4g3;>tr|A2AMI2|A2AMI2_MOUSE Eukaryotic translation initiation factor 4 gamma 3 OS=Mus musculus GN=Eif4g3 PE=4 SV=1;>sp|Q80XI3|IF4G3_MOUSE Eukaryo	6	10	10	9	2	5	4	10	7	7	0	0	0	2	5	4	10	7	7	0	0	0	2	5	4	9	7	7	0	0	0	8.4	8.4	7.7	176.06	1590	1590;1579;1579;1578;1560;1002	2	5	4	10	7
Q99L43;A2AMQ5;F6S4G2;Q6PBC0	Q99L43;A2AMQ5;F6S4G2	3;3;2;1	3;3;2;1	3;3;2;1	Phosphatidate cytidylyltransferase 2;Phosphatidate cytidylyltransferase	Cds2	>sp|Q99L43|CDS2_MOUSE Phosphatidate cytidylyltransferase 2 OS=Mus musculus GN=Cds2 PE=1 SV=1;>tr|A2AMQ5|A2AMQ5_MOUSE Phosphatidate cytidylyltransferase OS=Mus musculus GN=Cds2 PE=3 SV=1;>tr|F6S4G2|F6S4G2_MOUSE Phosphatidate cytidylyltransferase (Fragment)	4	3	3	3	0	2	2	3	2	3	0	0	0	0	2	2	3	2	3	0	0	0	0	2	2	3	2	3	0	0	0	12.8	12.8	12.8	51.313	444	444;427;194;129		2	2	3	2
A2AMV7;P47757-2;A2AMW0;P47757;F7CAZ6;F6YHZ8;F6QJN8	A2AMV7;P47757-2;A2AMW0;P47757;F7CAZ6	6;6;6;5;3;2;2	6;6;6;5;3;2;2	6;6;6;5;3;2;2	F-actin-capping protein subunit beta	Capzb	>tr|A2AMV7|A2AMV7_MOUSE CAPZB3 OS=Mus musculus GN=Capzb PE=2 SV=1;>sp|P47757-2|CAPZB_MOUSE Isoform 2 of F-actin-capping protein subunit beta OS=Mus musculus GN=Capzb;>tr|A2AMW0|A2AMW0_MOUSE Capping protein (Actin filament) muscle Z-line, beta OS=Mus muscul	7	6	6	6	3	3	4	5	4	6	1	0	0	3	3	4	5	4	6	1	0	0	3	3	4	5	4	6	1	0	0	25.2	25.2	25.2	33.767	301	301;272;260;277;204;188;110	3	4	5	8	6
A2AN08-5;A2AN08;A2AN08-3;A2AN08-2;F6SSP6;A2AN08-4	A2AN08-5;A2AN08;A2AN08-3	75;75;75;32;22;8	75;75;75;32;22;8	75;75;75;32;22;8	E3 ubiquitin-protein ligase UBR4	Ubr4	>sp|A2AN08-5|UBR4_MOUSE Isoform 5 of E3 ubiquitin-protein ligase UBR4 OS=Mus musculus GN=Ubr4;>sp|A2AN08|UBR4_MOUSE E3 ubiquitin-protein ligase UBR4 OS=Mus musculus GN=Ubr4 PE=1 SV=1;>sp|A2AN08-3|UBR4_MOUSE Isoform 3 of E3 ubiquitin-protein ligase UBR4 OS=	6	75	75	75	4	11	17	60	64	62	0	0	0	4	11	17	60	64	62	0	0	0	4	11	17	60	64	62	0	0	0	19.1	19.1	19.1	575.17	5208	5208;5180;5156;2021;2065;474	4	12	19	65	72
A2APX8;A2APX6;A2APX7;F7AMU5;F6U9Y2;K3W4N7;Q9JJV9;Q9JJV9-2	A2APX8;A2APX6;A2APX7	5;5;5;2;2;1;1;1	1;1;1;0;0;0;0;0	1;1;1;0;0;0;0;0		Scn1a	>tr|A2APX8|A2APX8_MOUSE Protein Scn1a OS=Mus musculus GN=Scn1a PE=3 SV=1;>tr|A2APX6|A2APX6_MOUSE Protein Scn1a OS=Mus musculus GN=Scn1a PE=3 SV=1;>tr|A2APX7|A2APX7_MOUSE Protein Scn1a OS=Mus musculus GN=Scn1a PE=3 SV=1	8	5	1	1	3	1	2	1	1	1	0	0	0	1	0	0	0	0	0	0	0	0	1	0	0	0	0	0	0	0	0	3	0.6	0.6	228.8	2009	2009;1998;1981;154;122;2020;2019;2019	1
Q5FWH7;Q5FWH7-2;A2AQ77	Q5FWH7;Q5FWH7-2;A2AQ77	1;1;1	1;1;1	1;1;1	Zinc transporter ZIP12	Slc39a12	>sp|Q5FWH7|S39AC_MOUSE Zinc transporter ZIP12 OS=Mus musculus GN=Slc39a12 PE=2 SV=1;>sp|Q5FWH7-2|S39AC_MOUSE Isoform 2 of Zinc transporter ZIP12 OS=Mus musculus GN=Slc39a12;>tr|A2AQ77|A2AQ77_MOUSE Solute carrier family 39 (Zinc transporter), member 12 (Fra	3	1	1	1	1	1	1	1	1	1	0	0	0	1	1	1	1	1	1	0	0	0	1	1	1	1	1	1	0	0	0	1.6	1.6	1.6	76.215	689	689;653;89	1	1	1	1	1
A2AQC3;O70228;Q8C288;Q8C4G3	A2AQC3;O70228;Q8C288;Q8C4G3	2;2;2;2	2;2;2;2	2;2;2;2	Probable phospholipid-transporting ATPase IIA	Atp9a	>tr|A2AQC3|A2AQC3_MOUSE ATPase, class II, type 9A OS=Mus musculus GN=Atp9a PE=4 SV=1;>sp|O70228|ATP9A_MOUSE Probable phospholipid-transporting ATPase IIA OS=Mus musculus GN=Atp9a PE=2 SV=3;>tr|Q8C288|Q8C288_MOUSE ATPase, class II, type 9A OS=Mus musculus G	4	2	2	2	1	0	1	2	1	1	0	0	0	1	0	1	2	1	1	0	0	0	1	0	1	2	1	1	0	0	0	2.2	2.2	2.2	124.46	1105	1105;1047;1031;1029	1		1	2	1
A2AQR0;Q64521	A2AQR0;Q64521	8;8	8;8	8;8	Glycerol-3-phosphate dehydrogenase, mitochondrial	Gpd2	>tr|A2AQR0|A2AQR0_MOUSE Glycerol phosphate dehydrogenase 2, mitochondrial OS=Mus musculus GN=Gpd2 PE=3 SV=1;>sp|Q64521|GPDM_MOUSE Glycerol-3-phosphate dehydrogenase, mitochondrial OS=Mus musculus GN=Gpd2 PE=1 SV=2	2	8	8	8	1	0	4	6	6	4	0	0	0	1	0	4	6	6	4	0	0	0	1	0	4	6	6	4	0	0	0	14.2	14.2	14.2	82.829	745	745;727	1		4	7	7
P32067;A2AR07;D6RI87	P32067;A2AR07;D6RI87	2;2;1	2;2;1	2;2;1	Lupus La protein homolog	Ssb	>sp|P32067|LA_MOUSE Lupus La protein homolog OS=Mus musculus GN=Ssb PE=2 SV=1;>tr|A2AR07|A2AR07_MOUSE Lupus La protein homolog (Fragment) OS=Mus musculus GN=Ssb PE=4 SV=1;>tr|D6RI87|D6RI87_MOUSE Lupus La protein homolog OS=Mus musculus GN=Ssb PE=4 SV=1	3	2	2	2	0	0	0	1	1	0	0	0	0	0	0	0	1	1	0	0	0	0	0	0	0	1	1	0	0	0	0	6.7	6.7	6.7	47.756	415	415;184;159				1	1
A2ARP8;Q9QYR6-2;Q9QYR6	A2ARP8;Q9QYR6-2;Q9QYR6	54;54;54	53;53;53	53;53;53	Microtubule-associated protein 1A;MAP1 light chain LC2	Mtap1a;Map1a	>tr|A2ARP8|A2ARP8_MOUSE Microtubule-associated protein 1 A OS=Mus musculus GN=Mtap1a PE=4 SV=1;>sp|Q9QYR6-2|MAP1A_MOUSE Isoform 2 of Microtubule-associated protein 1A OS=Mus musculus GN=Map1a;>sp|Q9QYR6|MAP1A_MOUSE Microtubule-associated protein 1A OS=Mus	3	54	53	53	24	43	39	43	39	47	10	1	0	23	42	38	42	38	46	9	0	0	23	42	38	42	38	46	9	0	0	24.9	24.5	24.5	325.88	3014	3014;3000;2776	23	46	41	45	41
A2AS98;P28660;P28660-2	A2AS98;P28660;P28660-2	27;27;25	27;27;25	24;24;22	Nck-associated protein 1	Nckap1	>tr|A2AS98|A2AS98_MOUSE NCK-associated protein 1 OS=Mus musculus GN=Nckap1 PE=4 SV=1;>sp|P28660|NCKP1_MOUSE Nck-associated protein 1 OS=Mus musculus GN=Nckap1 PE=1 SV=2;>sp|P28660-2|NCKP1_MOUSE Isoform 2 of Nck-associated protein 1 OS=Mus musculus GN=Nckap	3	27	27	24	14	21	18	25	24	25	2	0	0	14	21	18	25	24	25	2	0	0	13	19	16	22	22	22	1	0	0	29.1	29.1	26.7	129.51	1134	1134;1128;1037	16	27	23	29	31
Q61481;Q8BRR9;Q61481-2;F6X0V1;Q5I7S8;Q9JLL9;A2ASF9	Q61481;Q8BRR9;Q61481-2;F6X0V1;Q5I7S8;Q9JLL9;A2ASF9	3;3;3;3;3;3;3	3;3;3;3;3;3;3	3;3;3;3;3;3;3	Calcium/calmodulin-dependent 3,5-cyclic nucleotide phosphodiesterase 1A	Pde1a	>sp|Q61481|PDE1A_MOUSE Calcium/calmodulin-dependent 3,5-cyclic nucleotide phosphodiesterase 1A OS=Mus musculus GN=Pde1a PE=2 SV=2;>tr|Q8BRR9|Q8BRR9_MOUSE Calcium/calmodulin-dependent 3,5-cyclic nucleotide phosphodiesterase 1A OS=Mus musculus GN=Pde1a P	7	3	3	3	2	2	1	2	1	2	0	0	0	2	2	1	2	1	2	0	0	0	2	2	1	2	1	2	0	0	0	6	6	6	64.528	565	565;545;529;476;465;456;420	2	2	1	2	1
Q8C854;Q8C854-3;A2ATP6;A2ATP5;G8JL68;Q8C854-2;F6XJA1;Q8C854-1	Q8C854;Q8C854-3;A2ATP6;A2ATP5;G8JL68;Q8C854-2;F6XJA1;Q8C854-1	2;2;2;2;2;2;2;1	2;2;2;2;2;2;2;1	2;2;2;2;2;2;2;1	Myelin expression factor 2	Myef2	>sp|Q8C854|MYEF2_MOUSE Myelin expression factor 2 OS=Mus musculus GN=Myef2 PE=1 SV=1;>sp|Q8C854-3|MYEF2_MOUSE Isoform 2 of Myelin expression factor 2 OS=Mus musculus GN=Myef2;>tr|A2ATP6|A2ATP6_MOUSE Myelin basic protein expression factor 2, repressor OS=Mu	8	2	2	2	1	0	2	2	2	2	0	0	0	1	0	2	2	2	2	0	0	0	1	0	2	2	2	2	0	0	0	3.6	3.6	3.6	63.294	591	591;574;567;550;530;498;446;488	1		3	3	2
Q64012;A2AU62;Q64012-2;A2AU61;A2AU60	Q64012;A2AU62;Q64012-2;A2AU61;A2AU60	5;5;5;4;4	5;5;5;4;4	5;5;5;4;4	RNA-binding protein Raly	Raly;C130057N11Rik	>sp|Q64012|RALY_MOUSE RNA-binding protein Raly OS=Mus musculus GN=Raly PE=1 SV=3;>tr|A2AU62|A2AU62_MOUSE HnRNP-associated with lethal yellow (Fragment) OS=Mus musculus GN=C130057N11Rik PE=4 SV=1;>sp|Q64012-2|RALY_MOUSE Isoform 1 of RNA-binding protein Raly	5	5	5	5	1	0	1	5	3	3	0	0	0	1	0	1	5	3	3	0	0	0	1	0	1	5	3	3	0	0	0	17.6	17.6	17.6	33.188	312	312;298;296;211;141	1		1	5	3
A2AU91;P70399;A2AU89;P70399-3;P70399-2;A2AU90	A2AU91;P70399;A2AU89;P70399-3;P70399-2	3;3;3;3;2;1	3;3;3;3;2;1	3;3;3;3;2;1	Tumor suppressor p53-binding protein 1	Trp53bp1;Tp53bp1	>tr|A2AU91|A2AU91_MOUSE Protein Trp53bp1 OS=Mus musculus GN=Trp53bp1 PE=4 SV=1;>sp|P70399|TP53B_MOUSE Tumor suppressor p53-binding protein 1 OS=Mus musculus GN=Tp53bp1 PE=1 SV=2;>tr|A2AU89|A2AU89_MOUSE Protein Trp53bp1 OS=Mus musculus GN=Trp53bp1 PE=4 SV=2	6	3	3	3	1	1	1	3	3	3	0	0	0	1	1	1	3	3	3	0	0	0	1	1	1	3	3	3	0	0	0	2.2	2.2	2.2	212.73	1969	1969;1957;1919;1913;1014;1018	1	1	1	3	3
A2AUD5;F6VQ81;Q9CYZ2;Q3TAI4;Q8BKP1;Q3TUJ9	A2AUD5;F6VQ81;Q9CYZ2;Q3TAI4;Q8BKP1;Q3TUJ9	3;3;2;2;2;2	3;3;2;2;2;2	3;3;2;2;2;2	Tumor protein D54	Tpd52l2	>tr|A2AUD5|A2AUD5_MOUSE Tumor protein D52-like 2 OS=Mus musculus GN=Tpd52l2 PE=4 SV=1;>tr|F6VQ81|F6VQ81_MOUSE Tumor protein D54 (Fragment) OS=Mus musculus GN=Tpd52l2 PE=4 SV=1;>sp|Q9CYZ2|TPD54_MOUSE Tumor protein D54 OS=Mus musculus GN=Tpd52l2 PE=1 SV=1;>t	6	3	3	3	1	0	0	3	2	1	0	0	0	1	0	0	3	2	1	0	0	0	1	0	0	3	2	1	0	0	0	16.6	16.6	16.6	25.067	229	229;161;220;206;200;186	2			3	2
P60904;G5E8T0;A2AUE1	P60904;G5E8T0;A2AUE1	3;3;3	3;3;3	3;3;3	DnaJ homolog subfamily C member 5	Dnajc5	>sp|P60904|DNJC5_MOUSE DnaJ homolog subfamily C member 5 OS=Mus musculus GN=Dnajc5 PE=1 SV=1;>tr|G5E8T0|G5E8T0_MOUSE DnaJ (Hsp40) homolog, subfamily C, member 5, isoform CRA_b OS=Mus musculus GN=Dnajc5 PE=4 SV=1;>tr|A2AUE1|A2AUE1_MOUSE DnaJ (Hsp40) homolog	3	3	3	3	2	2	1	2	1	1	0	0	0	2	2	1	2	1	1	0	0	0	2	2	1	2	1	1	0	0	0	16.2	16.2	16.2	22.101	198	198;167;141	2	2	1	3	1
A2AUK5;Q9Z2H5;A2AUK8;Q9Z2H5-2;Q9Z2H5-3;A2AUK7;E9PV14;A2AUK6;A2A841;P48193;P48193-2;A2A842;A2AD32;A2A838;A2A839	A2AUK5;Q9Z2H5;A2AUK8;Q9Z2H5-2;Q9Z2H5-3;A2AUK7;E9PV14;A2AUK6	11;11;9;9;9;9;8;8;1;1;1;1;1;1;1	10;10;8;8;8;8;7;7;1;1;1;1;1;1;1	10;10;8;8;8;8;7;7;1;1;1;1;1;1;1	Band 4.1-like protein 1	Epb4.1l1;Epb41l1	>tr|A2AUK5|A2AUK5_MOUSE Erythrocyte protein band 4.1-like 1 OS=Mus musculus GN=Epb4.1l1 PE=4 SV=1;>sp|Q9Z2H5|E41L1_MOUSE Band 4.1-like protein 1 OS=Mus musculus GN=Epb41l1 PE=1 SV=2;>tr|A2AUK8|A2AUK8_MOUSE Erythrocyte protein band 4.1-like 1 OS=Mus musculu	15	11	10	10	5	7	5	7	8	11	0	0	0	4	6	4	6	7	10	0	0	0	4	6	4	6	7	10	0	0	0	18.7	17.3	17.3	98.314	879	879;879;867;867;731;730;1064;631;869;858;804;769;716;667;639	4	6	4	6	9
P16254;A2AUM6	P16254;A2AUM6	1;1	1;1	1;1	Signal recognition particle 14 kDa protein	Srp14	>sp|P16254|SRP14_MOUSE Signal recognition particle 14 kDa protein OS=Mus musculus GN=Srp14 PE=1 SV=1;>tr|A2AUM6|A2AUM6_MOUSE Signal recognition particle 14 OS=Mus musculus GN=Srp14 PE=4 SV=1	2	1	1	1	0	0	0	1	1	1	0	0	0	0	0	0	1	1	1	0	0	0	0	0	0	1	1	1	0	0	0	12.7	12.7	12.7	12.51	110	110;97				1	1
A2AUM9	A2AUM9	1	1	1		Cep152	>tr|A2AUM9|A2AUM9_MOUSE Centrosomal protein 152 OS=Mus musculus GN=Cep152 PE=4 SV=1	1	1	1	1	1	0	0	0	0	0	0	0	0	1	0	0	0	0	0	0	0	0	1	0	0	0	0	0	0	0	0	1.2	1.2	1.2	196.53	1736	1736	1
A2AVR6;Q8VHQ9;E0CXP8;E0CYA0;E0CYS0;F6SS52	A2AVR6;Q8VHQ9	7;7;1;1;1;1	7;7;1;1;1;1	7;7;1;1;1;1	Acyl-coenzyme A thioesterase 11	Acot11	>tr|A2AVR6|A2AVR6_MOUSE Acyl-CoA thioesterase 11 OS=Mus musculus GN=Acot11 PE=4 SV=1;>sp|Q8VHQ9|ACO11_MOUSE Acyl-coenzyme A thioesterase 11 OS=Mus musculus GN=Acot11 PE=2 SV=1	6	7	7	7	3	3	3	6	7	6	1	0	0	3	3	3	6	7	6	1	0	0	3	3	3	6	7	6	1	0	0	18.1	18.1	18.1	69.377	614	614;594;107;93;89;76	3	3	3	6	7
A2AVR9;P62627	A2AVR9;P62627	3;3	3;3	3;3	Dynein light chain roadblock-type 1	Dynlrb1	>tr|A2AVR9|A2AVR9_MOUSE Dynein light chain roadblock-type 1 OS=Mus musculus GN=Dynlrb1 PE=4 SV=1;>sp|P62627|DLRB1_MOUSE Dynein light chain roadblock-type 1 OS=Mus musculus GN=Dynlrb1 PE=1 SV=3	2	3	3	3	2	3	2	3	3	3	0	0	0	2	3	2	3	3	3	0	0	0	2	3	2	3	3	3	0	0	0	47.1	47.1	47.1	11.928	104	104;96	2	3	2	4	3
A2AWA9;A2AWA9-2;A2AWA7;A6H6A9-3;A2AWA9-3;A2AWB0	A2AWA9;A2AWA9-2	4;2;1;1;1;1	4;2;1;1;1;1	4;2;1;1;1;1	Rab GTPase-activating protein 1	Rabgap1	>sp|A2AWA9|RBGP1_MOUSE Rab GTPase-activating protein 1 OS=Mus musculus GN=Rabgap1 PE=2 SV=1;>sp|A2AWA9-2|RBGP1_MOUSE Isoform 2 of Rab GTPase-activating protein 1 OS=Mus musculus GN=Rabgap1	6	4	4	4	0	0	0	2	3	1	0	0	0	0	0	0	2	3	1	0	0	0	0	0	0	2	3	1	0	0	0	5.3	5.3	5.3	120.8	1064	1064;809;455;370;366;148				2	3
E9Q4S7;A2AWF9;Q64455;A2AWF8	E9Q4S7;A2AWF9;Q64455;A2AWF8	2;2;2;2	2;2;2;2	2;2;2;2	Receptor-type tyrosine-protein phosphatase eta	Ptprj	>tr|E9Q4S7|E9Q4S7_MOUSE Receptor-type tyrosine-protein phosphatase eta OS=Mus musculus GN=Ptprj PE=4 SV=2;>tr|A2AWF9|A2AWF9_MOUSE Protein tyrosine phosphatase receptor type J OS=Mus musculus GN=Ptprj PE=4 SV=1;>sp|Q64455|PTPRJ_MOUSE Receptor-type tyrosine-	4	2	2	2	1	2	0	2	2	1	0	0	0	1	2	0	2	2	1	0	0	0	1	2	0	2	2	1	0	0	0	1.6	1.6	1.6	148.59	1350	1350;1299;1238;1164	1	2		2	2
O70152;A2BDX2;F8WII3	O70152;A2BDX2;F8WII3	2;2;1	2;2;1	2;2;1	Dolichol-phosphate mannosyltransferase	Dpm1	>sp|O70152|DPM1_MOUSE Dolichol-phosphate mannosyltransferase OS=Mus musculus GN=Dpm1 PE=2 SV=1;>tr|A2BDX2|A2BDX2_MOUSE Dolichol-phosphate (Beta-D) mannosyltransferase 1 OS=Mus musculus GN=Dpm1 PE=4 SV=1;>tr|F8WII3|F8WII3_MOUSE Dolichol-phosphate mannosyltr	3	2	2	2	0	0	0	1	2	1	0	0	0	0	0	0	1	2	1	0	0	0	0	0	0	1	2	1	0	0	0	13.8	13.8	13.8	29.174	260	260;208;121				1	2
A2BDX3	A2BDX3	2	2	2	Adenylyltransferase and sulfurtransferase MOCS3;Molybdopterin-synthase adenylyltransferase;Molybdopterin-synthase sulfurtransferase	Mocs3	>sp|A2BDX3|MOCS3_MOUSE Adenylyltransferase and sulfurtransferase MOCS3 OS=Mus musculus GN=Mocs3 PE=2 SV=1	1	2	2	2	1	0	0	0	1	2	0	0	0	1	0	0	0	1	2	0	0	0	1	0	0	0	1	2	0	0	0	4.6	4.6	4.6	49.374	460	460	1				1
A2BE28;A2BE28-2	A2BE28;A2BE28-2	1;1	1;1	1;1	Ribosomal biogenesis protein LAS1L	Las1l	>sp|A2BE28|LAS1L_MOUSE Ribosomal biogenesis protein LAS1L OS=Mus musculus GN=Las1l PE=2 SV=1;>sp|A2BE28-2|LAS1L_MOUSE Isoform 2 of Ribosomal biogenesis protein LAS1L OS=Mus musculus GN=Las1l	2	1	1	1	0	0	0	1	1	1	0	0	0	0	0	0	1	1	1	0	0	0	0	0	0	1	1	1	0	0	0	1.8	1.8	1.8	89.413	776	776;759				1	1
Q9EQU5;Q9EQU5-2;A2BE93;A2BE92	Q9EQU5;Q9EQU5-2;A2BE93;A2BE92	3;3;3;2	3;3;3;2	3;3;3;2	Protein SET	Set	>sp|Q9EQU5|SET_MOUSE Protein SET OS=Mus musculus GN=Set PE=1 SV=1;>sp|Q9EQU5-2|SET_MOUSE Isoform 2 of Protein SET OS=Mus musculus GN=Set;>tr|A2BE93|A2BE93_MOUSE Protein SET (Fragment) OS=Mus musculus GN=Set PE=3 SV=1;>tr|A2BE92|A2BE92_MOUSE Protein SET (Fr	4	3	3	3	1	1	2	2	2	2	0	0	0	1	1	2	2	2	2	0	0	0	1	1	2	2	2	2	0	0	0	12.8	12.8	12.8	33.377	289	289;277;215;151	1	1	2	2	2
P70175;A2BEE9;Q52KF7;A2BEF2	P70175;A2BEE9;Q52KF7	3;3;3;1	3;3;3;1	3;3;3;1	Disks large homolog 3	Dlg3	>sp|P70175|DLG3_MOUSE Disks large homolog 3 OS=Mus musculus GN=Dlg3 PE=1 SV=1;>tr|A2BEE9|A2BEE9_MOUSE Discs, large homolog 3 (Drosophila) OS=Mus musculus GN=Dlg3 PE=4 SV=1;>tr|Q52KF7|Q52KF7_MOUSE Discs, large homolog 3 (Drosophila) OS=Mus musculus GN=Dlg3	4	3	3	3	1	1	1	1	1	1	0	0	0	1	1	1	1	1	1	0	0	0	1	1	1	1	1	1	0	0	0	5.9	5.9	5.9	93.481	849	849;835;817;512	1	1	1	1	1
A2BFF9;A2BFF5;Q3TPJ8;O88487;A2BFF8	A2BFF9;A2BFF5;Q3TPJ8;O88487;A2BFF8	5;5;5;5;5	4;4;4;4;4	4;4;4;4;4	Cytoplasmic dynein 1 intermediate chain 2	Dync1i2	>tr|A2BFF9|A2BFF9_MOUSE Cytoplasmic dynein 1 intermediate chain 2 OS=Mus musculus GN=Dync1i2 PE=4 SV=1;>tr|A2BFF5|A2BFF5_MOUSE Cytoplasmic dynein 1 intermediate chain 2 OS=Mus musculus GN=Dync1i2 PE=4 SV=1;>tr|Q3TPJ8|Q3TPJ8_MOUSE Cytoplasmic dynein 1 inter	5	5	4	4	1	3	2	4	3	2	0	0	0	0	2	1	3	2	1	0	0	0	0	2	1	3	2	1	0	0	0	11	9.1	9.1	71.424	638	638;637;632;612;611		2	1	3	2
D3Z3K1;E9PYL9;Q9CXW4;E9PZB3;A2BH06	D3Z3K1;E9PYL9;Q9CXW4;E9PZB3;A2BH06	1;1;1;1;1	1;1;1;1;1	1;1;1;1;1	60S ribosomal protein L11	Gm10288;Gm10036;Rpl11;Gm5093	>tr|D3Z3K1|D3Z3K1_MOUSE MCG11809 OS=Mus musculus GN=Gm10288 PE=3 SV=1;>tr|E9PYL9|E9PYL9_MOUSE Uncharacterized protein OS=Mus musculus GN=Gm10036 PE=3 SV=1;>sp|Q9CXW4|RL11_MOUSE 60S ribosomal protein L11 OS=Mus musculus GN=Rpl11 PE=1 SV=4;>tr|E9PZB3|E9PZB3_	5	1	1	1	1	0	0	1	1	1	0	0	0	1	0	0	1	1	1	0	0	0	1	0	0	1	1	1	0	0	0	7.9	7.9	7.9	20.279	178	178;178;178;174;172	1			1	1
E9QAQ7;A2BH40;A2BH40-3;A2BH40-2;A2BH40-4	E9QAQ7;A2BH40;A2BH40-3;A2BH40-2;A2BH40-4	3;3;3;3;3	2;2;2;2;2	2;2;2;2;2	AT-rich interactive domain-containing protein 1A	Arid1a	>tr|E9QAQ7|E9QAQ7_MOUSE AT-rich interactive domain-containing protein 1A OS=Mus musculus GN=Arid1a PE=4 SV=1;>sp|A2BH40|ARI1A_MOUSE AT-rich interactive domain-containing protein 1A OS=Mus musculus GN=Arid1a PE=1 SV=1;>sp|A2BH40-3|ARI1A_MOUSE Isoform 3 of A	5	3	2	2	0	1	0	2	2	0	0	0	0	0	0	0	1	1	0	0	0	0	0	0	0	1	1	0	0	0	0	1.6	0.7	0.7	242.67	2287	2287;2283;2066;1903;1902				1	1
A2CG49-7;A2CG49;A2CG49-2;F6QYT9;A2CG49-8;A2CG49-9;A2CG49-5;D3Z559;D3Z560;B1B1A7;D3Z4R2;D3Z535;D3Z532;A2CG49-6;D3Z534;A2CG49-4	A2CG49-7;A2CG49;A2CG49-2;F6QYT9;A2CG49-8;A2CG49-9;A2CG49-5;D3Z559;D3Z560;B1B1A7	4;4;4;4;3;3;3;3;3;2;1;1;1;1;1;1	2;2;2;2;1;1;1;1;1;1;1;1;1;1;1;1	2;2;2;2;1;1;1;1;1;1;1;1;1;1;1;1	Kalirin	Kalrn	>sp|A2CG49-7|KALRN_MOUSE Isoform 7 of Kalirin OS=Mus musculus GN=Kalrn;>sp|A2CG49|KALRN_MOUSE Kalirin OS=Mus musculus GN=Kalrn PE=1 SV=1;>sp|A2CG49-2|KALRN_MOUSE Isoform 2 of Kalirin OS=Mus musculus GN=Kalrn;>tr|F6QYT9|F6QYT9_MOUSE Kalirin (Fragment) OS=Mu	16	4	2	2	1	0	0	3	2	1	0	0	0	0	0	0	2	0	0	0	0	0	0	0	0	2	0	0	0	0	0	1.9	1.2	1.2	338.88	2984	2984;2964;2375;2371;1663;1654;1022;1013;823;1403;1295;739;705;694;674;673				2
E9Q2S0;A2RS43	E9Q2S0;A2RS43	9;9	9;9	9;9		Pcdh7	>tr|E9Q2S0|E9Q2S0_MOUSE Protein Pcdh7 OS=Mus musculus GN=Pcdh7 PE=4 SV=1;>tr|A2RS43|A2RS43_MOUSE Protein Pcdh7 OS=Mus musculus GN=Pcdh7 PE=2 SV=1	2	9	9	9	9	6	6	4	2	2	0	0	0	9	6	6	4	2	2	0	0	0	9	6	6	4	2	2	0	0	0	10	10	10	136.77	1255	1255;1069	9	7	6	5	2
A2RSJ4	A2RSJ4	3	3	3	UHRF1-binding protein 1-like	Uhrf1bp1l	>sp|A2RSJ4|UH1BL_MOUSE UHRF1-binding protein 1-like OS=Mus musculus GN=Uhrf1bp1l PE=2 SV=2	1	3	3	3	0	0	0	3	2	2	0	0	0	0	0	0	3	2	2	0	0	0	0	0	0	3	2	2	0	0	0	2.9	2.9	2.9	161.94	1457	1457				3	3
A2RT62	A2RT62	7	7	7	F-box/LRR-repeat protein 16	Fbxl16	>sp|A2RT62|FXL16_MOUSE F-box/LRR-repeat protein 16 OS=Mus musculus GN=Fbxl16 PE=2 SV=1	1	7	7	7	6	6	6	6	7	6	0	0	0	6	6	6	6	7	6	0	0	0	6	6	6	6	7	6	0	0	0	14.4	14.4	14.4	51.878	479	479	6	7	6	8	7
A2RTH5	A2RTH5	7	7	7		Lcmt1	>tr|A2RTH5|A2RTH5_MOUSE Leucine carboxyl methyltransferase 1 OS=Mus musculus GN=Lcmt1 PE=2 SV=1	1	7	7	7	1	2	2	3	6	5	0	0	0	1	2	2	3	6	5	0	0	0	1	2	2	3	6	5	0	0	0	19.9	19.9	19.9	38.192	332	332	1	2	2	3	6
Q6PHQ9;A3KFU8;A3KFU5;Q91YZ8;D3Z5M2;G5E8X2	Q6PHQ9;A3KFU8;A3KFU5;Q91YZ8;D3Z5M2	17;17;17;17;16;2	11;11;11;11;10;1	10;10;10;10;9;0		Pabpc4;Gm10110	>tr|Q6PHQ9|Q6PHQ9_MOUSE MCG5546, isoform CRA_c OS=Mus musculus GN=Pabpc4 PE=2 SV=1;>tr|A3KFU8|A3KFU8_MOUSE Poly A binding protein, cytoplasmic 4 OS=Mus musculus GN=Pabpc4 PE=4 SV=1;>tr|A3KFU5|A3KFU5_MOUSE Poly A binding protein, cytoplasmic 4 OS=Mus muscul	6	17	11	10	5	8	9	15	17	15	3	1	3	2	4	4	9	11	10	0	0	1	1	3	3	8	10	9	0	0	1	30.3	20	20	72.242	660	660;644;631;615;615;370	2	4	5	9	11
P46737;P46737-2;A3KGA8;E9Q0P6	P46737;P46737-2;A3KGA8;E9Q0P6	1;1;1;1	1;1;1;1	1;1;1;1	Lys-63-specific deubiquitinase BRCC36	Brcc3	>sp|P46737|BRCC3_MOUSE Lys-63-specific deubiquitinase BRCC36 OS=Mus musculus GN=Brcc3 PE=2 SV=1;>sp|P46737-2|BRCC3_MOUSE Isoform 2 of Lys-63-specific deubiquitinase BRCC36 OS=Mus musculus GN=Brcc3;>tr|A3KGA8|A3KGA8_MOUSE BRCA1/BRCA2-containing complex, sub	4	1	1	1	0	0	0	1	0	0	0	0	0	0	0	0	1	0	0	0	0	0	0	0	0	1	0	0	0	0	0	6.5	6.5	6.5	33.34	291	291;247;158;50				1
A3KGQ6;Q9D898	A3KGQ6;Q9D898	2;2	2;2	2;2	Actin-related protein 2/3 complex subunit 5;Actin-related protein 2/3 complex subunit 5-like protein	Arpc5l	>tr|A3KGQ6|A3KGQ6_MOUSE Actin-related protein 2/3 complex subunit 5 OS=Mus musculus GN=Arpc5l PE=3 SV=1;>sp|Q9D898|ARP5L_MOUSE Actin-related protein 2/3 complex subunit 5-like protein OS=Mus musculus GN=Arpc5l PE=1 SV=1	2	2	2	2	2	1	2	2	2	1	2	0	1	2	1	2	2	2	1	2	0	1	2	1	2	2	2	1	2	0	1	16.3	16.3	16.3	17.109	153	153;153	2	1	2	2	2
Q9Z0H4-9;Q9Z0H4-6;Q9Z0H4-2;Q9Z0H4-8;Q9Z0H4;F6V6I8;Q9Z0H4-4;Q9Z0H4-5;Q9Z0H4-7;E9QA47;Q9Z0H4-11;A3KGT2;A3KGT0	Q9Z0H4-9;Q9Z0H4-6;Q9Z0H4-2;Q9Z0H4-8;Q9Z0H4;F6V6I8;Q9Z0H4-4;Q9Z0H4-5;Q9Z0H4-7;E9QA47;Q9Z0H4-11;A3KGT2;A3KGT0	4;4;4;4;4;4;4;4;4;4;4;4;4	4;4;4;4;4;4;4;4;4;4;4;4;4	4;4;4;4;4;4;4;4;4;4;4;4;4	CUGBP Elav-like family member 2	Celf2	>sp|Q9Z0H4-9|CELF2_MOUSE Isoform 9 of CUGBP Elav-like family member 2 OS=Mus musculus GN=Celf2;>sp|Q9Z0H4-6|CELF2_MOUSE Isoform 6 of CUGBP Elav-like family member 2 OS=Mus musculus GN=Celf2;>sp|Q9Z0H4-2|CELF2_MOUSE Isoform 2 of CUGBP Elav-like family membe	13	4	4	4	1	2	3	3	2	2	0	0	0	1	2	3	3	2	2	0	0	0	1	2	3	3	2	2	0	0	0	7.8	7.8	7.8	56.327	526	526;524;520;512;508;497;490;488;484;478;464;200;147	1	2	3	3	2
A3KGU7;E9Q447;P16546;A3KGU5;P16546-2;A3KGU9;A3KGU4	A3KGU7;E9Q447;P16546;A3KGU5;P16546-2	121;120;120;120;119;17;6	121;120;120;120;119;17;6	121;120;120;120;119;17;6	Spectrin alpha chain, brain	Spna2;Sptan1	>tr|A3KGU7|A3KGU7_MOUSE Protein Spna2 OS=Mus musculus GN=Spna2 PE=4 SV=1;>tr|E9Q447|E9Q447_MOUSE Protein Spna2 OS=Mus musculus GN=Spna2 PE=4 SV=1;>sp|P16546|SPTN1_MOUSE Spectrin alpha chain, non-erythrocytic 1 OS=Mus musculus GN=Sptan1 PE=1 SV=4;>tr|A3KGU5	7	121	121	121	45	72	88	79	81	84	110	8	1	45	72	88	79	81	84	110	8	1	45	72	88	79	81	84	110	8	1	58	58	58	285.15	2477	2477;2478;2472;2457;2452;477;136	48	80	101	92	96
A3KMP2;A3KMP2-2	A3KMP2;A3KMP2-2	2;2	2;2	2;2	Tetratricopeptide repeat protein 38	Ttc38	>sp|A3KMP2|TTC38_MOUSE Tetratricopeptide repeat protein 38 OS=Mus musculus GN=Ttc38 PE=2 SV=2;>sp|A3KMP2-2|TTC38_MOUSE Isoform 2 of Tetratricopeptide repeat protein 38 OS=Mus musculus GN=Ttc38	2	2	2	2	0	0	0	1	1	0	0	0	0	0	0	0	1	1	0	0	0	0	0	0	0	1	1	0	0	0	0	4.7	4.7	4.7	52.223	465	465;279				1	1
A3QM89;Q7M6W1	A3QM89;Q7M6W1	3;3	1;1	1;1		Rtn1	>tr|A3QM89|A3QM89_MOUSE Reticulon 1 (Fragment) OS=Mus musculus GN=Rtn1 PE=4 SV=1;>tr|Q7M6W1|Q7M6W1_MOUSE RTN1-C OS=Mus musculus GN=Rtn1 PE=2 SV=1	2	3	1	1	3	3	3	3	3	3	2	2	1	1	1	1	1	1	1	1	1	0	1	1	1	1	1	1	1	1	0	12.3	4	4	28.299	253	253;208	1	1	1	1	1
A6H5Z3;A6H5Z3-2	A6H5Z3;A6H5Z3-2	3;2	3;2	3;2	Exocyst complex component 6B	Exoc6b	>sp|A6H5Z3|EXC6B_MOUSE Exocyst complex component 6B OS=Mus musculus GN=Exoc6b PE=2 SV=1;>sp|A6H5Z3-2|EXC6B_MOUSE Isoform 2 of Exocyst complex component 6B OS=Mus musculus GN=Exoc6b	2	3	3	3	1	1	1	3	3	3	0	0	0	1	1	1	3	3	3	0	0	0	1	1	1	3	3	3	0	0	0	5.2	5.2	5.2	94.128	810	810;678	1	1	1	3	3
A6H6E9;F6SJC5	A6H6E9;F6SJC5	1;1	1;1	1;1	Tetratricopeptide repeat protein 23-like	Ttc23l	>sp|A6H6E9|TT23L_MOUSE Tetratricopeptide repeat protein 23-like OS=Mus musculus GN=Ttc23l PE=2 SV=1;>tr|F6SJC5|F6SJC5_MOUSE Tetratricopeptide repeat protein 23-like (Fragment) OS=Mus musculus GN=Ttc23l PE=4 SV=1	2	1	1	1	1	1	1	1	1	1	0	0	0	1	1	1	1	1	1	0	0	0	1	1	1	1	1	1	0	0	0	1.7	1.7	1.7	51.532	458	458;179	1	1	2	3	2
A6H6S0;G5E876	A6H6S0;G5E876	3;2	3;2	3;2		Herc3	>tr|A6H6S0|A6H6S0_MOUSE Hect domain and RLD 3 OS=Mus musculus GN=Herc3 PE=2 SV=1;>tr|G5E876|G5E876_MOUSE Hect domain and RLD 3, isoform CRA_a OS=Mus musculus GN=Herc3 PE=4 SV=1	2	3	3	3	2	3	3	3	3	3	0	0	0	2	3	3	3	3	3	0	0	0	2	3	3	3	3	3	0	0	0	2.8	2.8	2.8	117.35	1050	1050;913	2	3	4	3	3
A6MDD2;Q60673	A6MDD2;Q60673	4;4	4;4	4;4	Receptor-type tyrosine-protein phosphatase-like N	Ptprn	>tr|A6MDD2|A6MDD2_MOUSE Protein tyrosine phosphatase receptor type N OS=Mus musculus GN=Ptprn PE=2 SV=1;>sp|Q60673|PTPRN_MOUSE Receptor-type tyrosine-protein phosphatase-like N OS=Mus musculus GN=Ptprn PE=2 SV=2	2	4	4	4	2	3	2	4	3	1	0	0	0	2	3	2	4	3	1	0	0	0	2	3	2	4	3	1	0	0	0	7.7	7.7	7.7	106.02	981	981;979	2	3	2	4	3
A6X940	A6X940	3	1	1		Fermt2	>tr|A6X940|A6X940_MOUSE Fermitin family homolog 2 (Fragment) OS=Mus musculus GN=Fermt2 PE=4 SV=1	1	3	1	1	0	3	2	3	3	2	0	0	0	0	1	0	1	1	0	0	0	0	0	1	0	1	1	0	0	0	0	13.2	4.7	4.7	28.911	258	258		1		1	1
E9Q8N8;O88343;A7E1Z5;O88343-2;D3Z7G8	E9Q8N8;O88343;A7E1Z5;O88343-2	3;3;3;3;1	3;3;3;3;1	3;3;3;3;1	Electrogenic sodium bicarbonate cotransporter 1	Slc4a4	>tr|E9Q8N8|E9Q8N8_MOUSE Electrogenic sodium bicarbonate cotransporter 1 OS=Mus musculus GN=Slc4a4 PE=4 SV=1;>sp|O88343|S4A4_MOUSE Electrogenic sodium bicarbonate cotransporter 1 OS=Mus musculus GN=Slc4a4 PE=1 SV=2;>tr|A7E1Z5|A7E1Z5_MOUSE Electrogenic Na-bi	5	3	3	3	0	0	3	3	3	3	0	0	0	0	0	3	3	3	3	0	0	0	0	0	3	3	3	3	0	0	0	4.2	4.2	4.2	123.08	1094	1094;1079;1070;1035;233			3	3	4
Q91V57;A7VK13;Q91V57-2;Q91V57-3;B2FDI0	Q91V57;A7VK13;Q91V57-2;Q91V57-3	4;4;4;4;1	4;4;4;4;1	4;4;4;4;1	N-chimaerin	Chn1	>sp|Q91V57|CHIN_MOUSE N-chimaerin OS=Mus musculus GN=Chn1 PE=1 SV=2;>tr|A7VK13|A7VK13_MOUSE Alpha2-chimerin OS=Mus musculus GN=Chn1 PE=2 SV=1;>sp|Q91V57-2|CHIN_MOUSE Isoform 2 of N-chimaerin OS=Mus musculus GN=Chn1;>sp|Q91V57-3|CHIN_MOUSE Isoform 3 of N-ch	5	4	4	4	0	0	0	4	1	1	0	0	0	0	0	0	4	1	1	0	0	0	0	0	0	4	1	1	0	0	0	12.2	12.2	12.2	53.193	459	459;401;334;210;95				4	1
A9DA50;Q9D1T0;Q3URE9	A9DA50;Q9D1T0	7;7;1	7;7;1	7;7;1	Leucine-rich repeat and immunoglobulin-like domain-containing nogo receptor-interacting protein 1	Lingo1	>tr|A9DA50|A9DA50_MOUSE Leucine-rich repeat and immunoglobulin-like domain-containing nogo receptor-interacting protein 1 OS=Mus musculus GN=Lingo1 PE=2 SV=1;>sp|Q9D1T0|LIGO1_MOUSE Leucine-rich repeat and immunoglobulin-like domain-containing nogo receptor	3	7	7	7	6	6	6	5	6	5	0	0	0	6	6	6	5	6	5	0	0	0	6	6	6	5	6	5	0	0	0	14.2	14.2	14.2	69.831	620	620;614;606	6	6	6	5	6
B0QZN5;P63044;P63024	B0QZN5;P63044	7;7;3	7;7;3	6;6;2	Vesicle-associated membrane protein 2	Vamp2	>tr|B0QZN5|B0QZN5_MOUSE Vesicle-associated membrane 2 OS=Mus musculus GN=Vamp2 PE=4 SV=1;>sp|P63044|VAMP2_MOUSE Vesicle-associated membrane protein 2 OS=Mus musculus GN=Vamp2 PE=1 SV=2	3	7	7	6	5	7	7	5	5	5	2	2	0	5	7	7	5	5	5	2	2	0	4	6	6	4	4	4	2	2	0	48.5	48.5	42.9	17.862	163	163;116;103	6	13	12	9	6
B0QZW1;Q9Z2W9;F2Z488	B0QZW1;Q9Z2W9;F2Z488	4;4;4	3;3;3	3;3;3	Glutamate receptor 3	Gria3	>tr|B0QZW1|B0QZW1_MOUSE Glutamate receptor 3 OS=Mus musculus GN=Gria3 PE=4 SV=1;>sp|Q9Z2W9|GRIA3_MOUSE Glutamate receptor 3 OS=Mus musculus GN=Gria3 PE=1 SV=2;>tr|F2Z488|F2Z488_MOUSE Glutamate receptor 3 OS=Mus musculus GN=Gria3 PE=4 SV=1	3	4	3	3	2	1	2	1	2	1	0	0	0	2	0	1	0	1	0	0	0	0	2	0	1	0	1	0	0	0	0	6.8	5.1	5.1	100.45	888	888;888;818	2		1		1
P61022;B0R091	P61022;B0R091	5;5	5;5	5;5	Calcium-binding protein p22	Chp;1500003O03Rik	>sp|P61022|CHP1_MOUSE Calcineurin B homologous protein 1 OS=Mus musculus GN=Chp1 PE=1 SV=2;>tr|B0R091|B0R091_MOUSE Novel protein (1500003O03Rik) OS=Mus musculus GN=1500003O03Rik PE=4 SV=1	2	5	5	5	2	3	3	5	4	5	0	0	0	2	3	3	5	4	5	0	0	0	2	3	3	5	4	5	0	0	0	36.4	36.4	36.4	22.432	195	195;191	2	3	4	5	4
P70349;B0R1E3	P70349;B0R1E3	1;1	1;1	1;1	Histidine triad nucleotide-binding protein 1	Hint1	>sp|P70349|HINT1_MOUSE Histidine triad nucleotide-binding protein 1 OS=Mus musculus GN=Hint1 PE=1 SV=3;>tr|B0R1E3|B0R1E3_MOUSE Histidine triad nucleotide binding protein OS=Mus musculus GN=Hint1 PE=4 SV=1	2	1	1	1	1	1	0	1	0	1	0	0	0	1	1	0	1	0	1	0	0	0	1	1	0	1	0	1	0	0	0	11.1	11.1	11.1	13.777	126	126;119	1	1		1
B0V2N1;B0V2N1-2;B0V2N1-6;B0V2N1-3;B0V2N1-4;B0V2N1-5	B0V2N1;B0V2N1-2;B0V2N1-6;B0V2N1-3;B0V2N1-4	12;12;12;12;12;5	9;9;9;9;9;2	9;9;9;9;9;2	Receptor-type tyrosine-protein phosphatase S	Ptprs	>sp|B0V2N1|PTPRS_MOUSE Receptor-type tyrosine-protein phosphatase S OS=Mus musculus GN=Ptprs PE=1 SV=1;>sp|B0V2N1-2|PTPRS_MOUSE Isoform 2 of Receptor-type tyrosine-protein phosphatase S OS=Mus musculus GN=Ptprs;>sp|B0V2N1-6|PTPRS_MOUSE Isoform 6 of Recepto	6	12	9	9	9	11	10	8	10	8	1	0	0	7	9	9	6	7	5	0	0	0	7	9	9	6	7	5	0	0	0	8.8	6.5	6.5	211.9	1907	1907;1904;1861;1501;1497;592	7	9	9	7	7
P07356;B0V2N7;B0V2N8	P07356;B0V2N7;B0V2N8	1;1;1	1;1;1	1;1;1	Annexin A2;Annexin	Anxa2	>sp|P07356|ANXA2_MOUSE Annexin A2 OS=Mus musculus GN=Anxa2 PE=1 SV=2;>tr|B0V2N7|B0V2N7_MOUSE Annexin (Fragment) OS=Mus musculus GN=Anxa2 PE=3 SV=1;>tr|B0V2N8|B0V2N8_MOUSE Annexin (Fragment) OS=Mus musculus GN=Anxa2 PE=3 SV=1	3	1	1	1	0	0	0	0	0	0	0	1	1	0	0	0	0	0	0	0	1	1	0	0	0	0	0	0	0	1	1	4.7	4.7	4.7	38.676	339	339;196;176
B1AQF4;Q9D7X3;H3BKL8;Q3V2Y9;H3BKD1	B1AQF4;Q9D7X3;H3BKL8;Q3V2Y9	5;5;4;3;2	5;5;4;3;2	5;5;4;3;2	Dual specificity protein phosphatase 3	Dusp3	>tr|B1AQF4|B1AQF4_MOUSE Dual specificity phosphatase 3 (Vaccinia virus phosphatase VH1-related) OS=Mus musculus GN=Dusp3 PE=4 SV=1;>sp|Q9D7X3|DUS3_MOUSE Dual specificity protein phosphatase 3 OS=Mus musculus GN=Dusp3 PE=1 SV=1;>tr|H3BKL8|H3BKL8_MOUSE Dual-	5	5	5	5	5	5	5	5	5	5	3	0	1	5	5	5	5	5	5	3	0	1	5	5	5	5	5	5	3	0	1	32.9	32.9	32.9	23.223	210	210;185;145;117;118	7	8	7	9	8
G3X9T7;O08573;B1AQR8;O08573-2	G3X9T7;O08573;B1AQR8;O08573-2	3;3;3;3	3;3;3;3	3;3;3;3	Galectin-9	Lgals9	>tr|G3X9T7|G3X9T7_MOUSE Galectin-9 OS=Mus musculus GN=Lgals9 PE=4 SV=1;>sp|O08573|LEG9_MOUSE Galectin-9 OS=Mus musculus GN=Lgals9 PE=1 SV=1;>tr|B1AQR8|B1AQR8_MOUSE Galectin-9 OS=Mus musculus GN=Lgals9 PE=4 SV=1;>sp|O08573-2|LEG9_MOUSE Isoform Short of Gale	4	3	3	3	0	0	0	2	2	2	0	0	0	0	0	0	2	2	2	0	0	0	0	0	0	2	2	2	0	0	0	9.9	9.9	9.9	40.021	353	353;353;352;322				2	2
B1AQX9;B1AQX7;B1AQX6;Q9QWI6;Q9QWI6-2;Q9QWI6-3;B1AQX8	B1AQX9;B1AQX7;B1AQX6;Q9QWI6;Q9QWI6-2;Q9QWI6-3	8;8;8;7;7;7;2	8;8;8;7;7;7;2	8;8;8;7;7;7;2	SRC kinase signaling inhibitor 1	Srcin1	>tr|B1AQX9|B1AQX9_MOUSE P140 gene OS=Mus musculus GN=Srcin1 PE=4 SV=1;>tr|B1AQX7|B1AQX7_MOUSE P140 gene OS=Mus musculus GN=Srcin1 PE=4 SV=1;>tr|B1AQX6|B1AQX6_MOUSE P140 gene OS=Mus musculus GN=Srcin1 PE=4 SV=1;>sp|Q9QWI6|SRCN1_MOUSE SRC kinase signaling in	7	8	8	8	1	1	1	6	4	2	3	0	0	1	1	1	6	4	2	3	0	0	1	1	1	6	4	2	3	0	0	9.3	9.3	9.3	130.61	1217	1217;1198;1174;1250;1216;1206;474	1	1	1	6	4
B1AQZ0;B1AQY9;Q8CHH9-2;Q8CHH9;B7ZC46;E0CYM4	B1AQZ0;B1AQY9;Q8CHH9-2;Q8CHH9;B7ZC46	10;9;9;9;8;1	7;6;6;6;5;1	7;6;6;6;5;1	Septin-8	2008-09-01	>tr|B1AQZ0|B1AQZ0_MOUSE Septin 8 OS=Mus musculus GN=Sept8 PE=3 SV=1;>tr|B1AQY9|B1AQY9_MOUSE Septin 8 OS=Mus musculus GN=Sept8 PE=3 SV=1;>sp|Q8CHH9-2|SEPT8_MOUSE Isoform 2 of Septin-8 OS=Mus musculus GN=Sept8;>sp|Q8CHH9|SEPT8_MOUSE Septin-8 OS=Mus musculus	6	10	7	7	10	9	8	8	7	8	0	0	0	7	6	6	6	5	6	0	0	0	7	6	6	6	5	6	0	0	0	25.8	22.5	22.5	55.874	484	484;442;430;429;440;51	8	7	7	7	7
B1AQZ2;P28741;Q3UI47;Q3TET1;P33174;B1AQZ5	B1AQZ2;P28741;Q3UI47;Q3TET1;P33174;B1AQZ5	2;2;2;2;1;1	2;2;2;2;1;1	1;1;1;1;0;1	Kinesin-like protein KIF3A;Chromosome-associated kinesin KIF4	Kif3a;Kif4	>tr|B1AQZ2|B1AQZ2_MOUSE Kinesin family member 3A OS=Mus musculus GN=Kif3a PE=3 SV=1;>sp|P28741|KIF3A_MOUSE Kinesin-like protein KIF3A OS=Mus musculus GN=Kif3a PE=1 SV=2;>tr|Q3UI47|Q3UI47_MOUSE Kinesin family member 3A OS=Mus musculus GN=Kif3a PE=2 SV=1;>tr	6	2	2	1	0	1	0	2	1	1	0	0	0	0	1	0	2	1	1	0	0	0	0	0	0	1	0	0	0	0	0	3	3	1.5	82.633	725	725;701;698;694;1231;185		1		2	1
P50544;B1AR28	P50544;B1AR28	5;5	5;5	5;5	Very long-chain specific acyl-CoA dehydrogenase, mitochondrial	Acadvl	>sp|P50544|ACADV_MOUSE Very long-chain specific acyl-CoA dehydrogenase, mitochondrial OS=Mus musculus GN=Acadvl PE=1 SV=3;>tr|B1AR28|B1AR28_MOUSE Acyl-Coenzyme A dehydrogenase, very long chain OS=Mus musculus GN=Acadvl PE=3 SV=1	2	5	5	5	0	0	0	1	4	3	0	0	0	0	0	0	1	4	3	0	0	0	0	0	0	1	4	3	0	0	0	9.8	9.8	9.8	70.875	656	656;634				1	4
B1AR74;Q8CCN5;Q0VF62;Q8CCN5-2;F7C0F2;F7CPM1;B1AR76;B1B0B3	B1AR74;Q8CCN5;Q0VF62;Q8CCN5-2;F7C0F2	4;4;4;3;2;1;1;1	4;4;4;3;2;1;1;1	4;4;4;3;2;1;1;1	Breast carcinoma-amplified sequence 3 homolog	Bcas3	>tr|B1AR74|B1AR74_MOUSE Breast carcinoma amplified sequence 3 OS=Mus musculus GN=Bcas3 PE=4 SV=1;>sp|Q8CCN5|BCAS3_MOUSE Breast carcinoma-amplified sequence 3 homolog OS=Mus musculus GN=Bcas3 PE=1 SV=2;>tr|Q0VF62|Q0VF62_MOUSE Bcas3 protein OS=Mus musculus G	8	4	4	4	1	2	0	4	3	2	0	0	0	1	2	0	4	3	2	0	0	0	1	2	0	4	3	2	0	0	0	5.4	5.4	5.4	102.77	943	943;928;913;527;693;477;458;120	1	3		4	3
E9PVY8;Q9QXZ0;B1ARU4;E9QA63;B1ARU1;E9QNP1;Q9QXZ0-4;F7ACR9;Q9QXZ0-2;Q9QXZ0-3;F6Q750	E9PVY8;Q9QXZ0;B1ARU4;E9QA63;B1ARU1;E9QNP1;Q9QXZ0-4;F7ACR9;Q9QXZ0-2;Q9QXZ0-3;F6Q750	3;3;3;3;3;3;3;3;3;3;3	3;3;3;3;3;3;3;3;3;3;3	3;3;3;3;3;3;3;3;3;3;3	Microtubule-actin cross-linking factor 1	Macf1	>tr|E9PVY8|E9PVY8_MOUSE Microtubule-actin cross-linking factor 1 OS=Mus musculus GN=Macf1 PE=4 SV=2;>sp|Q9QXZ0|MACF1_MOUSE Microtubule-actin cross-linking factor 1 OS=Mus musculus GN=Macf1 PE=1 SV=2;>tr|B1ARU4|B1ARU4_MOUSE Microtubule-actin cross-linking f	11	3	3	3	0	0	0	1	2	0	0	0	0	0	0	0	1	2	0	0	0	0	0	0	0	1	2	0	0	0	0	0.5	0.5	0.5	831.87	7355	7355;7354;7353;7351;5895;5478;5478;5333;5327;5270;4429				1	2
Q5NCF2;B1ASW5;B1ASW6	Q5NCF2;B1ASW5;B1ASW6	3;3;2	3;3;2	3;3;2	Trafficking protein particle complex subunit 1	Trappc1	>sp|Q5NCF2|TPPC1_MOUSE Trafficking protein particle complex subunit 1 OS=Mus musculus GN=Trappc1 PE=1 SV=1;>tr|B1ASW5|B1ASW5_MOUSE Trafficking protein particle complex 1 OS=Mus musculus GN=Trappc1 PE=4 SV=1;>tr|B1ASW6|B1ASW6_MOUSE Trafficking protein parti	3	3	3	3	1	1	1	2	3	1	0	0	0	1	1	1	2	3	1	0	0	0	1	1	1	2	3	1	0	0	0	21.4	21.4	21.4	16.881	145	145;135;165	1	1	1	2	3
Q64516;Q64516-2;B1ASZ3;Q64516-1;Q9WU65	Q64516;Q64516-2;B1ASZ3;Q64516-1;Q9WU65	2;2;2;2;1	2;2;2;2;1	2;2;2;2;1	Glycerol kinase;Glycerol kinase 2	Gk;Gyk;Gk2	>sp|Q64516|GLPK_MOUSE Glycerol kinase OS=Mus musculus GN=Gk PE=2 SV=2;>sp|Q64516-2|GLPK_MOUSE Isoform 2 of Glycerol kinase OS=Mus musculus GN=Gk;>tr|B1ASZ3|B1ASZ3_MOUSE Glycerol kinase OS=Mus musculus GN=Gyk PE=3 SV=1;>sp|Q64516-1|GLPK_MOUSE Isoform 1 of G	5	2	2	2	0	0	0	1	2	1	0	0	0	0	0	0	1	2	1	0	0	0	0	0	0	1	2	1	0	0	0	3.4	3.4	3.4	61.227	559	559;553;552;524;554				1	3
B1AT82;Q9D0M1;B1AT84;B1AT83	B1AT82;Q9D0M1;B1AT84	6;6;3;2	5;5;3;2	5;5;3;2	Phosphoribosyl pyrophosphate synthase-associated protein 1	Prpsap1	>tr|B1AT82|B1AT82_MOUSE MCG6846, isoform CRA_c OS=Mus musculus GN=Prpsap1 PE=4 SV=1;>sp|Q9D0M1|KPRA_MOUSE Phosphoribosyl pyrophosphate synthase-associated protein 1 OS=Mus musculus GN=Prpsap1 PE=1 SV=1;>tr|B1AT84|B1AT84_MOUSE Phosphoribosyl pyrophosphate s	4	6	5	5	1	3	4	6	5	5	1	0	0	0	2	3	5	4	4	0	0	0	0	2	3	5	4	4	0	0	0	24.4	20.8	20.8	42.467	385	385;356;175;195		2	3	5	4
Q60631;B1AT92;Q60631-2;B1AT95	Q60631;B1AT92;Q60631-2;B1AT95	2;2;1;1	2;2;1;1	2;2;1;1	Growth factor receptor-bound protein 2	Grb2	>sp|Q60631|GRB2_MOUSE Growth factor receptor-bound protein 2 OS=Mus musculus GN=Grb2 PE=1 SV=1;>tr|B1AT92|B1AT92_MOUSE Growth factor receptor bound protein 2 OS=Mus musculus GN=Grb2 PE=4 SV=1;>sp|Q60631-2|GRB2_MOUSE Isoform 2 of Growth factor receptor-boun	4	2	2	2	1	2	0	0	0	0	0	0	0	1	2	0	0	0	0	0	0	0	1	2	0	0	0	0	0	0	0	11.1	11.1	11.1	25.238	217	217;203;176;71	1	2
B1ATI0;B1AV77;P47740;P47739	B1ATI0;B1AV77;P47740	4;4;4;1	4;4;4;1	4;4;4;1	Aldehyde dehydrogenase;Fatty aldehyde dehydrogenase	Aldh3a2	>tr|B1ATI0|B1ATI0_MOUSE Aldehyde dehydrogenase OS=Mus musculus GN=Aldh3a2 PE=3 SV=1;>tr|B1AV77|B1AV77_MOUSE Aldehyde dehydrogenase OS=Mus musculus GN=Aldh3a2 PE=3 SV=1;>sp|P47740|AL3A2_MOUSE Fatty aldehyde dehydrogenase OS=Mus musculus GN=Aldh3a2 PE=2 SV=2	4	4	4	4	1	0	0	3	4	4	0	0	0	1	0	0	3	4	4	0	0	0	1	0	0	3	4	4	0	0	0	9.4	9.4	9.4	59.276	532	532;487;484;453	1			3	4
Q60780;Q3U432;B1ATI9;Q60780-2	Q60780;Q3U432;B1ATI9;Q60780-2	1;1;1;1	1;1;1;1	1;1;1;1	Growth arrest-specific protein 7	Gas7	>sp|Q60780|GAS7_MOUSE Growth arrest-specific protein 7 OS=Mus musculus GN=Gas7 PE=1 SV=1;>tr|Q3U432|Q3U432_MOUSE Growth arrest-specific protein 7 OS=Mus musculus GN=Gas7 PE=2 SV=1;>tr|B1ATI9|B1ATI9_MOUSE Growth arrest specific 7 OS=Mus musculus GN=Gas7 PE=	4	1	1	1	0	0	0	1	0	0	0	0	0	0	0	0	1	0	0	0	0	0	0	0	0	1	0	0	0	0	0	4.5	4.5	4.5	48.173	421	421;416;412;340				1
P51791;B1ATV0;Q8K4W8;P51791-2;Q61418;Q9WVD4;Q3TF45;E9Q2I1	P51791;B1ATV0;Q8K4W8;P51791-2;Q61418;Q9WVD4;Q3TF45;E9Q2I1	3;3;3;3;3;3;2;2	3;3;3;3;3;3;2;2	3;3;3;3;3;3;2;2	H(+)/Cl(-) exchange transporter 3;H(+)/Cl(-) exchange transporter 4;H(+)/Cl(-) exchange transporter 5	Clcn3;Clcn5;Clcn4	>sp|P51791|CLCN3_MOUSE H(+)/Cl(-) exchange transporter 3 OS=Mus musculus GN=Clcn3 PE=1 SV=2;>tr|B1ATV0|B1ATV0_MOUSE Chloride channel 5 OS=Mus musculus GN=Clcn5 PE=4 SV=1;>tr|Q8K4W8|Q8K4W8_MOUSE Chloride channel isoform c OS=Mus musculus GN=Clcn3 PE=2 SV=1;	8	3	3	3	0	1	2	2	3	2	0	0	0	0	1	2	2	3	2	0	0	0	0	1	2	2	3	2	0	0	0	3.1	3.1	3.1	90.868	818	818;816;791;760;747;746;866;839		1	2	2	4
Q3UMA3;Q99LI8;B1ATZ1;B1ATZ0;F6VV02;B1ATY9	Q3UMA3;Q99LI8;B1ATZ1;B1ATZ0	25;25;25;25;8;8	25;25;25;25;8;8	25;25;25;25;8;8	Hepatocyte growth factor-regulated tyrosine kinase substrate	Hgs	>tr|Q3UMA3|Q3UMA3_MOUSE Hepatocyte growth factor-regulated tyrosine kinase substrate OS=Mus musculus GN=Hgs PE=2 SV=1;>sp|Q99LI8|HGS_MOUSE Hepatocyte growth factor-regulated tyrosine kinase substrate OS=Mus musculus GN=Hgs PE=1 SV=2;>tr|B1ATZ1|B1ATZ1_MOUSE	6	25	25	25	10	16	14	22	20	21	1	2	2	10	16	14	22	20	21	1	2	2	10	16	14	22	20	21	1	2	2	32.2	32.2	32.2	86.142	776	776;775;767;766;294;245	10	22	19	29	27
Q9Z0X1;B1AU25	Q9Z0X1;B1AU25	8;8	8;8	8;8	Apoptosis-inducing factor 1, mitochondrial	Aifm1	>sp|Q9Z0X1|AIFM1_MOUSE Apoptosis-inducing factor 1, mitochondrial OS=Mus musculus GN=Aifm1 PE=1 SV=1;>tr|B1AU25|B1AU25_MOUSE Apoptosis-inducing factor 1, mitochondrial OS=Mus musculus GN=Aifm1 PE=4 SV=1	2	8	8	8	0	3	0	7	7	6	0	0	0	0	3	0	7	7	6	0	0	0	0	3	0	7	7	6	0	0	0	19.9	19.9	19.9	66.765	612	612;608		3		8	7
B1AUX2;Q61191;F6SJS2	B1AUX2;Q61191;F6SJS2	2;2;1	2;2;1	2;2;1	Host cell factor 1;HCF N-terminal chain 1;HCF N-terminal chain 2;HCF N-terminal chain 3;HCF N-terminal chain 4;HCF N-terminal chain 5;HCF N-terminal chain 6;HCF C-terminal chain 1;HCF C-terminal chain 2;HCF C-terminal chain 3;HCF C-terminal chain 4;HCF C-terminal chain 5;HCF C-terminal chain 6	Hcfc1	>tr|B1AUX2|B1AUX2_MOUSE HCF C-terminal chain 4 OS=Mus musculus GN=Hcfc1 PE=4 SV=1;>sp|Q61191|HCFC1_MOUSE Host cell factor 1 OS=Mus musculus GN=Hcfc1 PE=1 SV=2;>tr|F6SJS2|F6SJS2_MOUSE HCF C-terminal chain 4 (Fragment) OS=Mus musculus GN=Hcfc1 PE=4 SV=1	3	2	2	2	0	1	0	0	2	0	0	0	0	0	1	0	0	2	0	0	0	0	0	1	0	0	2	0	0	0	0	1.1	1.1	1.1	215.05	2090	2090;2045;612		1			2
B1AWD9;B1AWD8;O08585;B1AWE1;Q6PFA2;B1AWE0	B1AWD9;B1AWD8;O08585;B1AWE1;Q6PFA2;B1AWE0	6;6;6;5;5;5	6;6;6;5;5;5	6;6;6;5;5;5	Clathrin light chain A	Clta	>tr|B1AWD9|B1AWD9_MOUSE Clathrin light chain A OS=Mus musculus GN=Clta PE=4 SV=1;>tr|B1AWD8|B1AWD8_MOUSE Clathrin light chain A OS=Mus musculus GN=Clta PE=4 SV=1;>sp|O08585|CLCA_MOUSE Clathrin light chain A OS=Mus musculus GN=Clta PE=1 SV=2;>tr|B1AWE1|B1AW	6	6	6	6	3	6	6	6	6	6	4	0	2	3	6	6	6	6	6	4	0	2	3	6	6	6	6	6	4	0	2	17.7	17.7	17.7	27.061	248	248;236;235;230;218;216	3	6	6	6	6
B1AWN6;A2ASI5;G3X8T7;Q9ER60	B1AWN6;A2ASI5	10;6;3;3	10;6;3;3	4;1;1;1		Scn2a1;Scn3a	>tr|B1AWN6|B1AWN6_MOUSE Protein Scn2a1 OS=Mus musculus GN=Scn2a1 PE=3 SV=1;>tr|A2ASI5|A2ASI5_MOUSE Protein Scn3a OS=Mus musculus GN=Scn3a PE=3 SV=1	4	10	10	4	8	6	7	4	5	5	0	0	0	8	6	7	4	5	5	0	0	0	4	3	3	2	2	2	0	0	0	5.8	5.8	1.9	227.94	2006	2006;1947;1841;1841	8	6	7	4	5
B1AX58;Q3V0K9;Q99K51;Q61233	B1AX58;Q3V0K9;Q99K51;Q61233	1;1;1;1	1;1;1;1	1;1;1;1	Plastin-1;Plastin-3;Plastin-2	Pls3;Pls1;Lcp1	>tr|B1AX58|B1AX58_MOUSE Plastin 3 (T-isoform) OS=Mus musculus GN=Pls3 PE=4 SV=1;>sp|Q3V0K9|PLSI_MOUSE Plastin-1 OS=Mus musculus GN=Pls1 PE=2 SV=1;>sp|Q99K51|PLST_MOUSE Plastin-3 OS=Mus musculus GN=Pls3 PE=1 SV=3;>sp|Q61233|PLSL_MOUSE Plastin-2 OS=Mus muscu	4	1	1	1	0	0	0	1	0	1	0	0	0	0	0	0	1	0	1	0	0	0	0	0	0	1	0	1	0	0	0	1.4	1.4	1.4	71.745	639	639;630;630;627				1
Q9DBS2;B1AX95	Q9DBS2;B1AX95	2;2	2;2	2;2	Tumor protein p63-regulated gene 1-like protein	Tprg1l;Tprgl	>sp|Q9DBS2|TPRGL_MOUSE Tumor protein p63-regulated gene 1-like protein OS=Mus musculus GN=Tprg1l PE=1 SV=1;>tr|B1AX95|B1AX95_MOUSE Protein Tprgl OS=Mus musculus GN=Tprgl PE=4 SV=1	2	2	2	2	0	0	0	2	0	0	0	0	0	0	0	0	2	0	0	0	0	0	0	0	0	2	0	0	0	0	0	15.4	15.4	15.4	29.814	266	266;207				2
Q8BUN9;B1AXF2;F6RT95	Q8BUN9;B1AXF2	4;4;1	1;1;1	1;1;1		Slc24a2	>tr|Q8BUN9|Q8BUN9_MOUSE Protein Slc24a2 OS=Mus musculus GN=Slc24a2 PE=2 SV=1;>tr|B1AXF2|B1AXF2_MOUSE Protein Slc24a2 OS=Mus musculus GN=Slc24a2 PE=4 SV=1	3	4	1	1	3	2	2	1	1	3	0	0	0	0	1	0	0	0	1	0	0	0	0	1	0	0	0	1	0	0	0	7.8	3.5	3.5	74.24	666	666;662;169		1
Q14BI1;B1AXF3;Q91WD8	Q14BI1;B1AXF3	4;4;1	4;4;1	1;1;0		Slc24a2	>tr|Q14BI1|Q14BI1_MOUSE Protein Slc24a2 OS=Mus musculus GN=Slc24a2 PE=2 SV=1;>tr|B1AXF3|B1AXF3_MOUSE Protein Slc24a2 OS=Mus musculus GN=Slc24a2 PE=4 SV=1	3	4	4	1	4	2	3	2	2	3	0	0	0	4	2	3	2	2	3	0	0	0	1	1	1	1	1	1	0	0	0	6.6	6.6	2.5	78.976	711	711;645;1130	4	2	3	4	3
B1AXI6;Q3UTH8;Q3UTH8-4;B1AXI4;Q3UTH8-3;Q3UTH8-2;B1AXI2;E9PYK8;E9Q3I3;Q5DU57;E0CX56;E0CYU0;Q7TNR9;Q5DU57-2	B1AXI6;Q3UTH8;Q3UTH8-4;B1AXI4;Q3UTH8-3;Q3UTH8-2;B1AXI2;E9PYK8;E9Q3I3;Q5DU57;E0CX56;E0CYU0;Q7TNR9;Q5DU57-2	2;2;2;2;2;2;2;1;1;1;1;1;1;1	2;2;2;2;2;2;2;1;1;1;1;1;1;1	2;2;2;2;2;2;2;1;1;1;1;1;1;1	Rho guanine nucleotide exchange factor 9;Spermatogenesis-associated protein 13;Rho guanine nucleotide exchange factor 4	Arhgef9;Arhgef4;Spata13	>tr|B1AXI6|B1AXI6_MOUSE Cdc42 guanine nucleotide exchange factor (GEF) 9 OS=Mus musculus GN=Arhgef9 PE=4 SV=1;>sp|Q3UTH8|ARHG9_MOUSE Rho guanine nucleotide exchange factor 9 OS=Mus musculus GN=Arhgef9 PE=2 SV=1;>sp|Q3UTH8-4|ARHG9_MOUSE Isoform 4 of Rho gua	14	2	2	2	1	1	0	1	2	1	0	0	0	1	1	0	1	2	1	0	0	0	1	1	0	1	2	1	0	0	0	3.8	3.8	3.8	65.921	560	560;516;516;515;496;495;414;1716;1244;656;589;574;484;304	1	1		1	2
P35700;B1AXW6;B1AXW5;B1AXW4	P35700;B1AXW6;B1AXW5	7;7;7;2	7;7;7;2	6;6;6;2	Peroxiredoxin-1	Prdx1	>sp|P35700|PRDX1_MOUSE Peroxiredoxin-1 OS=Mus musculus GN=Prdx1 PE=1 SV=1;>tr|B1AXW6|B1AXW6_MOUSE Peroxiredoxin 1 (Fragment) OS=Mus musculus GN=Prdx1 PE=4 SV=1;>tr|B1AXW5|B1AXW5_MOUSE Peroxiredoxin 1 (Fragment) OS=Mus musculus GN=Prdx1 PE=4 SV=1	4	7	7	6	2	2	5	5	5	4	2	3	2	2	2	5	5	5	4	2	3	2	2	2	4	4	4	4	1	2	1	28.6	28.6	28.6	22.176	199	199;176;170;123	2	3	7	7	6
B1AXZ5;B1AXZ4;Q80Y51;Q60899;Q3UR02;B1AXZ6;Q80UJ0;B1AXZ0	B1AXZ5;B1AXZ4;Q80Y51;Q60899;Q3UR02;B1AXZ6;Q80UJ0;B1AXZ0	10;10;10;10;10;9;9;9	2;2;2;2;2;2;2;2	2;2;2;2;2;2;2;2	ELAV-like protein 2	Elavl2	>tr|B1AXZ5|B1AXZ5_MOUSE ELAV (Embryonic lethal, abnormal vision, Drosophila)-like 2 (Hu antigen B) OS=Mus musculus GN=Elavl2 PE=4 SV=1;>tr|B1AXZ4|B1AXZ4_MOUSE ELAV (Embryonic lethal, abnormal vision, Drosophila)-like 2 (Hu antigen B) OS=Mus musculus GN=Ela	8	10	2	2	7	8	8	9	9	10	3	0	0	0	1	1	1	2	2	0	0	0	0	1	1	1	2	2	0	0	0	29.3	5.9	5.9	42.618	389	389;388;373;360;359;376;347;346		1	1	1	4
E9PV45;B1AY13;B1AY13-2	E9PV45;B1AY13	10;10;1	10;10;1	10;10;1	Ubiquitin carboxyl-terminal hydrolase;Ubiquitin carboxyl-terminal hydrolase 24	Usp24	>tr|E9PV45|E9PV45_MOUSE Ubiquitin carboxyl-terminal hydrolase OS=Mus musculus GN=Usp24 PE=3 SV=1;>sp|B1AY13|UBP24_MOUSE Ubiquitin carboxyl-terminal hydrolase 24 OS=Mus musculus GN=Usp24 PE=1 SV=1	3	10	10	10	0	0	0	9	8	6	0	0	0	0	0	0	9	8	6	0	0	0	0	0	0	9	8	6	0	0	0	5.2	5.2	5.2	294.13	2618	2618;2617;418				9	8
Q9CZ30;B1AYJ9;Q9CZ30-2	Q9CZ30;B1AYJ9;Q9CZ30-2	1;1;1	1;1;1	1;1;1	Obg-like ATPase 1	Ola1	>sp|Q9CZ30|OLA1_MOUSE Obg-like ATPase 1 OS=Mus musculus GN=Ola1 PE=1 SV=1;>tr|B1AYJ9|B1AYJ9_MOUSE Obg-like ATPase 1 OS=Mus musculus GN=Ola1 PE=4 SV=1;>sp|Q9CZ30-2|OLA1_MOUSE Isoform 2 of Obg-like ATPase 1 OS=Mus musculus GN=Ola1	3	1	1	1	1	0	0	0	0	0	0	0	0	1	0	0	0	0	0	0	0	0	1	0	0	0	0	0	0	0	0	3.8	3.8	3.8	44.729	396	396;281;270	1
Q8BKX1;Q8BKX1-2;B1AZ46;Q8BKX1-3;Q8BKX1-4	Q8BKX1;Q8BKX1-2;B1AZ46;Q8BKX1-3;Q8BKX1-4	2;2;2;2;2	2;2;2;2;2	2;2;2;2;2	Brain-specific angiogenesis inhibitor 1-associated protein 2	Baiap2	>sp|Q8BKX1|BAIP2_MOUSE Brain-specific angiogenesis inhibitor 1-associated protein 2 OS=Mus musculus GN=Baiap2 PE=1 SV=2;>sp|Q8BKX1-2|BAIP2_MOUSE Isoform 2 of Brain-specific angiogenesis inhibitor 1-associated protein 2 OS=Mus musculus GN=Baiap2;>tr|B1AZ46|	5	2	2	2	0	1	1	2	1	1	0	0	0	0	1	1	2	1	1	0	0	0	0	1	1	2	1	1	0	0	0	4.5	4.5	4.5	59.236	535	535;522;521;513;482		1	1	2	1
B1AZP2-2;B1AZP2;B7ZNS2;B1AZP2-3;E9PUF2;F6YMR0;I1E4X0;H3BJD4	B1AZP2-2;B1AZP2;B7ZNS2;B1AZP2-3;E9PUF2;F6YMR0;I1E4X0;H3BJD4	2;1;1;1;1;1;1;1	2;1;1;1;1;1;1;1	2;1;1;1;1;1;1;1	Disks large-associated protein 4	Dlgap4	>sp|B1AZP2-2|DLGP4_MOUSE Isoform 2 of Disks large-associated protein 4 OS=Mus musculus GN=Dlgap4;>sp|B1AZP2|DLGP4_MOUSE Disks large-associated protein 4 OS=Mus musculus GN=Dlgap4 PE=1 SV=1;>tr|B7ZNS2|B7ZNS2_MOUSE Disks large-associated protein 4 OS=Mus mus	8	2	2	2	0	0	0	2	0	1	0	0	0	0	0	0	2	0	1	0	0	0	0	0	0	2	0	1	0	0	0	2.4	2.4	2.4	107.55	989	989;992;975;453;285;266;244;110				2
O08807;B1AZS9	O08807;B1AZS9	5;5	4;4	4;4	Peroxiredoxin-4	Prdx4	>sp|O08807|PRDX4_MOUSE Peroxiredoxin-4 OS=Mus musculus GN=Prdx4 PE=1 SV=1;>tr|B1AZS9|B1AZS9_MOUSE Peroxiredoxin 4 (Fragment) OS=Mus musculus GN=Prdx4 PE=4 SV=1	2	5	4	4	3	1	4	2	2	2	2	1	2	3	1	3	1	1	2	1	0	1	3	1	3	1	1	2	1	0	1	18.2	18.2	18.2	31.052	274	274;229	4	1	3	1	1
E9PZ16;B1B0C7;Q05793	E9PZ16;B1B0C7;Q05793	3;3;3	3;3;3	3;3;3	Basement membrane-specific heparan sulfate proteoglycan core protein;Endorepellin;LG3 peptide	Hspg2	>tr|E9PZ16|E9PZ16_MOUSE Endorepellin OS=Mus musculus GN=Hspg2 PE=4 SV=1;>tr|B1B0C7|B1B0C7_MOUSE Endorepellin OS=Mus musculus GN=Hspg2 PE=4 SV=1;>sp|Q05793|PGBM_MOUSE Basement membrane-specific heparan sulfate proteoglycan core protein OS=Mus musculus GN=Hs	3	3	3	3	2	2	0	1	0	0	0	0	0	2	2	0	1	0	0	0	0	0	2	2	0	1	0	0	0	0	0	0.9	0.9	0.9	469.78	4383	4383;4375;3707	2	2		1
Q8BW87;Q9DB50;Q3TIV9;B1B0F6	Q8BW87;Q9DB50;Q3TIV9;B1B0F6	1;1;1;1	1;1;1;1	1;1;1;1	AP-1 complex subunit sigma-2	Ap1s2	>tr|Q8BW87|Q8BW87_MOUSE AP-1 complex subunit sigma-2 OS=Mus musculus GN=Ap1s2 PE=2 SV=1;>sp|Q9DB50|AP1S2_MOUSE AP-1 complex subunit sigma-2 OS=Mus musculus GN=Ap1s2 PE=2 SV=1;>tr|Q3TIV9|Q3TIV9_MOUSE AP-1 complex subunit sigma-2 OS=Mus musculus GN=Ap1s2 PE=	4	1	1	1	0	0	0	1	1	1	0	0	0	0	0	0	1	1	1	0	0	0	0	0	0	1	1	1	0	0	0	5.6	5.6	5.6	19.153	160	160;160;157;132				1	1
O89112;B2KGR2	O89112;B2KGR2	6;6	6;6	6;6	LanC-like protein 1	Lancl1	>sp|O89112|LANC1_MOUSE LanC-like protein 1 OS=Mus musculus GN=Lancl1 PE=1 SV=1;>tr|B2KGR2|B2KGR2_MOUSE LanC (Bacterial lantibiotic synthetase component C)-like 1 (Fragment) OS=Mus musculus GN=Lancl1 PE=4 SV=1	2	6	6	6	3	4	4	6	4	5	0	0	0	3	4	4	6	4	5	0	0	0	3	4	4	6	4	5	0	0	0	16	16	16	45.341	399	399;173	3	5	5	7	5
B2RPV6;G3UVV6	B2RPV6;G3UVV6	1;1	1;1	1;1	Multimerin-1	Mmrn1	>sp|B2RPV6|MMRN1_MOUSE Multimerin-1 OS=Mus musculus GN=Mmrn1 PE=2 SV=2;>tr|G3UVV6|G3UVV6_MOUSE MCG123217 OS=Mus musculus GN=Mmrn1 PE=4 SV=1	2	1	1	1	1	1	0	1	0	1	0	0	0	1	1	0	1	0	1	0	0	0	1	1	0	1	0	1	0	0	0	2.1	2.1	2.1	136.1	1210	1210;1210	1	1		1
B2RQ80;B9EKN8;E9PUL9;P83510;E0CY98;E0CXD6;P83510-2;E0CZD7;E0CZF8	B2RQ80;B9EKN8;E9PUL9;P83510;E0CY98;E0CXD6;P83510-2;E0CZD7;E0CZF8	9;9;9;9;9;9;9;9;9	1;1;1;1;1;1;1;1;1	1;1;1;1;1;1;1;1;1	Traf2 and NCK-interacting protein kinase	Tnik	>tr|B2RQ80|B2RQ80_MOUSE Tnik protein OS=Mus musculus GN=Tnik PE=2 SV=1;>tr|B9EKN8|B9EKN8_MOUSE TRAF2 and NCK interacting kinase OS=Mus musculus GN=Tnik PE=2 SV=1;>tr|E9PUL9|E9PUL9_MOUSE Traf2 and NCK-interacting protein kinase OS=Mus musculus GN=Tnik PE=4	9	9	1	1	4	2	5	8	9	8	1	0	0	0	0	1	1	1	1	0	0	0	0	0	1	1	1	1	0	0	0	7	1.3	1.3	154.94	1360	1360;1352;1331;1323;1305;1297;1289;1276;1268			1	1	1
B2RQC6;G3UWN2;E9QAI5;B7ZN27;E9QAT6	B2RQC6;G3UWN2;E9QAI5;B7ZN27;E9QAT6	2;2;2;2;1	2;2;2;2;1	2;2;2;2;1		Cad	>tr|B2RQC6|B2RQC6_MOUSE Carbamoyl-phosphate synthetase 2, aspartate transcarbamylase, and dihydroorotase OS=Mus musculus GN=Cad PE=2 SV=1;>tr|G3UWN2|G3UWN2_MOUSE Protein Cad OS=Mus musculus GN=Cad PE=3 SV=1;>tr|E9QAI5|E9QAI5_MOUSE Protein Cad OS=Mus muscul	5	2	2	2	0	0	0	0	2	1	0	0	0	0	0	0	0	2	1	0	0	0	0	0	0	0	2	1	0	0	0	0.9	0.9	0.9	243.24	2225	2225;2164;2162;2154;971					2
B2RQR5;Q8BPQ7;D3YUT7;D3Z7V4;Q8BPQ7-2	B2RQR5;Q8BPQ7;D3YUT7;D3Z7V4	4;4;4;4;1	4;4;4;4;1	4;4;4;4;1	Small G protein signaling modulator 1	Sgsm1	>tr|B2RQR5|B2RQR5_MOUSE Small G protein signaling modulator 1 OS=Mus musculus GN=Sgsm1 PE=2 SV=1;>sp|Q8BPQ7|SGSM1_MOUSE Small G protein signaling modulator 1 OS=Mus musculus GN=Sgsm1 PE=2 SV=2;>tr|D3YUT7|D3YUT7_MOUSE Small G protein-signaling modulator 1 (	5	4	4	4	1	1	1	4	3	1	0	0	0	1	1	1	4	3	1	0	0	0	1	1	1	4	3	1	0	0	0	5	5	5	123.27	1093	1093;1093;706;677;806	1	1	1	4	3
Q9ERG2;B2RQS1	Q9ERG2;B2RQS1	1;1	1;1	1;1	Striatin-3	Strn3	>sp|Q9ERG2|STRN3_MOUSE Striatin-3 OS=Mus musculus GN=Strn3 PE=1 SV=1;>tr|B2RQS1|B2RQS1_MOUSE Striatin-3 OS=Mus musculus GN=Strn3 PE=2 SV=1	2	1	1	1	0	1	0	1	0	0	0	0	0	0	1	0	1	0	0	0	0	0	0	1	0	1	0	0	0	0	0	1.6	1.6	1.6	87.149	796	796;712		1		1
B2RSH2	B2RSH2	10	6	6	Guanine nucleotide-binding protein G(i) subunit alpha-1	Gnai1	>sp|B2RSH2|GNAI1_MOUSE Guanine nucleotide-binding protein G(i) subunit alpha-1 OS=Mus musculus GN=Gnai1 PE=2 SV=1	1	10	6	6	7	9	9	10	9	10	5	1	1	3	6	6	6	5	6	3	0	0	3	6	6	6	5	6	3	0	0	29.9	16.9	16.9	40.361	354	354	3	7	6	7	5
B2RSU7;Q8CHG3;E9PWI6;E0CYI9;F6UT01;E0CY89	B2RSU7;Q8CHG3;E9PWI6;E0CYI9	11;11;11;10;2;1	11;11;11;10;2;1	11;11;11;10;2;1	GRIP and coiled-coil domain-containing protein 2	Gcc2	>tr|B2RSU7|B2RSU7_MOUSE GRIP and coiled-coil domain containing 2 OS=Mus musculus GN=Gcc2 PE=2 SV=1;>sp|Q8CHG3|GCC2_MOUSE GRIP and coiled-coil domain-containing protein 2 OS=Mus musculus GN=Gcc2 PE=1 SV=2;>tr|E9PWI6|E9PWI6_MOUSE GRIP and coiled-coil domain-	6	11	11	11	0	1	1	10	5	7	0	1	1	0	1	1	10	5	7	0	1	1	0	1	1	10	5	7	0	1	1	9.1	9.1	9.1	194.56	1680	1680;1679;1644;1576;182;94		1	1	10	5
P70691;B2RT14	P70691;B2RT14	1;1	1;1	1;1	UDP-glucuronosyltransferase 1-2	Ugt1;Ugt1a5	>sp|P70691|UD12_MOUSE UDP-glucuronosyltransferase 1-2 OS=Mus musculus GN=Ugt1a2 PE=1 SV=1;>tr|B2RT14|B2RT14_MOUSE MCG14318, isoform CRA_h OS=Mus musculus GN=Ugt1a5 PE=2 SV=1	2	1	1	1	0	1	1	1	0	0	1	1	1	0	1	1	1	0	0	1	1	1	0	1	1	1	0	0	1	1	1	1.9	1.9	1.9	60.285	533	533;529		1	1	1
B2RX12;J3QML2;B2RX12-2;B2RX12-3	B2RX12;J3QML2;B2RX12-2;B2RX12-3	1;1;1;1	1;1;1;1	1;1;1;1	Canalicular multispecific organic anion transporter 2	Abcc3	>sp|B2RX12|MRP3_MOUSE Canalicular multispecific organic anion transporter 2 OS=Mus musculus GN=Abcc3 PE=1 SV=1;>tr|J3QML2|J3QML2_MOUSE Canalicular multispecific organic anion transporter 2 OS=Mus musculus GN=Abcc3 PE=3 SV=1;>sp|B2RX12-2|MRP3_MOUSE Isoform	4	1	1	1	0	1	0	1	1	1	0	0	0	0	1	0	1	1	1	0	0	0	0	1	0	1	1	1	0	0	0	0.5	0.5	0.5	169.12	1523	1523;1523;1522;1498		1		1	1
B2RXC1;B2RXC1-2	B2RXC1	7;1	7;1	7;1	Trafficking protein particle complex subunit 11	Trappc11	>sp|B2RXC1|TPC11_MOUSE Trafficking protein particle complex subunit 11 OS=Mus musculus GN=Trappc11 PE=2 SV=1	2	7	7	7	1	1	0	6	5	6	0	0	0	1	1	0	6	5	6	0	0	0	1	1	0	6	5	6	0	0	0	6.8	6.8	6.8	128.39	1133	1133;176	1	1		7	5
J3QNY1;Q8BG05-2;B2RXM2;E9Q7H5	J3QNY1;Q8BG05-2;B2RXM2;E9Q7H5	22;22;22;21	2;2;2;2	2;2;2;2		Gm6793;Gm8991	>tr|J3QNY1|J3QNY1_MOUSE Uncharacterized protein OS=Mus musculus PE=4 SV=1;>sp|Q8BG05-2|ROA3_MOUSE Isoform 2 of Heterogeneous nuclear ribonucleoprotein A3 OS=Mus musculus GN=Hnrnpa3;>tr|B2RXM2|B2RXM2_MOUSE EG627828 protein OS=Mus musculus GN=Gm6793 PE=2 SV=	4	22	2	2	18	15	21	16	15	19	18	17	16	2	2	2	2	2	2	2	2	2	2	2	2	2	2	2	2	2	2	40.6	3.9	3.9	37.14	357	357;357;351;300	3	5	5	5	4
B2RXX4;Q6ZPE2;D6RG52;H3BKD9;F7AWK3	B2RXX4;Q6ZPE2	9;9;4;2;2	9;9;4;2;2	9;9;4;2;2	Myotubularin-related protein 5	Sbf1	>tr|B2RXX4|B2RXX4_MOUSE Myotubularin-related protein 5 OS=Mus musculus GN=Sbf1 PE=2 SV=1;>sp|Q6ZPE2|MTMR5_MOUSE Myotubularin-related protein 5 OS=Mus musculus GN=Sbf1 PE=1 SV=2	5	9	9	9	2	2	5	6	7	8	1	0	0	2	2	5	6	7	8	1	0	0	2	2	5	6	7	8	1	0	0	6.2	6.2	6.2	211.43	1893	1893;1867;403;415;258	2	2	5	6	7
O08579;I7HJS1;B7FAU5;Q3THM8	O08579;I7HJS1;B7FAU5;Q3THM8	1;1;1;1	1;1;1;1	1;1;1;1	Emerin	Emd	>sp|O08579|EMD_MOUSE Emerin OS=Mus musculus GN=Emd PE=1 SV=1;>tr|I7HJS1|I7HJS1_MOUSE Emerin OS=Mus musculus GN=Emd PE=4 SV=1;>tr|B7FAU5|B7FAU5_MOUSE Emerin OS=Mus musculus GN=Emd PE=4 SV=1;>tr|Q3THM8|Q3THM8_MOUSE Emerin OS=Mus musculus GN=Emd PE=2 SV=1	4	1	1	1	0	1	0	1	1	1	0	0	0	0	1	0	1	1	1	0	0	0	0	1	0	1	1	1	0	0	0	4.6	4.6	4.6	29.435	259	259;223;170;158		1		1	1
E9PY39;B7ZBY7;D3Z1I3;Q9CZY3;Q9D2M8;D3YXL3;Q9CZY3-2;Q9D2M8-2;A6X925;B2KF55;D3Z6R2;B7ZBY6	E9PY39;B7ZBY7;D3Z1I3;Q9CZY3;Q9D2M8;D3YXL3;Q9CZY3-2;Q9D2M8-2;A6X925;B2KF55	3;3;3;3;3;3;3;3;2;2;1;1	3;3;3;3;3;3;3;3;2;2;1;1	3;3;3;3;3;3;3;3;2;2;1;1	Ubiquitin-conjugating enzyme E2 variant 1;Ubiquitin-conjugating enzyme E2 variant 2	Gm20431;Ube2v1;Gm8325;Ube2v2;Gm5830	>tr|E9PY39|E9PY39_MOUSE Protein Gm20431 OS=Mus musculus GN=Gm20431 PE=4 SV=1;>tr|B7ZBY7|B7ZBY7_MOUSE Ubiquitin-conjugating enzyme E2 variant 1 OS=Mus musculus GN=Ube2v1 PE=4 SV=1;>tr|D3Z1I3|D3Z1I3_MOUSE MCG49525 OS=Mus musculus GN=Gm8325 PE=4 SV=1;>sp|Q9CZ	12	3	3	3	1	3	3	3	3	3	0	1	1	1	3	3	3	3	3	0	1	1	1	3	3	3	3	3	0	1	1	4.9	4.9	4.9	42.096	371	371;173;147;147;145;105;105;103;105;63;140;125	1	3	3	3	3
B7ZCJ1;B7ZCJ0;Q6DFV3;G3UWM5;G3UX38	B7ZCJ1;B7ZCJ0;Q6DFV3;G3UWM5;G3UX38	2;2;2;2;1	2;2;2;2;1	2;2;2;2;1	Rho GTPase-activating protein 21	Arhgap21	>tr|B7ZCJ1|B7ZCJ1_MOUSE Rho GTPase activating protein 21 OS=Mus musculus GN=Arhgap21 PE=4 SV=1;>tr|B7ZCJ0|B7ZCJ0_MOUSE Rho GTPase activating protein 21 OS=Mus musculus GN=Arhgap21 PE=4 SV=1;>sp|Q6DFV3|RHG21_MOUSE Rho GTPase-activating protein 21 OS=Mus mus	5	2	2	2	0	0	0	1	2	1	0	0	0	0	0	0	1	2	1	0	0	0	0	0	0	1	2	1	0	0	0	1	1	1	216.98	1955	1955;1945;1944;1263;396				1	2
J3QNK8;Q8CBW3;B7ZCU0;Q8CBW3-3;Q8CBW3-4;B7ZCU3;B7ZCU4;Q8CBW3-2;B7ZCU5;B7ZCU2;Q8CBW3-5	J3QNK8;Q8CBW3;B7ZCU0;Q8CBW3-3;Q8CBW3-4;B7ZCU3;B7ZCU4;Q8CBW3-2;B7ZCU5;B7ZCU2;Q8CBW3-5	3;3;3;3;3;3;3;3;3;3;3	2;2;2;2;2;2;2;2;2;2;2	2;2;2;2;2;2;2;2;2;2;2	Abl interactor 1	Abi1	>tr|J3QNK8|J3QNK8_MOUSE Abl interactor 1 OS=Mus musculus GN=Abi1 PE=4 SV=1;>sp|Q8CBW3|ABI1_MOUSE Abl interactor 1 OS=Mus musculus GN=Abi1 PE=1 SV=3;>tr|B7ZCU0|B7ZCU0_MOUSE Abl interactor 1 OS=Mus musculus GN=Abi1 PE=4 SV=1;>sp|Q8CBW3-3|ABI1_MOUSE Isoform 3	11	3	2	2	1	1	1	2	1	2	0	0	0	1	1	1	1	1	2	0	0	0	1	1	1	1	1	2	0	0	0	9.6	7.5	7.5	52.345	481	481;481;480;476;475;452;451;446;422;393;388	1	1	1	1	1
Q6ZQ08-4;Q6ZQ08;Q6ZQ08-2;B7ZWL1;Q6ZQ08-3	Q6ZQ08-4;Q6ZQ08;Q6ZQ08-2;B7ZWL1	12;12;12;12;3	12;12;12;12;3	12;12;12;12;3	CCR4-NOT transcription complex subunit 1	Cnot1	>sp|Q6ZQ08-4|CNOT1_MOUSE Isoform 4 of CCR4-NOT transcription complex subunit 1 OS=Mus musculus GN=Cnot1;>sp|Q6ZQ08|CNOT1_MOUSE CCR4-NOT transcription complex subunit 1 OS=Mus musculus GN=Cnot1 PE=1 SV=2;>sp|Q6ZQ08-2|CNOT1_MOUSE Isoform 2 of CCR4-NOT transc	5	12	12	12	1	2	1	9	8	7	0	0	0	1	2	1	9	8	7	0	0	0	1	2	1	9	8	7	0	0	0	5.8	5.8	5.8	266.9	2376	2376;2375;2371;2326;494	1	2	1	9	8
Q3TYA4;Q8R3T5;B8JJ84;D6RJ81	Q3TYA4;Q8R3T5;B8JJ84;D6RJ81	1;1;1;1	1;1;1;1	1;1;1;1	Syntaxin-binding protein 6	Stxbp6	>tr|Q3TYA4|Q3TYA4_MOUSE Syntaxin binding protein 6 (Amisyn) OS=Mus musculus GN=Stxbp6 PE=2 SV=1;>sp|Q8R3T5|STXB6_MOUSE Syntaxin-binding protein 6 OS=Mus musculus GN=Stxbp6 PE=2 SV=1;>tr|B8JJ84|B8JJ84_MOUSE Syntaxin binding protein 6 (Amisyn) (Fragment) OS=	4	1	1	1	0	1	0	1	1	0	0	0	0	0	1	0	1	1	0	0	0	0	0	1	0	1	1	0	0	0	0	4.3	4.3	4.3	23.685	210	210;210;89;59		1		1	1
Q9D0E1;Q9D0E1-2;B8JK32;B8JK33	Q9D0E1;Q9D0E1-2;B8JK32;B8JK33	5;5;5;5	5;5;5;5	5;5;5;5	Heterogeneous nuclear ribonucleoprotein M	Hnrnpm	>sp|Q9D0E1|HNRPM_MOUSE Heterogeneous nuclear ribonucleoprotein M OS=Mus musculus GN=Hnrnpm PE=1 SV=3;>sp|Q9D0E1-2|HNRPM_MOUSE Isoform 2 of Heterogeneous nuclear ribonucleoprotein M OS=Mus musculus GN=Hnrnpm;>tr|B8JK32|B8JK32_MOUSE Heterogeneous nuclear rib	4	5	5	5	1	1	1	4	3	5	1	0	0	1	1	1	4	3	5	1	0	0	1	1	1	4	3	5	1	0	0	8.2	8.2	8.2	77.648	729	729;690;679;640	1	1	1	4	3
B8QI35;P60469;B2RXW8	B8QI35;P60469	3;3;1	3;3;1	3;3;1	Liprin-alpha-3	Ppfia3	>tr|B8QI35|B8QI35_MOUSE Liprin-alpha 3 OS=Mus musculus GN=Ppfia3 PE=2 SV=1;>sp|P60469|LIPA3_MOUSE Liprin-alpha-3 OS=Mus musculus GN=Ppfia3 PE=1 SV=1	3	3	3	3	0	0	0	1	1	2	0	0	0	0	0	0	1	1	2	0	0	0	0	0	0	1	1	2	0	0	0	3.7	3.7	3.7	133.42	1194	1194;1043;1241				1	1
B9EHT4;D3Z115	B9EHT4;D3Z115	4;2	4;2	4;2	CAP-Gly domain-containing linker protein 3	Clip3	>sp|B9EHT4|CLIP3_MOUSE CAP-Gly domain-containing linker protein 3 OS=Mus musculus GN=Clip3 PE=1 SV=1;>tr|D3Z115|D3Z115_MOUSE CAP-Gly domain-containing linker protein 3 (Fragment) OS=Mus musculus GN=Clip3 PE=4 SV=1	2	4	4	4	0	1	0	4	3	2	0	0	0	0	1	0	4	3	2	0	0	0	0	1	0	4	3	2	0	0	0	9	9	9	59.586	547	547;134		1		4	3
B9EJ54	B9EJ54	1	1	1		Nup205	>tr|B9EJ54|B9EJ54_MOUSE MCG21756, isoform CRA_b OS=Mus musculus GN=Nup205 PE=2 SV=1	1	1	1	1	0	0	0	0	0	1	0	0	0	0	0	0	0	0	1	0	0	0	0	0	0	0	0	1	0	0	0	0.6	0.6	0.6	227.46	2008	2008
B9EJ80	B9EJ80	2	2	2		Pdzd8	>tr|B9EJ80|B9EJ80_MOUSE PDZ domain containing 8 OS=Mus musculus GN=Pdzd8 PE=2 SV=1	1	2	2	2	0	0	0	2	2	1	0	0	0	0	0	0	2	2	1	0	0	0	0	0	0	2	2	1	0	0	0	1.7	1.7	1.7	127.74	1147	1147				2	2
Q64487;Q64487-6;Q64487-5;Q64487-8;Q64487-7;Q64487-10;Q64487-9;Q64487-11;Q64487-1;G3UY75;B9EJA3;E9PVW8;E9Q7I7;G3UWK6;G3UX60;Q64487-12;G3UYU6;Q64487-3;Q64487-2;Q5SPA9;G3UYR6;A2A8L5;F6S1X8;F6Y3V0;G3UXU8	Q64487;Q64487-6;Q64487-5;Q64487-8;Q64487-7;Q64487-10;Q64487-9;Q64487-11;Q64487-1;G3UY75;B9EJA3;E9PVW8;E9Q7I7;G3UWK6;G3UX60;Q64487-12;G3UYU6;Q64487-3;Q64487-2;Q5SPA9	15;15;15;15;15;15;15;15;15;15;15;15;15;15;15;15;15;14;14;14;2;1;1;1;1	15;15;15;15;15;15;15;15;15;15;15;15;15;15;15;15;15;14;14;14;2;1;1;1;1	12;12;12;12;12;12;12;12;12;12;12;12;12;12;12;12;12;11;11;11;2;0;0;0;1	Receptor-type tyrosine-protein phosphatase delta	Ptprd	>sp|Q64487|PTPRD_MOUSE Receptor-type tyrosine-protein phosphatase delta OS=Mus musculus GN=Ptprd PE=1 SV=3;>sp|Q64487-6|PTPRD_MOUSE Isoform F of Receptor-type tyrosine-protein phosphatase delta OS=Mus musculus GN=Ptprd;>sp|Q64487-5|PTPRD_MOUSE Isoform E of	25	15	15	12	8	10	9	13	11	13	1	0	0	8	10	9	13	11	13	1	0	0	6	8	8	11	8	10	0	0	0	11	11	8.8	214.41	1912	1912;1909;1908;1906;1905;1903;1902;1899;1893;1890;1508;1506;1505;1505;1502;1501;1495;1695;1293;1254;98;1898;1332;1291;271	9	10	10	14	11
Q80TL7;B9EKJ3;Q80TL7-2	Q80TL7;B9EKJ3;Q80TL7-2	5;5;5	5;5;5	5;5;5	Protein MON2 homolog	Mon2	>sp|Q80TL7|MON2_MOUSE Protein MON2 homolog OS=Mus musculus GN=Mon2 PE=2 SV=2;>tr|B9EKJ3|B9EKJ3_MOUSE Mon2 protein OS=Mus musculus GN=Mon2 PE=2 SV=1;>sp|Q80TL7-2|MON2_MOUSE Isoform 2 of Protein MON2 homolog OS=Mus musculus GN=Mon2	3	5	5	5	0	0	0	3	5	3	0	0	0	0	0	0	3	5	3	0	0	0	0	0	0	3	5	3	0	0	0	2.9	2.9	2.9	189.08	1715	1715;1709;1708				3	5
B9EKR1	B9EKR1	1	1	1		Ptprz1	>tr|B9EKR1|B9EKR1_MOUSE Protein Ptprz1 OS=Mus musculus GN=Ptprz1 PE=2 SV=1	1	1	1	1	0	0	1	0	0	0	0	0	0	0	0	1	0	0	0	0	0	0	0	0	1	0	0	0	0	0	0	0.5	0.5	0.5	254.4	2312	2312			1
CON__ENSEMBL:ENSBTAP00000038253	CON__ENSEMBL:ENSBTAP00000038253	9	1	0			>ENSEMBL:ENSBTAP00000038253 (Bos taurus) 63 kDa protein	1	9	1	0	7	7	9	7	7	7	8	8	8	0	0	1	0	0	0	0	0	0	0	0	0	0	0	0	0	0	0	12.7	1.7	0	63.165	606	606			1
CON__ENSEMBL:ENSP00000377550;CON__P13646-1	CON__ENSEMBL:ENSP00000377550;CON__P13646-1	10;9	4;4	1;1			>ENSEMBL:ENSP00000377550 Tax_Id=9606 Gene_Symbol=KRT13 46 kDa protein;>P13646-1 SWISS-PROT:P13646-1 Tax_Id=9606 Gene_Symbol=KRT13 Isoform 1 of Keratin, type I cytoskeletal 13	2	10	4	1	6	8	10	6	4	6	10	6	6	2	3	4	1	0	1	4	0	0	1	1	1	0	0	0	1	0	0	18.3	8.3	2.4	45.771	420	420;458	2	3	4	1
CON__Q14533;CON__O43790;Q9Z2T6;Q6IMF0;CON__P78385;CON__Q6NT21;P97861;E9QLY5;CON__Q61726;E9Q1Y9;Q9ERE2	CON__Q14533;CON__O43790	3;3;1;1;1;1;1;1;1;1;1	3;3;1;1;1;1;1;1;1;1;1	1;1;0;0;0;0;0;0;0;0;0			>Q14533 SWISS-PROT:Q14533 Keratin, type II cuticular Hb1 (Hair keratin, type II Hb1) (ghHKb1) (ghHb1) (MLN 137) - Homo sapiens (Human).;>O43790 SWISS-PROT:O43790 Keratin, type II cuticular Hb6 (Hair keratin, type II Hb6) (ghHb6) - Homo sapiens (Human).	11	3	3	1	0	0	0	0	0	0	0	0	0	0	0	0	0	0	0	0	0	0	0	0	0	0	0	0	0	0	0	6.1	6.1	1.8	54.971	505	505;486;507;495;493;493;486;481;479;479;390
CON__Q8IUT8;CON__O76011	CON__Q8IUT8;CON__O76011	3;3	1;1	1;1			>Q8IUT8 TREMBL:Q8IUT8 Type I hair keratin 4 - Homo sapiens (Human).;>O76011 SWISS-PROT:O76011 Keratin, type I cuticular HA4 (Hair keratin, type I HA4)	2	3	1	1	0	0	1	1	0	1	1	0	0	0	0	0	0	0	0	0	0	0	0	0	0	0	0	0	0	0	0	8	2.8	2.8	49.411	436	436;394
CON__P00761	CON__P00761	7	7	7			>P00761 SWISS-PROT:P00761|TRYP_PIG Trypsin - Sus scrofa (Pig).	1	7	7	7	6	6	6	4	5	6	7	7	6	6	6	6	4	5	6	7	7	6	6	6	6	4	5	6	7	7	6	33.3	33.3	33.3	24.409	231	231	17	29	55	15	14
CON__P01966	CON__P01966	1	1	1			>P01966 SWISS-PROT:P01966 (Bos taurus) Hemoglobin subunit alpha	1	1	1	1	1	1	1	0	0	0	0	1	0	1	1	1	0	0	0	0	1	0	1	1	1	0	0	0	0	1	0	10.6	10.6	10.6	15.184	142	142	1	1	2
CON__P02533;CON__Q6IFX2;Q6IFX2;B1AQ77;CON__A2A4G1;Q61414;CON__P08727;CON__Q61782;CON__Q9D312;Q9D312;CON__Q99456;CON__P05784;P05784;A1L317;B1AQ75;CON__O76014;CON__Q7Z3Y9;CON__O76013;A6BLY7;CON__O76015;B1ATJ5;CON__A2AB72;Q9Z320;Q8VCW2;Q6IFX3;CON__Q92764;Q62168;CON__Q8N1A0;Q8CCX5;Q8CCX5-2	CON__P02533	35;14;14;10;10;10;8;4;3;3;2;2;2;1;1;1;1;1;1;1;1;1;1;1;1;1;1;1;1;1	18;7;7;0;0;0;2;1;0;0;0;0;0;0;0;0;0;0;0;0;0;0;0;0;0;0;0;0;0;0	6;2;2;0;0;0;0;1;0;0;0;0;0;0;0;0;0;0;0;0;0;0;0;0;0;0;0;0;0;0			>P02533 SWISS-PROT:P02533 Tax_Id=9606 Gene_Symbol=KRT14 Keratin, type I cytoskeletal 14	30	35	18	6	17	25	27	14	18	20	29	26	28	7	11	13	5	8	10	14	12	13	5	5	6	3	4	6	6	5	5	70.3	48.3	18.9	51.621	472	472;452;452;456;456;452;400;93;431;431;494;423;423;512;473;471;468;467;462;456;453;453;448;446;439;425;407;295;294;254	7	11	14	5	8
CON__P02538	CON__P02538	34	1	1			>P02538 SWISS-PROT:P02538 Tax_Id=9606 Gene_Symbol=KRT6A Keratin, type II cytoskeletal 6A	1	34	1	1	15	28	31	15	16	19	28	19	28	0	1	1	0	0	1	1	1	1	0	1	1	0	0	1	1	1	1	53.5	1.8	1.8	60.044	564	564		1	1
CON__P02662	CON__P02662	6	6	6			>P02662 SWISS-PROT:P02662 Alpha-S1-casein - Bos taurus (Bovine).	1	6	6	6	6	3	4	3	4	2	4	4	4	6	3	4	3	4	2	4	4	4	6	3	4	3	4	2	4	4	4	31.2	31.2	31.2	22.975	199	199	8	3	4	3	4
CON__P02663	CON__P02663	5	5	5			>P02663 SWISS-PROT:P02663 Alpha-S2-casein [Contains: Casocidin-1 - Bos taurus (Bovine).	1	5	5	5	2	2	2	1	2	2	2	3	4	2	2	2	1	2	2	2	3	4	2	2	2	1	2	2	2	3	4	25.6	25.6	25.6	24.348	207	207	2	2	2	1	2
CON__P02666	CON__P02666	3	3	3			>P02666 SWISS-PROT:P02666 Beta-casein - Bos taurus (Bovine).	1	3	3	3	2	2	2	1	2	1	2	2	2	2	2	2	1	2	1	2	2	2	2	2	2	1	2	1	2	2	2	15.8	15.8	15.8	23.583	209	209	3	3	4	1	3
CON__P02668	CON__P02668	2	2	2			>P02668 SWISS-PROT:P02668 Kappa-casein [Contains: Casoxin C; Casoxin 6; Casoxin A; Casoxin B; Casoplatelin] - Bos taurus (Bovine).	1	2	2	2	2	2	2	0	1	0	2	2	2	2	2	2	0	1	0	2	2	2	2	2	2	0	1	0	2	2	2	16.6	16.6	16.6	18.974	169	169	2	2	2		1
CON__P02754	CON__P02754	5	5	5			>P02754 SWISS-PROT:P02754 Beta-lactoglobulin - Bos taurus (Bovine).	1	5	5	5	4	2	4	1	2	0	4	4	4	4	2	4	1	2	0	4	4	4	4	2	4	1	2	0	4	4	4	48.1	48.1	48.1	18.281	162	162	5	3	5	1	2
CON__P02768-1	CON__P02768-1	5	2	2			>P02768-1 SWISS-PROT:P02768-1 Tax_Id=9606 Gene_Symbol=ALB Isoform 1 of Serum albumin precursor	1	5	2	2	0	3	4	1	1	2	3	3	2	0	1	1	0	0	0	1	0	1	0	1	1	0	0	0	1	0	1	7.4	3.8	3.8	69.366	609	609		1	1
CON__P02769	CON__P02769	11	11	8			>P02769 SWISS-PROT:P02769 (Bos taurus) Bovine serum albumin precursor	1	11	11	8	4	6	7	2	2	4	9	9	5	4	6	7	2	2	4	9	9	5	4	4	4	1	1	2	7	6	4	18.6	18.6	15	69.293	607	607	4	7	10	2	3
CON__P04264;E9Q0F0;CON__H-INV:HIT000016045	CON__P04264	40;2;1	38;2;1	29;0;0			>P04264 SWISS-PROT:P04264 Tax_Id=9606 Gene_Symbol=KRT1 Keratin, type II cytoskeletal 1	3	40	38	29	34	37	37	31	34	37	38	38	38	32	35	35	29	32	35	36	36	36	24	27	26	21	24	27	27	27	27	63.8	63.8	53.1	66.017	644	644;1068;99	48	74	82	45	55
CON__P08779;CON__Q3ZAW8;CON__Q9Z2K1;Q9Z2K1	CON__P08779	37;12;12;12	31;10;10;10	20;4;4;4			>P08779 SWISS-PROT:P08779 Tax_Id=9606 Gene_Symbol=KRT16 Keratin, type I cytoskeletal 16	4	37	31	20	15	22	32	12	16	13	26	22	28	11	16	27	8	11	8	20	16	22	5	8	18	3	6	3	11	8	13	70.8	65.5	48.8	51.267	473	473;474;469;469	11	17	30	9	11
CON__P12763	CON__P12763	1	1	1			>P12763 SWISS-PROT:P12763 (Bos taurus) Alpha-2-HS-glycoprotein precursor	1	1	1	1	1	1	1	0	0	0	1	1	1	1	1	1	0	0	0	1	1	1	1	1	1	0	0	0	1	1	1	4.2	4.2	4.2	38.418	359	359	1	1	1
CON__P13645;P08730-2;CON__Q7Z3Y7;CON__Q148H6;CON__Q7Z3Z0	CON__P13645	42;5;4;3;2	42;5;4;3;2	27;0;1;0;0			>P13645 SWISS-PROT:P13645 Tax_Id=9606 Gene_Symbol=KRT10 Keratin, type I cytoskeletal 10	5	42	42	27	33	41	39	32	34	36	38	35	34	33	41	39	32	34	36	38	35	34	20	26	25	19	20	22	23	20	19	61.7	61.7	52.4	59.51	593	593;311;486;464;450	46	72	80	41	52
CON__P13647	CON__P13647	29	15	6			>P13647 SWISS-PROT:P13647 Tax_Id=9606 Gene_Symbol=KRT5 Keratin, type II cytoskeletal 5	1	29	15	6	14	24	25	13	16	17	23	20	20	6	10	13	3	6	7	10	10	9	3	4	5	2	3	2	4	4	3	43.4	25.1	12	62.378	590	590	6	14	21	3	8
CON__P19013	CON__P19013	7	4	3			>P19013 SWISS-PROT:P19013 Tax_Id=9606 Gene_Symbol=KRT4 keratin 4	1	7	4	3	2	2	7	2	2	2	2	2	2	0	0	4	0	0	0	0	0	0	0	0	3	0	0	0	0	0	0	12.3	7.9	6.4	63.91	594	594			4
CON__P35527	CON__P35527	40	39	39			>P35527 SWISS-PROT:P35527 Tax_Id=9606 Gene_Symbol=KRT9 Keratin, type I cytoskeletal 9	1	40	39	39	23	33	38	16	26	26	36	36	31	23	32	37	16	26	25	35	35	30	23	32	37	16	26	25	35	35	30	70.8	70.8	70.8	62.129	623	623	31	52	71	22	39
CON__P35908;CON__Q6NXH9;Q6NXH9	CON__P35908	43;4;4	43;4;4	29;0;0			>P35908 SWISS-PROT:P35908 Tax_Id=9606 Gene_Symbol=KRT2 Keratin, type II cytoskeletal 2 epidermal	3	43	43	29	35	41	42	31	36	38	42	40	40	35	41	42	31	36	38	42	40	40	22	27	28	19	23	24	28	28	27	73	73	58	65.865	645	645;539;539	50	64	76	40	47
CON__P48668;CON__P04259;CON__O95678;E9Q1Z0;CON__Q8VED5;Q8VED5;CON__P07744;P07744;P11679;CON__P05787;Q99M73;CON__P08729;CON__Q3KNV1;CON__Q9DCV7;Q9DCV7;CON__REFSEQ:XP_932229;D3Z6R0;CON__Q9H552;CON__H-INV:HIT000292931	CON__P48668;CON__P04259	36;35;10;7;6;6;5;5;4;4;3;2;2;2;2;2;2;1;1	27;26;4;4;2;2;0;0;1;1;1;0;0;0;0;0;2;0;1	2;2;0;0;0;0;0;0;0;0;0;0;0;0;0;0;0;0;0			>P48668 SWISS-PROT:P48668 Tax_Id=9606 Gene_Symbol=KRT6C Keratin, type II cytoskeletal 6C;>P04259 SWISS-PROT:P04259 Tax_Id=9606 Gene_Symbol=KRT6B Keratin, type II cytoskeletal 6B	19	36	27	2	15	29	32	15	16	18	27	18	28	7	20	23	7	7	9	18	11	20	0	1	2	0	0	0	0	0	1	56.2	45.6	3.5	60.024	564	564;564;551;538;531;531;525;525;490;483;603;469;469;457;457;345;159;499;443	7	21	28	7	7
CON__P50446;P50446;Q9Z331;Q3UV11	CON__P50446;P50446;Q9Z331;Q3UV11	18;18;14;14	1;1;1;1	1;1;1;1	Keratin, type II cytoskeletal 6A;Keratin, type II cytoskeletal 6B	Krt6a;Krt6b	>P50446 SWISS-PROT:P50446 Tax_Id=10090 Gene_Symbol=Krt6a Keratin, type II cytoskeletal 6A;>sp|P50446|K2C6A_MOUSE Keratin, type II cytoskeletal 6A OS=Mus musculus GN=Krt6a PE=2 SV=3;>sp|Q9Z331|K2C6B_MOUSE Keratin, type II cytoskeletal 6B OS=Mus musculus GN=	4	18	1	1	6	13	16	7	6	8	15	11	16	0	0	0	0	0	0	1	0	0	0	0	0	0	0	0	1	0	0	23.7	2.4	2.4	59.334	553	553;553;562;554
CON__P60712;P60710;E9Q5F4;E9Q1F2;G3UZ07;E9Q606;E9QAZ1;Q8BFZ3;E9Q2D1;F8WGM8;F6WX90;E9Q3M9	CON__P60712;P60710;E9Q5F4;E9Q1F2;G3UZ07	28;28;20;19;17;13;12;9;6;5;3;1	1;1;1;1;0;1;1;0;1;0;0;0	1;1;1;1;0;1;1;0;1;0;0;0	Actin, cytoplasmic 1;Actin, cytoplasmic 1, N-terminally processed	Actb;Actg1	>P60712 SWISS-PROT:P60712 (Bos taurus) Actin, cytoplasmic 1;>sp|P60710|ACTB_MOUSE Actin, cytoplasmic 1 OS=Mus musculus GN=Actb PE=1 SV=1;>tr|E9Q5F4|E9Q5F4_MOUSE Actin, cytoplasmic 1, N-terminally processed (Fragment) OS=Mus musculus GN=Actb PE=3 SV=1;>tr|E	12	28	1	1	23	27	24	27	27	27	23	15	8	1	1	1	1	1	1	1	0	0	1	1	1	1	1	1	1	0	0	74.4	4.5	4.5	41.736	375	375;375;265;295;268;150;125;376;108;105;43;1175	2	2	3	2	2
CON__P78386	CON__P78386	3	1	1			>P78386 SWISS-PROT:P78386 Keratin, type II cuticular Hb5 (Hair keratin, type II Hb5) - Homo sapiens (Human).	1	3	1	1	0	0	0	0	0	0	0	0	0	0	0	0	0	0	0	0	0	0	0	0	0	0	0	0	0	0	0	6.5	2.2	2.2	55.802	507	507
CON__Q01546;CON__Q6ISB0;CON__Q9NSB2	CON__Q01546	8;3;3	1;1;1	1;1;1			>Q01546 SWISS-PROT:Q01546 Tax_Id=9606 Gene_Symbol=KRT76 Keratin, type II cytoskeletal 2 oral	3	8	1	1	6	7	7	6	6	7	7	6	7	0	0	0	0	0	0	0	0	0	0	0	0	0	0	0	0	0	0	7.8	1.4	1.4	65.87	638	638;600;600
CON__Q04695;CON__P19001;P19001	CON__Q04695	18;7;7	3;1;1	2;1;1			>Q04695 SWISS-PROT:Q04695 Tax_Id=9606 Gene_Symbol=KRT17 Keratin, type I cytoskeletal 17	3	18	3	2	6	10	14	5	8	10	14	12	15	0	1	3	0	0	0	2	1	2	0	1	2	0	0	0	1	0	1	34.7	10.6	5.8	48.105	432	432;403;403		1	3
CON__Q15323;CON__Q9UE12;CON__Q14525;CON__O76009;CON__Q6NTB9;CON__Q497I4;Q497I4;CON__REFSEQ:XP_986630;CON__Q14532;CON__A2A5Y0;Q61765;Q61897;CON__Q6IFU5;CON__Q9C075;Q8K0Y2;CON__Q9D646;Q9D646	CON__Q15323;CON__Q9UE12;CON__Q14525;CON__O76009;CON__Q6NTB9;CON__Q497I4;Q497I4	6;6;5;4;4;3;3;2;2;2;2;2;1;1;1;1;1	4;4;3;3;3;1;1;1;1;1;1;1;0;0;1;1;1	3;3;2;2;2;1;1;1;1;1;1;1;0;0;1;1;1	Keratin, type I cuticular Ha5	Krt35	>Q15323 SWISS-PROT:Q15323 Keratin, type I cuticular HA1 (Hair keratin, type I HA1);>Q9UE12 TREMBL:Q9UE12 Type I hair keratin 1 - Homo sapiens (Human).;>Q14525 SWISS-PROT:Q14525 Keratin, type I cuticular HA3-II (Hair keratin, type I HA3-II);>O76009 SWISS-PR	17	6	4	3	1	1	4	2	1	2	2	1	1	0	0	2	0	0	0	0	0	0	0	0	2	0	0	0	0	0	0	18	14.7	10.8	47.232	416	416;416;404;404;404;455;455;476;448;416;416;404;431;422;404;392;392			2
CON__Q32MB2;CON__Q7RTS7;CON__Q3SY84	CON__Q32MB2;CON__Q7RTS7;CON__Q3SY84	5;5;4	1;1;1	0;0;0			>Q32MB2 TREMBL:Q32MB2;Q86Y46 Tax_Id=9606 Gene_Symbol=KRT73 Keratin-73;>Q7RTS7 SWISS-PROT:Q7RTS7 Tax_Id=9606 Gene_Symbol=KRT74 Keratin, type II cytoskeletal 74;>Q3SY84 SWISS-PROT:Q3SY84 Tax_Id=9606 Gene_Symbol=KRT71 Keratin, type II cytoskeletal 71	3	5	1	0	3	4	5	3	3	3	4	4	4	0	1	1	0	0	0	1	1	1	0	0	0	0	0	0	0	0	0	7.2	2.2	0	58.923	540	540;529;523		1	4
P06745;CON__Q3ZBD7;F6SAC3	P06745;CON__Q3ZBD7;F6SAC3	2;2;1	2;2;1	2;2;1	Glucose-6-phosphate isomerase	Gpi;Gm1840	>sp|P06745|G6PI_MOUSE Glucose-6-phosphate isomerase OS=Mus musculus GN=Gpi PE=1 SV=4;>Q3ZBD7 SWISS-PROT:Q3ZBD7 (Bos taurus) Glucose-6-phosphate isomerase;>tr|F6SAC3|F6SAC3_MOUSE Glucose-6-phosphate isomerase (Fragment) OS=Mus musculus GN=Gm1840 PE=3 SV=1	3	2	2	2	1	1	1	1	1	2	0	1	0	1	1	1	1	1	2	0	1	0	1	1	1	1	1	2	0	1	0	4.5	4.5	4.5	62.766	558	558;557;471	1	1	1	1	2
CON__Q5D862	CON__Q5D862	3	3	3			>Q5D862 SWISS-PROT:Q5D862 Tax_Id=9606 Gene_Symbol=FLG2 Filaggrin-2	1	3	3	3	2	1	1	1	1	1	1	1	2	2	1	1	1	1	1	1	1	2	2	1	1	1	1	1	1	1	2	1.3	1.3	1.3	248.07	2391	2391	2	1	1	1	1
CON__Q7RTT2;CON__Q8N1N4-2	CON__Q7RTT2;CON__Q8N1N4-2	4;4	2;2	2;2			>Q7RTT2 TREMBL:Q7RTT2 Tax_Id=9606 Gene_Symbol=KRT78 Keratin-78;>Q8N1N4-2 SWISS-PROT:Q8N1N4-2 Tax_Id=9606 Gene_Symbol=KRT78 Isoform 2 of Keratin, type II cytoskeletal 78	2	4	2	2	1	1	2	1	1	1	1	2	1	0	0	0	0	0	0	0	1	0	0	0	0	0	0	0	0	1	0	7.5	4	4	56.964	521	521;521
CON__Q7Z3Y8	CON__Q7Z3Y8	4	2	2			>Q7Z3Y8 SWISS-PROT:Q7Z3Y8 Tax_Id=9606 Gene_Symbol=KRT27 Keratin, type I cytoskeletal 27	1	4	2	2	2	3	4	2	2	2	2	2	2	0	1	2	0	0	0	0	0	0	0	1	2	0	0	0	0	0	0	8.5	4.6	4.6	49.823	459	459		1	2
CON__Q8BGZ7;Q8BGZ7	CON__Q8BGZ7;Q8BGZ7	11;11	1;1	1;1	Keratin, type II cytoskeletal 75	Krt75	>Q8BGZ7 TREMBL:Q8BGZ7;Q99MH7 Tax_Id=10090 Gene_Symbol=Krt75 10 days neonate skin cDNA, RIKEN full-length enriched library, clone:4732475I03 product:CYTOKERATIN homolog;>sp|Q8BGZ7|K2C75_MOUSE Keratin, type II cytoskeletal 75 OS=Mus musculus GN=Krt75 PE=1 SV	2	11	1	1	6	8	11	6	6	7	9	8	9	0	0	1	0	0	0	0	1	0	0	0	1	0	0	0	0	1	0	14.9	1.8	1.8	59.74	551	551;551			1
Q52KF3-3;D3YTL8;Q52KF3-2;Q52KF3;D3Z495	Q52KF3-3;D3YTL8;Q52KF3-2;Q52KF3;D3Z495	2;2;2;2;2	2;2;2;2;2	2;2;2;2;2	Protein spire homolog 1	Spire1	>sp|Q52KF3-3|SPIR1_MOUSE Isoform 3 of Protein spire homolog 1 OS=Mus musculus GN=Spire1;>tr|D3YTL8|D3YTL8_MOUSE Protein spire homolog 1 OS=Mus musculus GN=Spire1 PE=4 SV=1;>sp|Q52KF3-2|SPIR1_MOUSE Isoform 2 of Protein spire homolog 1 OS=Mus musculus GN=Spi	5	2	2	2	0	0	0	2	2	1	0	0	0	0	0	0	2	2	1	0	0	0	0	0	0	2	2	1	0	0	0	3.5	3.5	3.5	75.039	656	656;643;599;598;515				2	2
D3Z230;D3YUL8;D3YUD3;E9Q9A0;D3YTM1;Q9EPW0	D3Z230;D3YUL8;D3YUD3;E9Q9A0;D3YTM1;Q9EPW0	14;14;14;14;14;13	14;14;14;14;14;13	4;4;4;4;4;4	Type I inositol 3,4-bisphosphate 4-phosphatase	Inpp4a	>tr|D3Z230|D3Z230_MOUSE Type I inositol 3,4-bisphosphate 4-phosphatase OS=Mus musculus GN=Inpp4a PE=4 SV=1;>tr|D3YUL8|D3YUL8_MOUSE Type I inositol 3,4-bisphosphate 4-phosphatase OS=Mus musculus GN=Inpp4a PE=4 SV=1;>tr|D3YUD3|D3YUD3_MOUSE Type I inositol 3,	6	14	14	4	3	4	5	12	13	11	0	0	0	3	4	5	12	13	11	0	0	0	0	1	2	3	4	4	0	0	0	17.7	17.7	6.2	109.66	977	977;972;939;933;895;939	3	4	5	15	16
Q9CYT6;D3YTR7	Q9CYT6;D3YTR7	2;2	2;2	2;2	Adenylyl cyclase-associated protein 2;Adenylyl cyclase-associated protein	Cap2	>sp|Q9CYT6|CAP2_MOUSE Adenylyl cyclase-associated protein 2 OS=Mus musculus GN=Cap2 PE=1 SV=1;>tr|D3YTR7|D3YTR7_MOUSE Adenylyl cyclase-associated protein OS=Mus musculus GN=Cap2 PE=3 SV=1	2	2	2	2	0	0	0	1	1	1	0	0	0	0	0	0	1	1	1	0	0	0	0	0	0	1	1	1	0	0	0	5.9	5.9	5.9	52.861	476	476;364				1	1
D3YTT4;Q9D7B6	D3YTT4;Q9D7B6	5;5	5;5	5;5	Isobutyryl-CoA dehydrogenase, mitochondrial	Acad8	>tr|D3YTT4|D3YTT4_MOUSE Isobutyryl-CoA dehydrogenase, mitochondrial OS=Mus musculus GN=Acad8 PE=3 SV=1;>sp|Q9D7B6|ACAD8_MOUSE Isobutyryl-CoA dehydrogenase, mitochondrial OS=Mus musculus GN=Acad8 PE=2 SV=2	2	5	5	5	1	2	3	4	5	5	0	0	0	1	2	3	4	5	5	0	0	0	1	2	3	4	5	5	0	0	0	13.6	13.6	13.6	45.075	413	413;413	1	2	3	6	7
D3YTU0;Q62442;Q62442-2	D3YTU0;Q62442;Q62442-2	3;3;3	2;2;2	2;2;2	Vesicle-associated membrane protein 1	Vamp1	>tr|D3YTU0|D3YTU0_MOUSE Vesicle-associated membrane protein 1 OS=Mus musculus GN=Vamp1 PE=4 SV=1;>sp|Q62442|VAMP1_MOUSE Vesicle-associated membrane protein 1 OS=Mus musculus GN=Vamp1 PE=1 SV=1;>sp|Q62442-2|VAMP1_MOUSE Isoform 2 of Vesicle-associated membra	3	3	2	2	3	2	2	1	1	2	0	0	0	2	1	1	0	0	1	0	0	0	2	1	1	0	0	1	0	0	0	28.7	23.4	23.4	18.735	171	171;118;117	2	1	1
Q3U0K8;Q3U0K8-3;D3YTU2;Q3U0K8-2	Q3U0K8;Q3U0K8-3;D3YTU2;Q3U0K8-2	1;1;1;1	1;1;1;1	1;1;1;1	2-oxoglutarate and iron-dependent oxygenase domain-containing protein 1	Ogfod1	>sp|Q3U0K8|OGFD1_MOUSE 2-oxoglutarate and iron-dependent oxygenase domain-containing protein 1 OS=Mus musculus GN=Ogfod1 PE=2 SV=1;>sp|Q3U0K8-3|OGFD1_MOUSE Isoform 3 of 2-oxoglutarate and iron-dependent oxygenase domain-containing protein 1 OS=Mus musculus	4	1	1	1	0	0	0	1	1	1	0	0	0	0	0	0	1	1	1	0	0	0	0	0	0	1	1	1	0	0	0	2.8	2.8	2.8	62.734	545	545;544;530;502				1	1
D3Z5M6;D3Z4S7;D3YVT9;K3W4M8;Q80TS3-3;Q80TS3;D3YTW7;Q80TS3-5;D3Z3G4;D3Z593;D3Z634;D3Z6H7;Q80TS3-2;D3Z3X6;D3Z6H9;Q80TS3-4;D3YWB1;D3Z4V0;D3YWR3;D3Z6J2;D3YU23;F6WMY5;Q80TS3-6	D3Z5M6;D3Z4S7;D3YVT9;K3W4M8;Q80TS3-3;Q80TS3;D3YTW7;Q80TS3-5;D3Z3G4;D3Z593;D3Z634;D3Z6H7;Q80TS3-2;D3Z3X6;D3Z6H9;Q80TS3-4;D3YWB1;D3Z4V0;D3YWR3;D3Z6J2;D3YU23;F6WMY5;Q80TS3-6	4;4;4;4;4;4;4;4;4;4;4;4;4;4;4;4;4;4;4;4;4;2;2	4;4;4;4;4;4;4;4;4;4;4;4;4;4;4;4;4;4;4;4;4;2;2	4;4;4;4;4;4;4;4;4;4;4;4;4;4;4;4;4;4;4;4;4;2;2	Latrophilin-3	Lphn3	>tr|D3Z5M6|D3Z5M6_MOUSE Latrophilin-3 OS=Mus musculus GN=Lphn3 PE=3 SV=1;>tr|D3Z4S7|D3Z4S7_MOUSE Latrophilin-3 OS=Mus musculus GN=Lphn3 PE=3 SV=1;>tr|D3YVT9|D3YVT9_MOUSE Latrophilin-3 OS=Mus musculus GN=Lphn3 PE=3 SV=1;>tr|K3W4M8|K3W4M8_MOUSE Latrophilin-3	23	4	4	4	3	3	3	4	2	3	0	0	0	3	3	3	4	2	3	0	0	0	3	3	3	4	2	3	0	0	0	3	3	3	175.67	1580	1580;1571;1550;1543;1543;1537;1534;1528;1512;1503;1460;1351;1342;1308;1299;1298;1283;1274;1268;1240;1231;873;645	3	3	4	4	2
Q91ZH7;Q91ZH7-2;D3Z6Y2;D3YU06;F6RSE8	Q91ZH7;Q91ZH7-2;D3Z6Y2;D3YU06;F6RSE8	2;2;2;2;1	2;2;2;2;1	2;2;2;2;1	Abhydrolase domain-containing protein 3	Abhd3	>sp|Q91ZH7|ABHD3_MOUSE Abhydrolase domain-containing protein 3 OS=Mus musculus GN=Abhd3 PE=2 SV=1;>sp|Q91ZH7-2|ABHD3_MOUSE Isoform 2 of Abhydrolase domain-containing protein 3 OS=Mus musculus GN=Abhd3;>tr|D3Z6Y2|D3Z6Y2_MOUSE Abhydrolase domain-containing p	5	2	2	2	0	0	0	1	1	2	0	0	0	0	0	0	1	1	2	0	0	0	0	0	0	1	1	2	0	0	0	5.8	5.8	5.8	46.232	411	411;407;406;402;174				1	1
D3YU11;Q7TN33;Q7TN33-2;D3YX51	D3YU11;Q7TN33;Q7TN33-2;D3YX51	1;1;1;1	1;1;1;1	1;1;1;1	CUGBP Elav-like family member 6	Celf6	>tr|D3YU11|D3YU11_MOUSE CUGBP Elav-like family member 6 OS=Mus musculus GN=Celf6 PE=4 SV=1;>sp|Q7TN33|CELF6_MOUSE CUGBP Elav-like family member 6 OS=Mus musculus GN=Celf6 PE=2 SV=1;>sp|Q7TN33-2|CELF6_MOUSE Isoform 2 of CUGBP Elav-like family member 6 OS=Mu	4	1	1	1	0	0	0	0	1	0	0	0	0	0	0	0	0	1	0	0	0	0	0	0	0	0	1	0	0	0	0	3.7	3.7	3.7	50.412	481	481;460;345;344					1
Q8VCM8;D3YU17	Q8VCM8;D3YU17	7;7	7;7	7;7	Nicalin	Ncln	>sp|Q8VCM8|NCLN_MOUSE Nicalin OS=Mus musculus GN=Ncln PE=2 SV=2;>tr|D3YU17|D3YU17_MOUSE Nicalin OS=Mus musculus GN=Ncln PE=4 SV=1	2	7	7	7	1	0	0	5	7	7	0	0	0	1	0	0	5	7	7	0	0	0	1	0	0	5	7	7	0	0	0	16.7	16.7	16.7	62.907	563	563;562	1			6	7
Q8CHK3;D3YU33;F6UP63	Q8CHK3;D3YU33	4;4;1	4;4;1	4;4;1	Lysophospholipid acyltransferase 7	Mboat7	>sp|Q8CHK3|MBOA7_MOUSE Lysophospholipid acyltransferase 7 OS=Mus musculus GN=Mboat7 PE=2 SV=1;>tr|D3YU33|D3YU33_MOUSE Lysophospholipid acyltransferase 7 OS=Mus musculus GN=Mboat7 PE=4 SV=1	3	4	4	4	0	0	1	1	3	4	0	0	0	0	0	1	1	3	4	0	0	0	0	0	1	1	3	4	0	0	0	13.1	13.1	13.1	53.435	473	473;344;123			1	1	3
Q9WVM3;D3YU58	Q9WVM3;D3YU58	1;1	1;1	1;1	Anaphase-promoting complex subunit 7	Anapc7	>sp|Q9WVM3|APC7_MOUSE Anaphase-promoting complex subunit 7 OS=Mus musculus GN=Anapc7 PE=2 SV=3;>tr|D3YU58|D3YU58_MOUSE Anaphase-promoting complex subunit 7 OS=Mus musculus GN=Anapc7 PE=4 SV=1	2	1	1	1	0	0	0	1	1	0	0	0	0	0	0	0	1	1	0	0	0	0	0	0	0	1	1	0	0	0	0	2.7	2.7	2.7	63.02	565	565;503				1	1
D3YU93;F6ZVW4;F6U2H0;F6YI27;D3YVE6;D3YXT4;D3Z3R0;F6TIC7;P12970;F6VBB8	D3YU93;F6ZVW4;F6U2H0;F6YI27;D3YVE6;D3YXT4;D3Z3R0;F6TIC7;P12970;F6VBB8	2;2;2;2;2;2;2;2;2;1	2;2;2;2;2;2;2;2;2;1	2;2;2;2;2;2;2;2;2;1	60S ribosomal protein L7a	Rpl7a-ps3;Gm5459;Rpl7a-ps5;Gm17415;Rpl7a-ps10;Gm5619;Gm16477;Rpl7a-ps8;Rpl7a;Gm4978	>tr|D3YU93|D3YU93_MOUSE Uncharacterized protein OS=Mus musculus GN=Rpl7a-ps3 PE=4 SV=2;>tr|F6ZVW4|F6ZVW4_MOUSE Protein Gm5459 OS=Mus musculus GN=Gm5459 PE=4 SV=1;>tr|F6U2H0|F6U2H0_MOUSE Uncharacterized protein (Fragment) OS=Mus musculus GN=Rpl7a-ps5 PE=4 S	10	2	2	2	0	0	2	0	0	0	0	0	0	0	0	2	0	0	0	0	0	0	0	0	2	0	0	0	0	0	0	7	7	7	30.431	270	270;270;268;268;266;266;266;266;266;267			2
D3YU95;P63034;P63034-2;Q99KH2;P63034-3;D3YU96;D6RCZ5;D3Z5C3;A2A517;Q3TZ02;O08967;Q9QX11;Q9QX11-2;G5E8Q4	D3YU95;P63034;P63034-2;Q99KH2;P63034-3;D3YU96;D6RCZ5;D3Z5C3	4;4;4;4;4;4;3;2;1;1;1;1;1;1	4;4;4;4;4;4;3;2;1;1;1;1;1;1	4;4;4;4;4;4;3;2;1;1;1;1;1;1	Cytohesin-2	Cyth2	>tr|D3YU95|D3YU95_MOUSE Cytohesin-2 OS=Mus musculus GN=Cyth2 PE=4 SV=1;>sp|P63034|CYH2_MOUSE Cytohesin-2 OS=Mus musculus GN=Cyth2 PE=1 SV=2;>sp|P63034-2|CYH2_MOUSE Isoform 2 of Cytohesin-2 OS=Mus musculus GN=Cyth2;>tr|Q99KH2|Q99KH2_MOUSE Cytohesin 2 OS=Mus	14	4	4	4	3	3	3	4	4	4	0	0	0	3	3	3	4	4	4	0	0	0	3	3	3	4	4	4	0	0	0	13.7	13.7	13.7	47.504	410	410;400;399;399;384;383;292;166;460;400;399;398;397;351	3	3	3	4	5
E9QKI2;D3YZV2;Q63959;Q63959-2;D3YUC7;D3YZV4;Q14B80;E9QLW0;Q8R1C0;E9PVV3;P15388	E9QKI2;D3YZV2;Q63959;Q63959-2;D3YUC7;D3YZV4;Q14B80;E9QLW0;Q8R1C0;E9PVV3;P15388	2;2;2;2;2;2;1;1;1;1;1	2;2;2;2;2;2;1;1;1;1;1	2;2;2;2;2;2;1;1;1;1;1	Potassium voltage-gated channel subfamily C member 3;Potassium voltage-gated channel subfamily C member 2;Potassium voltage-gated channel subfamily C member 4;Potassium voltage-gated channel subfamily C member 1	Kcnc3;Kcnc2;Kcnc4;Kcnc1	>tr|E9QKI2|E9QKI2_MOUSE Potassium voltage-gated channel subfamily C member 3 OS=Mus musculus GN=Kcnc3 PE=3 SV=1;>tr|D3YZV2|D3YZV2_MOUSE Potassium voltage-gated channel subfamily C member 3 OS=Mus musculus GN=Kcnc3 PE=3 SV=1;>sp|Q63959|KCNC3_MOUSE Potassium	11	2	2	2	1	1	1	1	2	2	0	0	0	1	1	1	1	2	2	0	0	0	1	1	1	1	2	2	0	0	0	2.5	2.5	2.5	82.044	770	770;769;769;757;730;729;642;639;628;585;511	1	1	1	1	2
Q99M96;Q99M96-2;Q8K4P7;Q99M96-3;Q99M96-5;Q99M96-8;Q99M96-6;Q99M96-4;Q8K4P7-2;D3YUM7;Q99M96-9;Q99M96-7;D3YUN2;Q8K4P7-3	Q99M96;Q99M96-2;Q8K4P7;Q99M96-3;Q99M96-5;Q99M96-8;Q99M96-6;Q99M96-4;Q8K4P7-2;D3YUM7;Q99M96-9;Q99M96-7;D3YUN2;Q8K4P7-3	1;1;1;1;1;1;1;1;1;1;1;1;1;1	1;1;1;1;1;1;1;1;1;1;1;1;1;1	1;1;1;1;1;1;1;1;1;1;1;1;1;1	Suppressor of tumorigenicity 7 protein;Suppressor of tumorigenicity 7 protein-like	St7;St7l	>sp|Q99M96|ST7_MOUSE Suppressor of tumorigenicity 7 protein OS=Mus musculus GN=St7 PE=2 SV=1;>sp|Q99M96-2|ST7_MOUSE Isoform 2 of Suppressor of tumorigenicity 7 protein OS=Mus musculus GN=St7;>sp|Q8K4P7|ST7L_MOUSE Suppressor of tumorigenicity 7 protein-like	14	1	1	1	0	0	0	0	0	1	0	0	0	0	0	0	0	0	1	0	0	0	0	0	0	0	0	1	0	0	0	1.2	1.2	1.2	66.095	577	577;572;559;554;551;534;531;528;527;523;511;508;503;481
D3YUP0;Q0P5W1;F8WI64;Q0P5W1-3;Q0P5W1-2;D3Z5P1	D3YUP0;Q0P5W1;F8WI64;Q0P5W1-3;Q0P5W1-2;D3Z5P1	2;2;2;2;1;1	2;2;2;2;1;1	2;2;2;2;1;1	Vacuolar protein sorting-associated protein 8 homolog	Vps8	>tr|D3YUP0|D3YUP0_MOUSE Vacuolar protein sorting-associated protein 8 homolog OS=Mus musculus GN=Vps8 PE=4 SV=1;>sp|Q0P5W1|VPS8_MOUSE Vacuolar protein sorting-associated protein 8 homolog OS=Mus musculus GN=Vps8 PE=2 SV=1;>tr|F8WI64|F8WI64_MOUSE Vacuolar p	6	2	2	2	0	0	0	1	0	1	0	0	0	0	0	0	1	0	1	0	0	0	0	0	0	1	0	1	0	0	0	1.5	1.5	1.5	161.33	1429	1429;1427;1399;1399;1292;709				1
D3YUP1;Q9WVG6;Q9WVG6-2;D6RFA7	D3YUP1;Q9WVG6;Q9WVG6-2	4;4;4;1	4;4;4;1	4;4;4;1	Histone-arginine methyltransferase CARM1	Carm1	>tr|D3YUP1|D3YUP1_MOUSE Histone-arginine methyltransferase CARM1 OS=Mus musculus GN=Carm1 PE=4 SV=1;>sp|Q9WVG6|CARM1_MOUSE Histone-arginine methyltransferase CARM1 OS=Mus musculus GN=Carm1 PE=1 SV=2;>sp|Q9WVG6-2|CARM1_MOUSE Isoform 2 of Histone-arginine me	4	4	4	4	1	2	1	3	3	4	0	0	0	1	2	1	3	3	4	0	0	0	1	2	1	3	3	4	0	0	0	8.3	8.3	8.3	70.322	651	651;608;585;162	1	2	1	3	3
Q8VDN4;D3YUR9;D6RJ58	Q8VDN4;D3YUR9;D6RJ58	4;4;2	4;4;2	4;4;2	Coiled-coil domain-containing protein 92	Ccdc92	>sp|Q8VDN4|CCD92_MOUSE Coiled-coil domain-containing protein 92 OS=Mus musculus GN=Ccdc92 PE=1 SV=1;>tr|D3YUR9|D3YUR9_MOUSE Coiled-coil domain-containing protein 92 (Fragment) OS=Mus musculus GN=Ccdc92 PE=4 SV=1;>tr|D6RJ58|D6RJ58_MOUSE Coiled-coil domain-c	3	4	4	4	0	3	0	4	1	0	0	0	0	0	3	0	4	1	0	0	0	0	0	3	0	4	1	0	0	0	0	14	14	14	35.207	314	314;131;64		3		4	1
Q9DB32;Q9DB32-2;D3YZU6;D3YUS7	Q9DB32;Q9DB32-2;D3YZU6;D3YUS7	2;2;2;2	2;2;2;2	2;2;2;2	Hydroxyacylglutathione hydrolase-like protein	Haghl	>sp|Q9DB32|HAGHL_MOUSE Hydroxyacylglutathione hydrolase-like protein OS=Mus musculus GN=Haghl PE=2 SV=1;>sp|Q9DB32-2|HAGHL_MOUSE Isoform 2 of Hydroxyacylglutathione hydrolase-like protein OS=Mus musculus GN=Haghl;>tr|D3YZU6|D3YZU6_MOUSE Hydroxyacylglutathi	4	2	2	2	1	1	0	2	1	2	0	0	0	1	1	0	2	1	2	0	0	0	1	1	0	2	1	2	0	0	0	12.7	12.7	12.7	31.49	283	283;240;235;113	1	1		2	1
Q9CYV5;Q8C8G3;D3YUX0	Q9CYV5;Q8C8G3;D3YUX0	1;1;1	1;1;1	1;1;1	Transmembrane protein 135	Tmem135	>sp|Q9CYV5|TM135_MOUSE Transmembrane protein 135 OS=Mus musculus GN=Tmem135 PE=2 SV=1;>tr|Q8C8G3|Q8C8G3_MOUSE Transmembrane protein 135 OS=Mus musculus GN=Tmem135 PE=2 SV=1;>tr|D3YUX0|D3YUX0_MOUSE Transmembrane protein 135 (Fragment) OS=Mus musculus GN=Tme	3	1	1	1	0	0	0	1	1	0	0	0	0	0	0	0	1	1	0	0	0	0	0	0	0	1	1	0	0	0	0	2.8	2.8	2.8	52.363	458	458;371;113				1	1
F8WIX5;P70182;F8WI18;D3YUY3;P70182-2	F8WIX5;P70182;F8WI18;D3YUY3;P70182-2	3;3;3;3;2	2;2;2;2;1	2;2;2;2;1	Phosphatidylinositol 4-phosphate 5-kinase type-1 alpha	Pip5k1a	>tr|F8WIX5|F8WIX5_MOUSE Phosphatidylinositol 4-phosphate 5-kinase type-1 alpha OS=Mus musculus GN=Pip5k1a PE=4 SV=1;>sp|P70182|PI51A_MOUSE Phosphatidylinositol 4-phosphate 5-kinase type-1 alpha OS=Mus musculus GN=Pip5k1a PE=1 SV=2;>tr|F8WI18|F8WI18_MOUSE P	5	3	2	2	0	1	1	3	2	2	0	0	0	0	0	0	2	1	1	0	0	0	0	0	0	2	1	1	0	0	0	8	5.5	5.5	60.555	547	547;546;545;497;352				2	1
Q3UEB4;Q9R008;D3YV77	Q3UEB4;Q9R008;D3YV77	1;1;1	1;1;1	1;1;1	Mevalonate kinase	Mvk	>tr|Q3UEB4|Q3UEB4_MOUSE Mevalonate kinase OS=Mus musculus GN=Mvk PE=2 SV=1;>sp|Q9R008|KIME_MOUSE Mevalonate kinase OS=Mus musculus GN=Mvk PE=2 SV=1;>tr|D3YV77|D3YV77_MOUSE Mevalonate kinase (Fragment) OS=Mus musculus GN=Mvk PE=3 SV=1	3	1	1	1	0	0	0	0	1	1	0	0	0	0	0	0	0	1	1	0	0	0	0	0	0	0	1	1	0	0	0	2.5	2.5	2.5	43.123	407	407;395;267					1
H3BIV5;D3YVF0	H3BIV5;D3YVF0	7;7	7;7	7;7	A-kinase anchor protein 5	Akap5	>tr|H3BIV5|H3BIV5_MOUSE A-kinase anchor protein 5 OS=Mus musculus GN=Akap5 PE=4 SV=1;>sp|D3YVF0|AKAP5_MOUSE A-kinase anchor protein 5 OS=Mus musculus GN=Akap5 PE=3 SV=2	2	7	7	7	4	7	7	7	6	7	0	0	0	4	7	7	7	6	7	0	0	0	4	7	7	7	6	7	0	0	0	23.3	23.3	23.3	80.202	752	752;745	4	8	7	9	7
Q9CZ04-2;Q9CZ04;D3Z440;D3YVI6;D3Z0S0	Q9CZ04-2;Q9CZ04;D3Z440;D3YVI6	5;5;5;5;2	5;5;5;5;2	5;5;5;5;2	COP9 signalosome complex subunit 7a	Cops7a	>sp|Q9CZ04-2|CSN7A_MOUSE Isoform 2 of COP9 signalosome complex subunit 7a OS=Mus musculus GN=Cops7a;>sp|Q9CZ04|CSN7A_MOUSE COP9 signalosome complex subunit 7a OS=Mus musculus GN=Cops7a PE=1 SV=2;>tr|D3Z440|D3Z440_MOUSE COP9 signalosome complex subunit 7a (	5	5	5	5	2	1	3	4	3	5	0	0	0	2	1	3	4	3	5	0	0	0	2	1	3	4	3	5	0	0	0	22.4	22.4	22.4	30.404	277	277;275;227;176;79	2	1	3	4	3
Q9QY73;D3YVM2	Q9QY73;D3YVM2	2;2	2;2	2;2	Transmembrane protein 59	Tmem59	>sp|Q9QY73|TMM59_MOUSE Transmembrane protein 59 OS=Mus musculus GN=Tmem59 PE=1 SV=2;>tr|D3YVM2|D3YVM2_MOUSE Transmembrane protein 59 OS=Mus musculus GN=Tmem59 PE=4 SV=1	2	2	2	2	1	1	1	1	0	1	0	0	0	1	1	1	1	0	1	0	0	0	1	1	1	1	0	1	0	0	0	5.6	5.6	5.6	36.313	323	323;256	1	1	1	1
D3YVN7;Q8BFR5;Q8BFR5-2	D3YVN7;Q8BFR5;Q8BFR5-2	19;19;14	19;19;14	19;19;14	Elongation factor Tu;Elongation factor Tu, mitochondrial	Gm9755;Tufm	>tr|D3YVN7|D3YVN7_MOUSE Elongation factor Tu OS=Mus musculus GN=Gm9755 PE=3 SV=1;>sp|Q8BFR5|EFTU_MOUSE Elongation factor Tu, mitochondrial OS=Mus musculus GN=Tufm PE=1 SV=1;>sp|Q8BFR5-2|EFTU_MOUSE Isoform 2 of Elongation factor Tu, mitochondrial OS=Mus mus	3	19	19	19	16	15	16	18	17	17	10	0	0	16	15	16	18	17	17	10	0	0	16	15	16	18	17	17	10	0	0	51.5	51.5	51.5	49.538	452	452;452;435	20	21	19	27	28
Q5DU31-2;Q5DU31;Q5DU31-3;D3YVQ1;Q3UX69;D3Z0U6	Q5DU31-2;Q5DU31;Q5DU31-3;D3YVQ1;Q3UX69;D3Z0U6	1;1;1;1;1;1	1;1;1;1;1;1	1;1;1;1;1;1	Interactor protein for cytohesin exchange factors 1	Ipcef1	>sp|Q5DU31-2|ICEF1_MOUSE Isoform 2 of Interactor protein for cytohesin exchange factors 1 OS=Mus musculus GN=Ipcef1;>sp|Q5DU31|ICEF1_MOUSE Interactor protein for cytohesin exchange factors 1 OS=Mus musculus GN=Ipcef1 PE=2 SV=2;>sp|Q5DU31-3|ICEF1_MOUSE Isof	6	1	1	1	0	0	0	1	1	1	0	0	0	0	0	0	1	1	1	0	0	0	0	0	0	1	1	1	0	0	0	3.4	3.4	3.4	46.281	410	410;406;298;258;242;98				1	1
P62069;D3YVU0;Q9D9M2;Q9D9M2-2	P62069;D3YVU0;Q9D9M2;Q9D9M2-2	2;2;1;1	2;2;1;1	2;2;1;1	Ubiquitin carboxyl-terminal hydrolase 46;Ubiquitin carboxyl-terminal hydrolase 12	Usp46;Usp12	>sp|P62069|UBP46_MOUSE Ubiquitin carboxyl-terminal hydrolase 46 OS=Mus musculus GN=Usp46 PE=1 SV=1;>tr|D3YVU0|D3YVU0_MOUSE Ubiquitin carboxyl-terminal hydrolase 46 OS=Mus musculus GN=Usp46 PE=4 SV=1;>sp|Q9D9M2|UBP12_MOUSE Ubiquitin carboxyl-terminal hydrol	4	2	2	2	2	1	1	2	1	1	0	0	0	2	1	1	2	1	1	0	0	0	2	1	1	2	1	1	0	0	0	4.4	4.4	4.4	42.442	366	366;339;370;250	2	1	1	2	1
P58059;D3YVZ9	P58059;D3YVZ9	1;1	1;1	1;1	28S ribosomal protein S21, mitochondrial	Mrps21	>sp|P58059|RT21_MOUSE 28S ribosomal protein S21, mitochondrial OS=Mus musculus GN=Mrps21 PE=2 SV=1;>tr|D3YVZ9|D3YVZ9_MOUSE 28S ribosomal protein S21, mitochondrial (Fragment) OS=Mus musculus GN=Mrps21 PE=4 SV=1	2	1	1	1	0	0	0	1	0	1	0	0	0	0	0	0	1	0	1	0	0	0	0	0	0	1	0	1	0	0	0	14.9	14.9	14.9	10.561	87	87;44				1
I1E4X5;Q8BWQ6;D3YW19;D3YW20;Q8BWQ6-2	I1E4X5;Q8BWQ6;D3YW19;D3YW20;Q8BWQ6-2	1;1;1;1;1	1;1;1;1;1	1;1;1;1;1	UPF0505 protein C16orf62 homolog	9030624J02Rik	>tr|I1E4X5|I1E4X5_MOUSE Protein 9030624J02Rik OS=Mus musculus GN=9030624J02Rik PE=4 SV=1;>sp|Q8BWQ6|CP062_MOUSE UPF0505 protein C16orf62 homolog OS=Mus musculus PE=2 SV=2;>tr|D3YW19|D3YW19_MOUSE Protein 9030624J02Rik (Fragment) OS=Mus musculus GN=9030624J0	5	1	1	1	0	0	1	1	1	1	0	0	0	0	0	1	1	1	1	0	0	0	0	0	1	1	1	1	0	0	0	1.3	1.3	1.3	111.98	991	991;963;940;874;434			1	1	1
D3Z4Z0;D3YW26	D3Z4Z0;D3YW26	1;1	1;1	1;1		Tada2b	>tr|D3Z4Z0|D3Z4Z0_MOUSE MCG49644 OS=Mus musculus GN=Tada2b PE=4 SV=1;>tr|D3YW26|D3YW26_MOUSE Protein Tada2b OS=Mus musculus GN=Tada2b PE=4 SV=1	2	1	1	1	0	1	1	1	0	1	0	0	0	0	1	1	1	0	1	0	0	0	0	1	1	1	0	1	0	0	0	1.7	1.7	1.7	48.558	420	420;345		1	1	1
P35276;D3YW33;D3YWL1	P35276;D3YW33;D3YWL1	3;3;3	1;1;1	1;1;1	Ras-related protein Rab-3D	Rab3d	>sp|P35276|RAB3D_MOUSE Ras-related protein Rab-3D OS=Mus musculus GN=Rab3d PE=1 SV=1;>tr|D3YW33|D3YW33_MOUSE RAB3D, member RAS oncogene family, isoform CRA_b OS=Mus musculus GN=Rab3d PE=4 SV=1;>tr|D3YWL1|D3YWL1_MOUSE Ras-related protein Rab-3D (Fragment) O	3	3	1	1	3	3	3	3	3	3	2	1	0	1	1	1	1	1	1	1	1	0	1	1	1	1	1	1	1	1	0	17.4	5	5	24.416	219	219;136;106	2	3	2	2	2
O88456;D3YW48	O88456;D3YW48	1;1	1;1	1;1	Calpain small subunit 1	Capns1	>sp|O88456|CPNS1_MOUSE Calpain small subunit 1 OS=Mus musculus GN=Capns1 PE=2 SV=1;>tr|D3YW48|D3YW48_MOUSE Calpain small subunit 1 (Fragment) OS=Mus musculus GN=Capns1 PE=4 SV=1	2	1	1	1	1	1	0	1	1	1	0	0	0	1	1	0	1	1	1	0	0	0	1	1	0	1	1	1	0	0	0	5.6	5.6	5.6	28.463	269	269;241	1	1		1	1
Q9CWT3;D3YW62;D3Z4P6	Q9CWT3;D3YW62;D3Z4P6	3;3;2	3;3;2	3;3;2	Sorting nexin-10	Snx10	>sp|Q9CWT3|SNX10_MOUSE Sorting nexin-10 OS=Mus musculus GN=Snx10 PE=2 SV=1;>tr|D3YW62|D3YW62_MOUSE Sorting nexin-10 (Fragment) OS=Mus musculus GN=Snx10 PE=4 SV=1;>tr|D3Z4P6|D3Z4P6_MOUSE Sorting nexin-10 (Fragment) OS=Mus musculus GN=Snx10 PE=4 SV=1	3	3	3	3	0	0	0	3	1	1	0	0	0	0	0	0	3	1	1	0	0	0	0	0	0	3	1	1	0	0	0	16.9	16.9	16.9	23.542	201	201;177;96				3	1
J3QMG5;P25444;J3QM94;F6YTZ4;D3YWA0;D3Z659;D3YWJ3;D3Z536;E9Q1N8;D3YVC1;F8VQ36	J3QMG5;P25444;J3QM94;F6YTZ4;D3YWA0;D3Z659;D3YWJ3;D3Z536;E9Q1N8;D3YVC1;F8VQ36	4;4;4;4;4;4;3;3;3;3;2	4;4;4;4;4;4;3;3;3;3;2	4;4;4;4;4;4;3;3;3;3;2	40S ribosomal protein S2	Rps2;Gm6576;Gm6139;Rps2-ps6;Gm8225;Rps2-ps5;Gm4968	>tr|J3QMG5|J3QMG5_MOUSE Uncharacterized protein OS=Mus musculus GN=Gm5786 PE=3 SV=1;>sp|P25444|RS2_MOUSE 40S ribosomal protein S2 OS=Mus musculus GN=Rps2 PE=1 SV=3;>tr|J3QM94|J3QM94_MOUSE Uncharacterized protein OS=Mus musculus PE=3 SV=1;>tr|F6YTZ4|F6YTZ4_	11	4	4	4	4	2	4	3	4	3	0	0	0	4	2	4	3	4	3	0	0	0	4	2	4	3	4	3	0	0	0	16	16	16	31.215	293	293;293;277;274;221;221;302;292;272;269;287	4	2	4	3	5
D3YWB9;Q99P47	D3YWB9;Q99P47	3;3	3;3	3;3	Contactin-associated protein-like 4	Cntnap4	>tr|D3YWB9|D3YWB9_MOUSE Contactin-associated protein-like 4 OS=Mus musculus GN=Cntnap4 PE=4 SV=1;>sp|Q99P47|CNTP4_MOUSE Contactin-associated protein-like 4 OS=Mus musculus GN=Cntnap4 PE=2 SV=2	2	3	3	3	0	1	0	2	1	1	0	0	0	0	1	0	2	1	1	0	0	0	0	1	0	2	1	1	0	0	0	2.8	2.8	2.8	144.76	1310	1310;1310		1		2	1
Q7TQI3;D3YWF6;D3Z7K0	Q7TQI3;D3YWF6;D3Z7K0	10;10;6	10;10;6	10;10;6	Ubiquitin thioesterase OTUB1	Otub1	>sp|Q7TQI3|OTUB1_MOUSE Ubiquitin thioesterase OTUB1 OS=Mus musculus GN=Otub1 PE=1 SV=2;>tr|D3YWF6|D3YWF6_MOUSE Ubiquitin thioesterase OTUB1 OS=Mus musculus GN=Otub1 PE=4 SV=1;>tr|D3Z7K0|D3Z7K0_MOUSE Ubiquitin thioesterase OTUB1 (Fragment) OS=Mus musculus G	3	10	10	10	8	8	7	10	8	10	2	0	0	8	8	7	10	8	10	2	0	0	8	8	7	10	8	10	2	0	0	45	45	45	31.27	271	271;241;95	8	9	9	13	13
Q6ZWN5;Q9CXW7;D3YWH9;F7CJS8	Q6ZWN5;Q9CXW7;D3YWH9;F7CJS8	2;2;2;2	2;2;2;2	2;2;2;2	40S ribosomal protein S9	Rps9	>sp|Q6ZWN5|RS9_MOUSE 40S ribosomal protein S9 OS=Mus musculus GN=Rps9 PE=2 SV=3;>tr|Q9CXW7|Q9CXW7_MOUSE 40S ribosomal protein S9 OS=Mus musculus GN=Rps9 PE=2 SV=1;>tr|D3YWH9|D3YWH9_MOUSE 40S ribosomal protein S9 OS=Mus musculus GN=Rps9 PE=3 SV=1;>tr|F7CJS8	4	2	2	2	2	0	1	1	1	1	0	0	0	2	0	1	1	1	1	0	0	0	2	0	1	1	1	1	0	0	0	8.8	8.8	8.8	22.591	194	194;139;136;135	2		1	1	1
Q80W47;D3YWK1	Q80W47;D3YWK1	2;2	2;2	2;2	WD repeat domain phosphoinositide-interacting protein 2	Wipi2	>sp|Q80W47|WIPI2_MOUSE WD repeat domain phosphoinositide-interacting protein 2 OS=Mus musculus GN=Wipi2 PE=1 SV=1;>tr|D3YWK1|D3YWK1_MOUSE WD repeat domain phosphoinositide-interacting protein 2 OS=Mus musculus GN=Wipi2 PE=4 SV=1	2	2	2	2	1	1	0	2	1	1	0	0	0	1	1	0	2	1	1	0	0	0	1	1	0	2	1	1	0	0	0	7.2	7.2	7.2	48.477	445	445;425	1	1		3	1
D3YWQ0;D3Z2W1;D3Z519	D3YWQ0;D3Z2W1;D3Z519	3;3;3	3;3;3	2;2;2		Dgki	>tr|D3YWQ0|D3YWQ0_MOUSE Protein Dgki OS=Mus musculus GN=Dgki PE=4 SV=1;>tr|D3Z2W1|D3Z2W1_MOUSE Protein Dgki OS=Mus musculus GN=Dgki PE=4 SV=1;>tr|D3Z519|D3Z519_MOUSE Protein Dgki OS=Mus musculus GN=Dgki PE=4 SV=1	3	3	3	2	0	0	0	2	2	3	0	0	0	0	0	0	2	2	3	0	0	0	0	0	0	1	1	2	0	0	0	3.5	3.5	2.1	118.21	1071	1071;1050;899				2	2
D3Z3N4;D3YWT1	D3Z3N4;D3YWT1	7;7	7;7	7;7		Hnrnph3	>tr|D3Z3N4|D3Z3N4_MOUSE MCG11326, isoform CRA_a OS=Mus musculus GN=Hnrnph3 PE=4 SV=1;>tr|D3YWT1|D3YWT1_MOUSE MCG11326, isoform CRA_b OS=Mus musculus GN=Hnrnph3 PE=4 SV=1	2	7	7	7	6	5	6	4	3	5	4	6	6	6	5	6	4	3	5	4	6	6	6	5	6	4	3	5	4	6	6	31.5	31.5	31.5	36.869	346	346;331	6	6	6	4	3
E9Q0V4;E9PXT1;P63030;D3Z5S0;D3YWY6	E9Q0V4;E9PXT1;P63030;D3Z5S0;D3YWY6	1;1;1;1;1	1;1;1;1;1	1;1;1;1;1	Brain protein 44-like protein	Brp44l;Gm3452	>tr|E9Q0V4|E9Q0V4_MOUSE Mitochondrial pyruvate carrier 1 OS=Mus musculus GN=Mpc1 PE=4 SV=1;>tr|E9PXT1|E9PXT1_MOUSE Protein Brp44l-ps OS=Mus musculus GN=Mpc1-ps PE=4 SV=1;>sp|P63030|MPC1_MOUSE Mitochondrial pyruvate carrier 1 OS=Mus musculus GN=Mpc1 PE=1 SV	5	1	1	1	1	0	0	1	1	1	0	0	0	1	0	0	1	1	1	0	0	0	1	0	0	1	1	1	0	0	0	4.8	4.8	4.8	18.36	167	167;109;109;86;85	1			1	1
Q8BGS7;Q8BGS7-2;D3YX12;D3Z5Y5	Q8BGS7;Q8BGS7-2;D3YX12;D3Z5Y5	1;1;1;1	1;1;1;1	1;1;1;1	Choline/ethanolaminephosphotransferase 1	Cept1	>sp|Q8BGS7|CEPT1_MOUSE Choline/ethanolaminephosphotransferase 1 OS=Mus musculus GN=Cept1 PE=2 SV=1;>sp|Q8BGS7-2|CEPT1_MOUSE Isoform 2 of Choline/ethanolaminephosphotransferase 1 OS=Mus musculus GN=Cept1;>tr|D3YX12|D3YX12_MOUSE Choline/ethanolaminephosphotr	4	1	1	1	0	0	0	0	1	1	0	0	0	0	0	0	0	1	1	0	0	0	0	0	0	0	1	1	0	0	0	2.6	2.6	2.6	46.434	416	416;416;178;60					1
Q9JIY5;D3YX27;D3YX28;F6TCV0;F6XUR8	Q9JIY5;D3YX27;D3YX28;F6TCV0;F6XUR8	4;4;3;3;2	4;4;3;3;2	4;4;3;3;2	Serine protease HTRA2, mitochondrial	Htra2	>sp|Q9JIY5|HTRA2_MOUSE Serine protease HTRA2, mitochondrial OS=Mus musculus GN=Htra2 PE=1 SV=2;>tr|D3YX27|D3YX27_MOUSE Serine protease HTRA2, mitochondrial OS=Mus musculus GN=Htra2 PE=4 SV=1;>tr|D3YX28|D3YX28_MOUSE Serine protease HTRA2, mitochondrial OS=M	5	4	4	4	2	1	2	2	2	1	0	0	0	2	1	2	2	2	1	0	0	0	2	1	2	2	2	1	0	0	0	11.8	11.8	11.8	49.348	458	458;426;361;294;249	2	1	2	2	2
P47963;D3YX54	P47963;D3YX54	1;1	1;1	1;1	60S ribosomal protein L13	Rpl13;Rpl13-ps3	>sp|P47963|RL13_MOUSE 60S ribosomal protein L13 OS=Mus musculus GN=Rpl13 PE=2 SV=3;>tr|D3YX54|D3YX54_MOUSE 60S ribosomal protein L13 OS=Mus musculus GN=Rpl13-ps3 PE=3 SV=1	2	1	1	1	1	0	1	0	1	1	0	0	0	1	0	1	0	1	1	0	0	0	1	0	1	0	1	1	0	0	0	5.2	5.2	5.2	24.305	211	211;207	1		1		1
Q7TNM2;D3YXA6;Q3TC52	Q7TNM2;D3YXA6	5;5;2	5;5;2	5;5;2	Tripartite motif-containing protein 46	Trim46	>sp|Q7TNM2|TRI46_MOUSE Tripartite motif-containing protein 46 OS=Mus musculus GN=Trim46 PE=2 SV=1;>tr|D3YXA6|D3YXA6_MOUSE Tripartite motif-containing protein 46 OS=Mus musculus GN=Trim46 PE=4 SV=1	3	5	5	5	0	1	1	4	1	3	0	0	0	0	1	1	4	1	3	0	0	0	0	1	1	4	1	3	0	0	0	9	9	9	83.431	759	759;736;541		1	1	4	1
P52483;Q91W82;P52482;D3YXD1;H3BL69;H3BL23;H3BKX9;D3YW10;B2FDH0	P52483;Q91W82;P52482;D3YXD1;H3BL69;H3BL23;H3BKX9;D3YW10;B2FDH0	2;2;2;2;2;2;1;1;1	2;2;2;2;2;2;1;1;1	2;2;2;2;2;2;1;1;1	Ubiquitin-conjugating enzyme E2 E3;Ubiquitin-conjugating enzyme E2 E2;Ubiquitin-conjugating enzyme E2 E1	Ube2e3;Ube2e2;Ube2e1	>sp|P52483|UB2E3_MOUSE Ubiquitin-conjugating enzyme E2 E3 OS=Mus musculus GN=Ube2e3 PE=1 SV=2;>sp|Q91W82|UB2E2_MOUSE Ubiquitin-conjugating enzyme E2 E2 OS=Mus musculus GN=Ube2e2 PE=2 SV=1;>sp|P52482|UB2E1_MOUSE Ubiquitin-conjugating enzyme E2 E1 OS=Mus mus	9	2	2	2	0	0	0	2	2	1	0	0	0	0	0	0	2	2	1	0	0	0	0	0	0	2	2	1	0	0	0	9.2	9.2	9.2	22.912	207	207;201;193;181;167;146;118;108;104				2	2
D3YXJ0	D3YXJ0	6	6	6		Dgkh	>tr|D3YXJ0|D3YXJ0_MOUSE Protein Dgkh OS=Mus musculus GN=Dgkh PE=4 SV=1	1	6	6	6	1	0	3	4	5	4	0	0	0	1	0	3	4	5	4	0	0	0	1	0	3	4	5	4	0	0	0	6.4	6.4	6.4	127.36	1156	1156	1		3	4	5
D3YXJ9;Q9D7U6	D3YXJ9;Q9D7U6	1;1	1;1	1;1	Claudin-22	Cldn24;Cldn22	>tr|D3YXJ9|D3YXJ9_MOUSE MCG51871 OS=Mus musculus GN=Cldn24 PE=4 SV=1;>sp|Q9D7U6|CLD22_MOUSE Claudin-22 OS=Mus musculus GN=Cldn22 PE=2 SV=1	2	1	1	1	0	0	0	0	0	0	0	0	0	0	0	0	0	0	0	0	0	0	0	0	0	0	0	0	0	0	0	4.1	4.1	4.1	24.09	220	220;220
P31750;D3Z783;D3YXX3	P31750;D3Z783;D3YXX3	1;1;1	1;1;1	1;1;1	RAC-alpha serine/threonine-protein kinase	Akt1	>sp|P31750|AKT1_MOUSE RAC-alpha serine/threonine-protein kinase OS=Mus musculus GN=Akt1 PE=1 SV=2;>tr|D3Z783|D3Z783_MOUSE RAC-alpha serine/threonine-protein kinase OS=Mus musculus GN=Akt1 PE=4 SV=2;>tr|D3YXX3|D3YXX3_MOUSE RAC-alpha serine/threonine-protein	3	1	1	1	0	0	1	0	0	1	0	0	0	0	0	1	0	0	1	0	0	0	0	0	1	0	0	1	0	0	0	3.5	3.5	3.5	55.707	480	480;437;202			1
Q91YS4;D3YXZ3;O88448;D3Z5Y7	Q91YS4;D3YXZ3;O88448	16;16;14;2	10;10;8;2	10;10;8;2	Kinesin light chain 2	Klc2	>tr|Q91YS4|Q91YS4_MOUSE Kinesin light chain 2 OS=Mus musculus GN=Klc2 PE=2 SV=1;>tr|D3YXZ3|D3YXZ3_MOUSE Kinesin light chain 2 OS=Mus musculus GN=Klc2 PE=4 SV=1;>sp|O88448|KLC2_MOUSE Kinesin light chain 2 OS=Mus musculus GN=Klc2 PE=1 SV=1	4	16	10	10	6	12	8	15	15	14	1	0	1	3	6	5	9	9	8	0	0	0	3	6	5	9	9	8	0	0	0	31.7	19.5	19.5	68.419	619	619;617;599;167	3	6	5	9	10
Q8BXR1;D3YY38	Q8BXR1;D3YY38	3;3	3;3	3;3	Probable cationic amino acid transporter	Slc7a14	>sp|Q8BXR1|S7A14_MOUSE Probable cationic amino acid transporter OS=Mus musculus GN=Slc7a14 PE=2 SV=1;>tr|D3YY38|D3YY38_MOUSE Probable cationic amino acid transporter OS=Mus musculus GN=Slc7a14 PE=4 SV=1	2	3	3	3	1	1	1	3	2	3	0	0	0	1	1	1	3	2	3	0	0	0	1	1	1	3	2	3	0	0	0	6.1	6.1	6.1	83.983	771	771;677	1	2	2	4	3
E9Q5A0;D3YY61;P19253	E9Q5A0;D3YY61;P19253	1;1;1	1;1;1	1;1;1	60S ribosomal protein L13a	Rpl13a;Rpl13a-ps1	>tr|E9Q5A0|E9Q5A0_MOUSE 60S ribosomal protein L13a OS=Mus musculus GN=Rpl13a PE=3 SV=1;>tr|D3YY61|D3YY61_MOUSE MCG18643 OS=Mus musculus GN=Rpl13a-ps1 PE=3 SV=1;>sp|P19253|RL13A_MOUSE 60S ribosomal protein L13a OS=Mus musculus GN=Rpl13a PE=1 SV=4	3	1	1	1	0	0	0	1	1	1	0	0	0	0	0	0	1	1	1	0	0	0	0	0	0	1	1	1	0	0	0	2.6	2.6	2.6	48.342	423	423;203;203				1	1
F6TVX7;Q8BSF4;E9PX91;F7C386;D3YY63	F6TVX7;Q8BSF4;E9PX91;F7C386;D3YY63	1;1;1;1;1	1;1;1;1;1	1;1;1;1;1	Phosphatidylserine decarboxylase proenzyme;Phosphatidylserine decarboxylase alpha chain;Phosphatidylserine decarboxylase beta chain	C330019G07Rik;Pisd	>tr|F6TVX7|F6TVX7_MOUSE Protein Gm20671 (Fragment) OS=Mus musculus GN=Gm20671 PE=4 SV=1;>sp|Q8BSF4|PISD_MOUSE Phosphatidylserine decarboxylase proenzyme OS=Mus musculus GN=Pisd PE=2 SV=1;>tr|E9PX91|E9PX91_MOUSE Phosphatidylserine decarboxylase beta chain O	5	1	1	1	0	0	0	1	1	0	0	0	0	0	0	0	1	1	0	0	0	0	0	0	0	1	1	0	0	0	0	2.3	2.3	2.3	64.316	576	576;406;375;359;262				1	2
P42208;E9Q3V6;D3Z3C0;D3YYB1;F6WYM0;D3Z1S1;F6UKN5;D3YZU7;D3YV76	P42208;E9Q3V6;D3Z3C0;D3YYB1;F6WYM0;D3Z1S1;F6UKN5;D3YZU7	4;4;4;4;4;3;3;2;1	4;4;4;4;4;3;3;2;1	4;4;4;4;4;3;3;2;1	Septin-2	2002-09-01	>sp|P42208|SEPT2_MOUSE Septin-2 OS=Mus musculus GN=Sept2 PE=1 SV=2;>tr|E9Q3V6|E9Q3V6_MOUSE Septin-2 OS=Mus musculus GN=Sept2 PE=3 SV=1;>tr|D3Z3C0|D3Z3C0_MOUSE Septin-2 (Fragment) OS=Mus musculus GN=Sept2 PE=4 SV=1;>tr|D3YYB1|D3YYB1_MOUSE Septin-2 (Fragment	9	4	4	4	1	2	0	2	2	0	0	0	0	1	2	0	2	2	0	0	0	0	1	2	0	2	2	0	0	0	0	14.1	14.1	14.1	41.525	361	361;321;221;213;212;177;107;120;77	1	2		2	2
O35381;D3Z7M9;D3YYE1;F6UFG6;Q64G17	O35381;D3Z7M9;D3YYE1;F6UFG6;Q64G17	2;2;2;1;1	2;2;2;1;1	2;2;2;1;1	Acidic leucine-rich nuclear phosphoprotein 32 family member A;Putative acidic leucine-rich nuclear phosphoprotein 32 family member C	Anp32a;Anp32c	>sp|O35381|AN32A_MOUSE Acidic leucine-rich nuclear phosphoprotein 32 family member A OS=Mus musculus GN=Anp32a PE=1 SV=1;>tr|D3Z7M9|D3Z7M9_MOUSE Acidic leucine-rich nuclear phosphoprotein 32 family member A OS=Mus musculus GN=Anp32a PE=4 SV=1;>tr|D3YYE1|D3	5	2	2	2	1	1	1	2	2	2	0	0	0	1	1	1	2	2	2	0	0	0	1	1	1	2	2	2	0	0	0	9.7	9.7	9.7	28.537	247	247;233;198;138;123	1	1	1	2	2
P70288;D3YYI8;O09106;Q8BQ10	P70288;D3YYI8;O09106;Q8BQ10	2;2;2;2	2;2;2;2	2;2;2;2	Histone deacetylase 2;Histone deacetylase;Histone deacetylase 1	Hdac2;Gm10093;Hdac1	>sp|P70288|HDAC2_MOUSE Histone deacetylase 2 OS=Mus musculus GN=Hdac2 PE=1 SV=1;>tr|D3YYI8|D3YYI8_MOUSE Histone deacetylase OS=Mus musculus GN=Gm10093 PE=3 SV=1;>sp|O09106|HDAC1_MOUSE Histone deacetylase 1 OS=Mus musculus GN=Hdac1 PE=1 SV=1;>tr|Q8BQ10|Q8BQ	4	2	2	2	0	0	0	2	1	1	0	0	0	0	0	0	2	1	1	0	0	0	0	0	0	2	1	1	0	0	0	5.1	5.1	5.1	55.302	488	488;482;482;304				2	1
Q8R001;Q8R001-2;E9Q6X0;D3YYK8;Q3TG90	Q8R001;Q8R001-2;E9Q6X0;D3YYK8;Q3TG90	11;11;11;11;8	10;10;10;10;7	10;10;10;10;7	Microtubule-associated protein RP/EB family member 2	Mapre2	>sp|Q8R001|MARE2_MOUSE Microtubule-associated protein RP/EB family member 2 OS=Mus musculus GN=Mapre2 PE=1 SV=1;>sp|Q8R001-2|MARE2_MOUSE Isoform 2 of Microtubule-associated protein RP/EB family member 2 OS=Mus musculus GN=Mapre2;>tr|E9Q6X0|E9Q6X0_MOUSE Mic	5	11	10	10	5	9	6	11	11	10	2	0	0	5	8	5	10	10	9	1	0	0	5	8	5	10	10	9	1	0	0	34	31	31	36.946	326	326;317;284;260;171	5	8	6	11	11
D3YYS6;E9Q3B9;O35678;Q3UFN1;O35678-2	D3YYS6;E9Q3B9;O35678;Q3UFN1	11;11;11;10;2	11;11;11;10;2	11;11;11;10;2	Monoglyceride lipase	Mgll	>tr|D3YYS6|D3YYS6_MOUSE Monoglyceride lipase OS=Mus musculus GN=Mgll PE=4 SV=1;>tr|E9Q3B9|E9Q3B9_MOUSE Monoglyceride lipase OS=Mus musculus GN=Mgll PE=4 SV=1;>sp|O35678|MGLL_MOUSE Monoglyceride lipase OS=Mus musculus GN=Mgll PE=1 SV=1;>tr|Q3UFN1|Q3UFN1_MOU	5	11	11	11	7	8	7	11	11	9	1	0	0	7	8	7	11	11	9	1	0	0	7	8	7	11	11	9	1	0	0	41.4	41.4	41.4	36.654	331	331;319;303;258;116	9	11	7	19	18
D3Z2E9;Q9D882;D3YYX8;D3Z7G3;F8WHN9	D3Z2E9;Q9D882;D3YYX8;D3Z7G3;F8WHN9	2;2;2;2;1	2;2;2;2;1	2;2;2;2;1	Uncharacterized protein C10orf35 homolog	2010107G23Rik	>tr|D3Z2E9|D3Z2E9_MOUSE Protein 2010107G23Rik (Fragment) OS=Mus musculus GN=2010107G23Rik PE=4 SV=1;>sp|Q9D882|CJ035_MOUSE Uncharacterized protein C10orf35 homolog OS=Mus musculus PE=2 SV=1;>tr|D3YYX8|D3YYX8_MOUSE Protein 2010107G23Rik (Fragment) OS=Mus mu	5	2	2	2	2	2	2	0	0	1	0	0	0	2	2	2	0	0	1	0	0	0	2	2	2	0	0	1	0	0	0	19.5	19.5	19.5	13.454	123	123;120;100;99;100	2	2	2
D3Z4J3;Q99104;D3YZ62;F6TDE5;G3X9Y9;P21271-3;G5E8G6;P21271;E9Q1F5;B8JK05;F6Z2S4;D3Z135	D3Z4J3;Q99104;D3YZ62;F6TDE5	10;10;10;5;1;1;1;1;1;1;1;1	10;10;10;5;1;1;1;1;1;1;1;1	10;10;10;5;1;1;1;1;1;1;1;1	Unconventional myosin-Va	Myo5a	>tr|D3Z4J3|D3Z4J3_MOUSE Unconventional myosin-Va OS=Mus musculus GN=Myo5a PE=4 SV=1;>sp|Q99104|MYO5A_MOUSE Unconventional myosin-Va OS=Mus musculus GN=Myo5a PE=1 SV=2;>tr|D3YZ62|D3YZ62_MOUSE Unconventional myosin-Va OS=Mus musculus GN=Myo5a PE=4 SV=1;>tr|F	12	10	10	10	0	0	0	0	0	1	10	0	0	0	0	0	0	0	1	10	0	0	0	0	0	0	0	1	10	0	0	7	7	7	215.52	1855	1855;1853;1828;585;1844;1844;1818;1818;1742;228;217;183
Q6PF93;E9QLS6;Q6PF93-2;D3YZ98	Q6PF93;E9QLS6;Q6PF93-2;D3YZ98	1;1;1;1	1;1;1;1	1;1;1;1	Phosphatidylinositol 3-kinase catalytic subunit type 3	Pik3c3	>sp|Q6PF93|PK3C3_MOUSE Phosphatidylinositol 3-kinase catalytic subunit type 3 OS=Mus musculus GN=Pik3c3 PE=1 SV=1;>tr|E9QLS6|E9QLS6_MOUSE Phosphatidylinositol 3-kinase catalytic subunit type 3 OS=Mus musculus GN=Pik3c3 PE=4 SV=1;>sp|Q6PF93-2|PK3C3_MOUSE Is	4	1	1	1	0	1	0	1	0	1	0	0	0	0	1	0	1	0	1	0	0	0	0	1	0	1	0	1	0	0	0	1.4	1.4	1.4	101.49	887	887;848;848;756		1		1
Q99MN9;E9Q1J7;D3YZC1	Q99MN9;E9Q1J7;D3YZC1	1;1;1	1;1;1	1;1;1	Propionyl-CoA carboxylase beta chain, mitochondrial	Pccb	>sp|Q99MN9|PCCB_MOUSE Propionyl-CoA carboxylase beta chain, mitochondrial OS=Mus musculus GN=Pccb PE=1 SV=2;>tr|E9Q1J7|E9Q1J7_MOUSE Propionyl-CoA carboxylase beta chain, mitochondrial OS=Mus musculus GN=Pccb PE=4 SV=1;>tr|D3YZC1|D3YZC1_MOUSE Propionyl-CoA	3	1	1	1	0	0	0	1	1	1	0	0	0	0	0	0	1	1	1	0	0	0	0	0	0	1	1	1	0	0	0	3	3	3	58.408	541	541;504;256				1	1
D3YZI9;G3UX58;D3Z077	D3YZI9;G3UX58;D3Z077	2;2;2	2;2;2	2;2;2		Pgbd5	>tr|D3YZI9|D3YZI9_MOUSE Protein Pgbd5 OS=Mus musculus GN=Pgbd5 PE=4 SV=1;>tr|G3UX58|G3UX58_MOUSE Protein Pgbd5 OS=Mus musculus GN=Pgbd5 PE=4 SV=1;>tr|D3Z077|D3Z077_MOUSE Protein Pgbd5 OS=Mus musculus GN=Pgbd5 PE=4 SV=2	3	2	2	2	2	2	1	1	2	1	0	0	0	2	2	1	1	2	1	0	0	0	2	2	1	1	2	1	0	0	0	4.4	4.4	4.4	58.3	523	523;432;409	2	2	1	1	2
D3YZW1;Q91Z69;F7D9F7	D3YZW1;Q91Z69	4;4;1	1;1;0	1;1;0	SLIT-ROBO Rho GTPase-activating protein 1	Srgap1	>tr|D3YZW1|D3YZW1_MOUSE SLIT-ROBO Rho GTPase-activating protein 1 OS=Mus musculus GN=Srgap1 PE=4 SV=1;>sp|Q91Z69|SRGP1_MOUSE SLIT-ROBO Rho GTPase-activating protein 1 OS=Mus musculus GN=Srgap1 PE=1 SV=2	3	4	1	1	2	1	2	3	4	4	0	0	0	0	0	0	0	1	1	0	0	0	0	0	0	0	1	1	0	0	0	4.2	1.2	1.2	124.1	1085	1085;1062;68					1
D3Z041;P41216;D3Z457;F6WNZ2;D3YVF6	D3Z041;P41216	6;6;1;1;1	6;6;1;1;1	6;6;1;1;1	Long-chain-fatty-acid--CoA ligase 1	Acsl1	>tr|D3Z041|D3Z041_MOUSE Long-chain-fatty-acid--CoA ligase 1 OS=Mus musculus GN=Acsl1 PE=4 SV=1;>sp|P41216|ACSL1_MOUSE Long-chain-fatty-acid--CoA ligase 1 OS=Mus musculus GN=Acsl1 PE=1 SV=2	5	6	6	6	3	4	2	5	5	4	0	0	0	3	4	2	5	5	4	0	0	0	3	4	2	5	5	4	0	0	0	9.9	9.9	9.9	78.034	699	699;699;137;95;86	3	4	2	5	5
Q8K400;D3Z079;D3Z2Q2;Q8K400-2;F6WXQ4	Q8K400;D3Z079;D3Z2Q2;Q8K400-2	4;4;4;3;1	4;4;4;3;1	4;4;4;3;1	Syntaxin-binding protein 5	Stxbp5	>sp|Q8K400|STXB5_MOUSE Syntaxin-binding protein 5 OS=Mus musculus GN=Stxbp5 PE=1 SV=3;>tr|D3Z079|D3Z079_MOUSE Syntaxin-binding protein 5 OS=Mus musculus GN=Stxbp5 PE=4 SV=1;>tr|D3Z2Q2|D3Z2Q2_MOUSE Syntaxin-binding protein 5 OS=Mus musculus GN=Stxbp5 PE=4 S	5	4	4	4	1	3	2	4	3	2	0	0	0	1	3	2	4	3	2	0	0	0	1	3	2	4	3	2	0	0	0	6.4	6.4	6.4	127.65	1152	1152;1116;1099;398;264	1	3	2	5	3
Q9JIF0;F8WH01;Q9JIF0-2;Q9JIF0-3;D3Z0A2;D3Z3N0	Q9JIF0;F8WH01;Q9JIF0-2;Q9JIF0-3;D3Z0A2;D3Z3N0	10;10;10;10;10;6	10;10;10;10;10;6	8;8;8;8;8;4	Protein arginine N-methyltransferase 1	Prmt1	>sp|Q9JIF0|ANM1_MOUSE Protein arginine N-methyltransferase 1 OS=Mus musculus GN=Prmt1 PE=1 SV=1;>tr|F8WH01|F8WH01_MOUSE Protein arginine N-methyltransferase 1 OS=Mus musculus GN=Prmt1 PE=4 SV=1;>sp|Q9JIF0-2|ANM1_MOUSE Isoform 2 of Protein arginine N-methyl	6	10	10	8	4	6	5	8	8	10	1	0	0	4	6	5	8	8	10	1	0	0	3	5	3	6	6	8	1	0	0	31.3	31.3	25.9	42.435	371	371;363;353;343;318;255	4	7	5	10	10
Q9QZ73;Q3UT23;D3Z2L7;D3Z0B8;D3YUG2	Q9QZ73;Q3UT23;D3Z2L7;D3Z0B8;D3YUG2	2;2;2;2;1	2;2;2;2;1	2;2;2;2;1	DCN1-like protein 1	Dcun1d1	>sp|Q9QZ73|DCNL1_MOUSE DCN1-like protein 1 OS=Mus musculus GN=Dcun1d1 PE=2 SV=1;>tr|Q3UT23|Q3UT23_MOUSE DCN1-like protein 1 OS=Mus musculus GN=Dcun1d1 PE=2 SV=1;>tr|D3Z2L7|D3Z2L7_MOUSE DCN1-like protein 1 (Fragment) OS=Mus musculus GN=Dcun1d1 PE=4 SV=1;>tr	5	2	2	2	0	0	1	2	2	1	0	1	1	0	0	1	2	2	1	0	1	1	0	0	1	2	2	1	0	1	1	9.3	9.3	9.3	30.097	259	259;244;220;214;115			1	2	2
O88545;D3Z0F5;F6QK86	O88545;D3Z0F5;F6QK86	6;6;3	6;6;3	6;6;3	COP9 signalosome complex subunit 6	Cops6	>sp|O88545|CSN6_MOUSE COP9 signalosome complex subunit 6 OS=Mus musculus GN=Cops6 PE=1 SV=1;>tr|D3Z0F5|D3Z0F5_MOUSE COP9 signalosome complex subunit 6 OS=Mus musculus GN=Cops6 PE=4 SV=1;>tr|F6QK86|F6QK86_MOUSE COP9 signalosome complex subunit 6 (Fragment)	3	6	6	6	2	4	1	6	6	6	0	0	0	2	4	1	6	6	6	0	0	0	2	4	1	6	6	6	0	0	0	26.9	26.9	26.9	35.88	324	324;297;122	2	5	1	8	7
E9Q1X1;E9QAZ2;Q9CZM2;D3Z0H4;B8JKK2	E9Q1X1;E9QAZ2;Q9CZM2;D3Z0H4;B8JKK2	3;3;3;3;2	3;3;3;3;2	3;3;3;3;2	Ribosomal protein L15;60S ribosomal protein L15	Gm8420;Gm10020;Rpl15;Gm5292	>tr|E9Q1X1|E9Q1X1_MOUSE Ribosomal protein L15 OS=Mus musculus GN=Gm8420 PE=3 SV=1;>tr|E9QAZ2|E9QAZ2_MOUSE Ribosomal protein L15 OS=Mus musculus GN=Gm10020 PE=3 SV=1;>sp|Q9CZM2|RL15_MOUSE 60S ribosomal protein L15 OS=Mus musculus GN=Rpl15 PE=2 SV=4;>tr|D3Z0	5	3	3	3	1	0	1	1	1	3	0	0	0	1	0	1	1	1	3	0	0	0	1	0	1	1	1	3	0	0	0	14.7	14.7	14.7	23.892	204	204;204;204;193;107	1		1	1	1
Q9Z210;E9PXK7;D3Z0M4;D6RFQ2	Q9Z210;E9PXK7;D3Z0M4;D6RFQ2	2;2;2;1	2;2;2;1	2;2;2;1	Peroxisomal membrane protein 11B	Pex11b	>sp|Q9Z210|PX11B_MOUSE Peroxisomal membrane protein 11B OS=Mus musculus GN=Pex11b PE=2 SV=1;>tr|E9PXK7|E9PXK7_MOUSE Peroxisomal membrane protein 11B OS=Mus musculus GN=Pex11b PE=4 SV=1;>tr|D3Z0M4|D3Z0M4_MOUSE Peroxisomal membrane protein 11B (Fragment) OS=	4	2	2	2	0	0	1	1	2	1	0	0	0	0	0	1	1	2	1	0	0	0	0	0	1	1	2	1	0	0	0	8.9	8.9	8.9	28.709	259	259;245;215;366			1	1	2
D3Z0M6;O88485;O88485-2;Q3TYJ3	D3Z0M6;O88485;O88485-2;Q3TYJ3	7;7;7;6	7;7;7;6	6;6;6;5	Cytoplasmic dynein 1 intermediate chain 1	Dync1i1	>tr|D3Z0M6|D3Z0M6_MOUSE Cytoplasmic dynein 1 intermediate chain 1 OS=Mus musculus GN=Dync1i1 PE=4 SV=1;>sp|O88485|DC1I1_MOUSE Cytoplasmic dynein 1 intermediate chain 1 OS=Mus musculus GN=Dync1i1 PE=1 SV=2;>sp|O88485-2|DC1I1_MOUSE Isoform 1B of Cytoplasmic	4	7	7	6	2	5	3	6	6	6	0	0	0	2	5	3	6	6	6	0	0	0	1	4	2	5	5	5	0	0	0	13.6	13.6	11.8	72.889	645	645;628;608;617	2	5	3	6	6
Q3UMC0;Q9D3R6;D3Z4J2;Q9D3R6-3;D6RGM7;D3Z0U5	Q3UMC0;Q9D3R6;D3Z4J2;Q9D3R6-3;D6RGM7;D3Z0U5	1;1;1;1;1;1	1;1;1;1;1;1	1;1;1;1;1;1	Spermatogenesis-associated protein 5;Katanin p60 ATPase-containing subunit A-like 2	Spata5;Katnal2	>sp|Q3UMC0|SPAT5_MOUSE Spermatogenesis-associated protein 5 OS=Mus musculus GN=Spata5 PE=2 SV=2;>sp|Q9D3R6|KATL2_MOUSE Katanin p60 ATPase-containing subunit A-like 2 OS=Mus musculus GN=Katnal2 PE=2 SV=2;>tr|D3Z4J2|D3Z4J2_MOUSE Katanin p60 ATPase-containing	6	1	1	1	1	1	1	1	1	1	1	1	0	1	1	1	1	1	1	1	1	0	1	1	1	1	1	1	1	1	0	1.3	1.3	1.3	97.255	893	893;539;495;409;372;277	1	1	1	1	1
P12849;D3Z0V6;D3Z068;D3YTM5;D3Z4L4	P12849;D3Z0V6	12;12;3;1;1	7;7;0;0;0	7;7;0;0;0	cAMP-dependent protein kinase type I-beta regulatory subunit	Prkar1b	>sp|P12849|KAP1_MOUSE cAMP-dependent protein kinase type I-beta regulatory subunit OS=Mus musculus GN=Prkar1b PE=2 SV=2;>tr|D3Z0V6|D3Z0V6_MOUSE cAMP-dependent protein kinase type I-beta regulatory subunit OS=Mus musculus GN=Prkar1b PE=4 SV=1	5	12	7	7	7	8	10	11	10	10	0	0	0	5	4	6	7	7	5	0	0	0	5	4	6	7	7	5	0	0	0	29.7	21.8	21.8	43.224	381	381;257;251;235;45	5	4	6	7	8
O08709;Q6GT24;D3Z0Y2;Q8BG37	O08709;Q6GT24;D3Z0Y2	3;3;3;1	3;3;3;1	3;3;3;1	Peroxiredoxin-6	Prdx6	>sp|O08709|PRDX6_MOUSE Peroxiredoxin-6 OS=Mus musculus GN=Prdx6 PE=1 SV=3;>tr|Q6GT24|Q6GT24_MOUSE Peroxiredoxin 6 OS=Mus musculus GN=Prdx6 PE=2 SV=1;>tr|D3Z0Y2|D3Z0Y2_MOUSE Peroxiredoxin-6 OS=Mus musculus GN=Prdx6 PE=4 SV=1	4	3	3	3	1	2	2	2	1	0	0	2	3	1	2	2	2	1	0	0	2	3	1	2	2	2	1	0	0	2	3	17.9	17.9	17.9	24.87	224	224;224;200;224	1	2	2	2	1
Q8BML9;D3Z158;Q8R1V9;F6TDS3	Q8BML9;D3Z158;Q8R1V9	9;9;7;1	9;9;7;1	9;9;7;1		Qars	>tr|Q8BML9|Q8BML9_MOUSE Glutaminyl-tRNA synthetase OS=Mus musculus GN=Qars PE=2 SV=1;>tr|D3Z158|D3Z158_MOUSE Protein Qars OS=Mus musculus GN=Qars PE=3 SV=1;>tr|Q8R1V9|Q8R1V9_MOUSE Protein Qars OS=Mus musculus GN=Qars PE=2 SV=1	4	9	9	9	0	0	0	5	6	5	0	0	1	0	0	0	5	6	5	0	0	1	0	0	0	5	6	5	0	0	1	12.4	12.4	12.4	87.676	775	775;720;606;153				8	6
D3Z1M3;Q6ZQI3	D3Z1M3;Q6ZQI3	5;5	5;5	5;5	Malectin	Mlec	>tr|D3Z1M3|D3Z1M3_MOUSE Malectin OS=Mus musculus GN=Mlec PE=4 SV=1;>sp|Q6ZQI3|MLEC_MOUSE Malectin OS=Mus musculus GN=Mlec PE=2 SV=2	2	5	5	5	3	3	5	5	2	5	2	0	1	3	3	5	5	2	5	2	0	1	3	3	5	5	2	5	2	0	1	25	25	25	32.399	292	292;291	3	3	5	5	2
Q7TN99;Q7TN99-2;D3Z5R9;Q7TN99-3;D3Z1R6;Q7TN99-4;Q7TN99-5;D3Z3Z5;D3Z5F3;D3YUL6;D3YXB8;E9Q969;E9Q5X2;Q7TN98;Q7TN98-2;Q5SU48;Q7TN98-3;Q7TN98-5;Q7TN98-4;D3YUJ4;Q812E0;F6T0J8;Q5SU47	Q7TN99;Q7TN99-2;D3Z5R9;Q7TN99-3;D3Z1R6;Q7TN99-4;Q7TN99-5;D3Z3Z5;D3Z5F3;D3YUL6;D3YXB8	3;3;3;3;3;3;3;2;2;2;2;1;1;1;1;1;1;1;1;1;1;1;1	3;3;3;3;3;3;3;2;2;2;2;1;1;1;1;1;1;1;1;1;1;1;1	3;3;3;3;3;3;3;2;2;2;2;1;1;1;1;1;1;1;1;1;1;1;1	Cytoplasmic polyadenylation element-binding protein 3	Cpeb3	>sp|Q7TN99|CPEB3_MOUSE Cytoplasmic polyadenylation element-binding protein 3 OS=Mus musculus GN=Cpeb3 PE=1 SV=1;>sp|Q7TN99-2|CPEB3_MOUSE Isoform 2 of Cytoplasmic polyadenylation element-binding protein 3 OS=Mus musculus GN=Cpeb3;>tr|D3Z5R9|D3Z5R9_MOUSE Cyt	23	3	3	3	1	1	2	3	3	3	0	0	0	1	1	2	3	3	3	0	0	0	1	1	2	3	3	3	0	0	0	4.6	4.6	4.6	78.334	716	716;708;699;693;685;685;561;179;127;117;96;1014;992;729;721;712;711;704;703;529;521;415;392	1	1	2	5	3
Q6TCG5;D3Z1S5	Q6TCG5;D3Z1S5	1;1	1;1	1;1	Progestin and adipoQ receptor family member 6	Paqr6	>sp|Q6TCG5|PAQR6_MOUSE Progestin and adipoQ receptor family member 6 OS=Mus musculus GN=Paqr6 PE=2 SV=1;>tr|D3Z1S5|D3Z1S5_MOUSE MCG8849, isoform CRA_b OS=Mus musculus GN=Paqr6 PE=4 SV=1	2	1	1	1	1	1	0	1	1	1	0	0	0	1	1	0	1	1	1	0	0	0	1	1	0	1	1	1	0	0	0	3.2	3.2	3.2	38.175	343	343;233	1	1		2	1
D3Z1V4;P70296;D6RHS6	D3Z1V4;P70296;D6RHS6	4;4;3	4;4;3	4;4;3	Phosphatidylethanolamine-binding protein 1;Hippocampal cholinergic neurostimulating peptide	Pebp1	>tr|D3Z1V4|D3Z1V4_MOUSE Hippocampal cholinergic neurostimulating peptide OS=Mus musculus GN=Pebp1 PE=4 SV=1;>sp|P70296|PEBP1_MOUSE Phosphatidylethanolamine-binding protein 1 OS=Mus musculus GN=Pebp1 PE=1 SV=3;>tr|D6RHS6|D6RHS6_MOUSE Hippocampal cholinergic	3	4	4	4	1	3	3	1	1	1	2	0	0	1	3	3	1	1	1	2	0	0	1	3	3	1	1	1	2	0	0	23	23	23	23.035	209	209;187;136	1	3	3	1	1
P97496;Q3UNN4;P97496-2;D3Z1X8;Q3UZD0	P97496;Q3UNN4;P97496-2;D3Z1X8	7;7;7;7;3	3;3;3;3;2	3;3;3;3;2	SWI/SNF complex subunit SMARCC1	Smarcc1	>sp|P97496|SMRC1_MOUSE SWI/SNF complex subunit SMARCC1 OS=Mus musculus GN=Smarcc1 PE=1 SV=2;>tr|Q3UNN4|Q3UNN4_MOUSE SWI/SNF complex subunit SMARCC1 OS=Mus musculus GN=Smarcc1 PE=2 SV=1;>sp|P97496-2|SMRC1_MOUSE Isoform 2 of SWI/SNF complex subunit SMARCC1 O	5	7	3	3	2	3	1	6	4	6	1	1	1	0	0	0	2	0	2	0	0	0	0	0	0	2	0	2	0	0	0	8.5	4.4	4.4	122.89	1104	1104;1098;1075;952;485				2
O54916;E9Q632;F6R6F1;O54916-4;O54916-3;D3Z2E3	O54916;E9Q632;F6R6F1;O54916-4;O54916-3;D3Z2E3	2;2;2;2;2;2	2;2;2;2;2;2	1;1;1;1;1;1	RalBP1-associated Eps domain-containing protein 1	Reps1	>sp|O54916|REPS1_MOUSE RalBP1-associated Eps domain-containing protein 1 OS=Mus musculus GN=Reps1 PE=1 SV=2;>tr|E9Q632|E9Q632_MOUSE RalBP1-associated Eps domain-containing protein 1 OS=Mus musculus GN=Reps1 PE=4 SV=1;>tr|F6R6F1|F6R6F1_MOUSE RalBP1-associat	6	2	2	1	0	0	0	0	1	1	0	0	0	0	0	0	0	1	1	0	0	0	0	0	0	0	1	0	0	0	0	3.3	3.3	2	86.518	795	795;768;755;743;716;705					1
E9Q8Z8;E9Q8Z6;E9Q8Z5;P30999;G3X9V2;P30999-3;E9Q904;P30999-2;E9Q901;E9Q903;D3Z2H2;E9Q8Z9;E9Q8Z4;E9Q905;E9Q907;E9Q906;D3Z7H6;E9Q986;D3Z2H7	E9Q8Z8;E9Q8Z6;E9Q8Z5;P30999;G3X9V2;P30999-3;E9Q904;P30999-2;E9Q901;E9Q903;D3Z2H2;E9Q8Z9;E9Q8Z4;E9Q905;E9Q907;E9Q906;D3Z7H6;E9Q986;D3Z2H7	4;4;4;4;4;4;4;4;4;4;4;4;4;4;4;4;4;4;4	4;4;4;4;4;4;4;4;4;4;4;4;4;4;4;4;4;4;4	4;4;4;4;4;4;4;4;4;4;4;4;4;4;4;4;4;4;4	Catenin delta-1	Ctnnd1	>tr|E9Q8Z8|E9Q8Z8_MOUSE Catenin delta-1 OS=Mus musculus GN=Ctnnd1 PE=4 SV=1;>tr|E9Q8Z6|E9Q8Z6_MOUSE Catenin delta-1 OS=Mus musculus GN=Ctnnd1 PE=4 SV=1;>tr|E9Q8Z5|E9Q8Z5_MOUSE Catenin delta-1 OS=Mus musculus GN=Ctnnd1 PE=4 SV=1;>sp|P30999|CTND1_MOUSE Caten	19	4	4	4	2	1	2	4	4	4	0	0	0	2	1	2	4	4	4	0	0	0	2	1	2	4	4	4	0	0	0	4.9	4.9	4.9	108.17	967	967;961;940;938;932;917;913;911;907;892;884;878;868;866;860;839;837;830;609	2	1	2	5	4
D3Z2H9;E9Q7Q3;P21107-2;D3Z6I8;E9Q5J9;A2AIM4;CON__Q3SX28;P21107;P58774;P58774-2;Q8K0Z5;A2AIM5	D3Z2H9;E9Q7Q3;P21107-2;D3Z6I8;E9Q5J9;A2AIM4;CON__Q3SX28;P21107;P58774;P58774-2;Q8K0Z5;A2AIM5	3;3;3;3;2;2;2;2;2;2;2;2	1;1;1;1;0;0;0;0;0;0;0;0	1;1;1;1;0;0;0;0;0;0;0;0	Tropomyosin alpha-3 chain;Tropomyosin beta chain	Tpm3-rs7;Tpm3;Tpm2	>tr|D3Z2H9|D3Z2H9_MOUSE Uncharacterized protein OS=Mus musculus GN=Tpm3-rs7 PE=3 SV=1;>tr|E9Q7Q3|E9Q7Q3_MOUSE Tropomyosin alpha-3 chain OS=Mus musculus GN=Tpm3 PE=3 SV=1;>sp|P21107-2|TPM3_MOUSE Isoform 2 of Tropomyosin alpha-3 chain OS=Mus musculus GN=Tpm3	12	3	1	1	1	1	1	3	2	3	1	0	0	0	0	0	1	0	1	0	0	0	0	0	0	1	0	1	0	0	0	10.1	4.4	4.4	28.991	248	248;248;248;247;285;284;284;284;284;284;284;106				1
O08989;D3Z2V6	O08989;D3Z2V6	4;4	4;4	4;4	Ras-related protein M-Ras	Mras	>sp|O08989|RASM_MOUSE Ras-related protein M-Ras OS=Mus musculus GN=Mras PE=1 SV=1;>tr|D3Z2V6|D3Z2V6_MOUSE Ras-related protein M-Ras (Fragment) OS=Mus musculus GN=Mras PE=4 SV=1	2	4	4	4	0	1	1	2	4	3	0	0	0	0	1	1	2	4	3	0	0	0	0	1	1	2	4	3	0	0	0	24	24	24	23.901	208	208;130		1	1	2	4
F8WIA1;D3Z2Z1;Q922J3;D3Z3M7;Q922J3-2;F6RCU2;Q8C0S5;F6RAY2	F8WIA1;D3Z2Z1;Q922J3;D3Z3M7;Q922J3-2;F6RCU2	7;7;7;7;7;6;3;1	7;7;7;7;7;6;3;1	3;3;3;3;3;2;2;1	CAP-Gly domain-containing linker protein 1	Clip1	>tr|F8WIA1|F8WIA1_MOUSE CAP-Gly domain-containing linker protein 1 OS=Mus musculus GN=Clip1 PE=4 SV=1;>tr|D3Z2Z1|D3Z2Z1_MOUSE CAP-Gly domain-containing linker protein 1 OS=Mus musculus GN=Clip1 PE=4 SV=1;>sp|Q922J3|CLIP1_MOUSE CAP-Gly domain-containing lin	8	7	7	3	1	2	1	6	5	4	0	0	0	1	2	1	6	5	4	0	0	0	0	1	0	2	1	1	0	0	0	6.5	6.5	2.8	161.23	1437	1437;1426;1391;1320;1315;1066;840;172	1	2	1	6	5
O89079;D3Z315;F6YFR7;E9Q6I5	O89079;D3Z315	5;5;2;2	5;5;2;2	5;5;2;2	Coatomer subunit epsilon	Cope	>sp|O89079|COPE_MOUSE Coatomer subunit epsilon OS=Mus musculus GN=Cope PE=2 SV=3;>tr|D3Z315|D3Z315_MOUSE Coatomer subunit epsilon (Fragment) OS=Mus musculus GN=Cope PE=4 SV=1	4	5	5	5	0	1	0	4	4	2	0	0	0	0	1	0	4	4	2	0	0	0	0	1	0	4	4	2	0	0	0	23.7	23.7	23.7	34.567	308	308;227;234;112		1		4	4
D3Z387	D3Z387	1	1	1		1700008F21Rik	>tr|D3Z387|D3Z387_MOUSE Protein 1700008F21Rik (Fragment) OS=Mus musculus GN=1700008F21Rik PE=4 SV=1	1	1	1	1	1	1	1	1	1	1	1	1	1	1	1	1	1	1	1	1	1	1	1	1	1	1	1	1	1	1	1	11.8	11.8	11.8	15.096	127	127	1	2	4	3	2
Q8BG33;Q99PJ0;D3Z396;F6RQ26;F6Z2M6	Q8BG33;Q99PJ0;D3Z396;F6RQ26;F6Z2M6	10;10;10;6;6	8;8;8;6;6	8;8;8;6;6	Neurotrimin	Ntm	>tr|Q8BG33|Q8BG33_MOUSE Neurotrimin OS=Mus musculus GN=Ntm PE=2 SV=1;>sp|Q99PJ0|NTRI_MOUSE Neurotrimin OS=Mus musculus GN=Ntm PE=2 SV=2;>tr|D3Z396|D3Z396_MOUSE Neurotrimin OS=Mus musculus GN=Ntm PE=4 SV=1;>tr|F6RQ26|F6RQ26_MOUSE Neurotrimin (Fragment) OS=M	5	10	8	8	5	10	10	6	5	5	8	6	8	5	8	8	6	5	5	6	5	6	5	8	8	6	5	5	6	5	6	33.1	27.9	27.9	37.941	344	344;344;316;191;179	7	9	9	6	7
P63082;E9Q9C5;D3Z3B2	P63082;E9Q9C5;D3Z3B2	1;1;1	1;1;1	1;1;1	V-type proton ATPase 16 kDa proteolipid subunit	Atp6v0c	>sp|P63082|VATL_MOUSE V-type proton ATPase 16 kDa proteolipid subunit OS=Mus musculus GN=Atp6v0c PE=2 SV=1;>tr|E9Q9C5|E9Q9C5_MOUSE V-type proton ATPase 16 kDa proteolipid subunit (Fragment) OS=Mus musculus GN=Atp6v0c PE=3 SV=1;>tr|D3Z3B2|D3Z3B2_MOUSE V-typ	3	1	1	1	1	1	1	0	0	0	1	0	0	1	1	1	0	0	0	1	0	0	1	1	1	0	0	0	1	0	0	11.6	11.6	11.6	15.808	155	155;150;116	4	1	2
Q811D0-3;E9Q9H0;Q811D0;Q811D0-2;H7BWY4;D3Z3B8;F6UDT8;Q91XM9-5	Q811D0-3;E9Q9H0;Q811D0;Q811D0-2;H7BWY4;D3Z3B8;F6UDT8	6;6;6;6;6;6;6;1	5;5;5;5;5;5;5;0	5;5;5;5;5;5;5;0	Disks large homolog 1	Dlg1	>sp|Q811D0-3|DLG1_MOUSE Isoform 3 of Disks large homolog 1 OS=Mus musculus GN=Dlg1;>tr|E9Q9H0|E9Q9H0_MOUSE Disks large homolog 1 OS=Mus musculus GN=Dlg1 PE=4 SV=1;>sp|Q811D0|DLG1_MOUSE Disks large homolog 1 OS=Mus musculus GN=Dlg1 PE=1 SV=1;>sp|Q811D0-2|DL	8	6	5	5	4	6	5	4	4	4	0	0	0	3	5	4	3	3	3	0	0	0	3	5	4	3	3	3	0	0	0	10.6	7.9	7.9	102.98	927	927;912;905;893;872;834;358;491	3	5	5	3	3
F7C846;D3Z3F4;P47802;G3XA66;G3XA75;D3YVW0;G3UYJ5;G3UXX9;G3UXB5	F7C846;D3Z3F4;P47802;G3XA66;G3XA75;D3YVW0;G3UYJ5	3;3;3;3;3;2;2;1;1	3;3;3;3;3;2;2;1;1	3;3;3;3;3;2;2;1;1	Metaxin-1	Mtx1	>tr|F7C846|F7C846_MOUSE Metaxin-1 OS=Mus musculus GN=Mtx1 PE=4 SV=1;>tr|D3Z3F4|D3Z3F4_MOUSE Metaxin-1 (Fragment) OS=Mus musculus GN=Mtx1 PE=4 SV=2;>sp|P47802|MTX1_MOUSE Metaxin-1 OS=Mus musculus GN=Mtx1 PE=1 SV=1;>tr|G3XA66|G3XA66_MOUSE Metaxin-1 (Fragment	9	3	3	3	0	0	0	2	3	1	0	0	0	0	0	0	2	3	1	0	0	0	0	0	0	2	3	1	0	0	0	8	8	8	51.341	461	461;360;317;298;172;430;162;185;30				2	3
Q8R1X6;Q8R1X6-2;D3Z3F8;D3Z2D6;D3Z1M5	Q8R1X6;Q8R1X6-2;D3Z3F8;D3Z2D6;D3Z1M5	2;2;2;1;1	2;2;2;1;1	2;2;2;1;1	Spartin	Spg20	>sp|Q8R1X6|SPG20_MOUSE Spartin OS=Mus musculus GN=Spg20 PE=2 SV=1;>sp|Q8R1X6-2|SPG20_MOUSE Isoform 2 of Spartin OS=Mus musculus GN=Spg20;>tr|D3Z3F8|D3Z3F8_MOUSE Spartin OS=Mus musculus GN=Spg20 PE=4 SV=1;>tr|D3Z2D6|D3Z2D6_MOUSE Spartin (Fragment) OS=Mus mu	5	2	2	2	0	2	1	2	2	2	0	0	0	0	2	1	2	2	2	0	0	0	0	2	1	2	2	2	0	0	0	5.4	5.4	5.4	72.654	671	671;614;582;116;92		2	1	3	2
Q9WUQ2;D3Z3S1;F6XLZ3	Q9WUQ2;D3Z3S1	6;6;2	6;6;2	6;6;2	Prolactin regulatory element-binding protein	Preb	>sp|Q9WUQ2|PREB_MOUSE Prolactin regulatory element-binding protein OS=Mus musculus GN=Preb PE=1 SV=1;>tr|D3Z3S1|D3Z3S1_MOUSE Prolactin regulatory element binding, isoform CRA_b OS=Mus musculus GN=Preb PE=4 SV=1	3	6	6	6	1	0	1	6	5	5	0	0	0	1	0	1	6	5	5	0	0	0	1	0	1	6	5	5	0	0	0	19.2	19.2	19.2	45.437	417	417;350;95	1		1	6	5
D3Z4B2;Q9CWZ7	D3Z4B2;Q9CWZ7	5;5	5;5	5;5	Gamma-soluble NSF attachment protein	Napg	>tr|D3Z4B2|D3Z4B2_MOUSE Gamma-soluble NSF attachment protein (Fragment) OS=Mus musculus GN=Napg PE=4 SV=1;>sp|Q9CWZ7|SNAG_MOUSE Gamma-soluble NSF attachment protein OS=Mus musculus GN=Napg PE=1 SV=1	2	5	5	5	3	3	2	4	3	4	1	0	0	3	3	2	4	3	4	1	0	0	3	3	2	4	3	4	1	0	0	17	17	17	39.366	353	353;312	3	3	2	4	3
G3X9Z6;D3Z4C2;P63042;Q05DI3	G3X9Z6;D3Z4C2;P63042;Q05DI3	3;3;3;3	3;3;3;3	3;3;3;3	Stathmin-4;Stathmin	Stmn4	>tr|G3X9Z6|G3X9Z6_MOUSE Stathmin-4 OS=Mus musculus GN=Stmn4 PE=4 SV=1;>tr|D3Z4C2|D3Z4C2_MOUSE Stathmin-4 OS=Mus musculus GN=Stmn4 PE=4 SV=1;>sp|P63042|STMN4_MOUSE Stathmin-4 OS=Mus musculus GN=Stmn4 PE=2 SV=1;>tr|Q05DI3|Q05DI3_MOUSE Stathmin OS=Mus musculu	4	3	3	3	0	1	1	3	3	2	0	0	0	0	1	1	3	3	2	0	0	0	0	1	1	3	3	2	0	0	0	13	13	13	25.375	216	216;203;189;176		1	1	3	3
D3Z4E5;Q9WUB4;D3Z6H3	D3Z4E5;Q9WUB4;D3Z6H3	1;1;1	1;1;1	1;1;1	Dynactin subunit 6	Dctn6	>tr|D3Z4E5|D3Z4E5_MOUSE Dynactin subunit 6 OS=Mus musculus GN=Dctn6 PE=4 SV=1;>sp|Q9WUB4|DCTN6_MOUSE Dynactin subunit 6 OS=Mus musculus GN=Dctn6 PE=1 SV=1;>tr|D3Z6H3|D3Z6H3_MOUSE Dynactin 6, isoform CRA_b OS=Mus musculus GN=Dctn6 PE=4 SV=1	3	1	1	1	1	1	1	1	1	1	0	0	0	1	1	1	1	1	1	0	0	0	1	1	1	1	1	1	0	0	0	9.2	9.2	9.2	21.488	195	195;190;185	1	1	1	1	1
Q811U4;D3Z5P8;D3Z4L5	Q811U4;D3Z5P8;D3Z4L5	2;2;2	2;2;2	2;2;2	Mitofusin-1	Mfn1	>sp|Q811U4|MFN1_MOUSE Mitofusin-1 OS=Mus musculus GN=Mfn1 PE=1 SV=3;>tr|D3Z5P8|D3Z5P8_MOUSE Mitofusin-1 (Fragment) OS=Mus musculus GN=Mfn1 PE=4 SV=1;>tr|D3Z4L5|D3Z4L5_MOUSE Mitofusin-1 (Fragment) OS=Mus musculus GN=Mfn1 PE=4 SV=1	3	2	2	2	0	0	0	2	1	2	0	0	0	0	0	0	2	1	2	0	0	0	0	0	0	2	1	2	0	0	0	3.2	3.2	3.2	83.725	741	741;239;189				2	1
D3Z4U5;G3UYZ9;Q8BVL9	D3Z4U5;G3UYZ9;Q8BVL9	1;1;1	1;1;1	1;1;1	Janus kinase and microtubule-interacting protein 1	Jakmip1	>tr|D3Z4U5|D3Z4U5_MOUSE Janus kinase and microtubule-interacting protein 1 OS=Mus musculus GN=Jakmip1 PE=4 SV=1;>tr|G3UYZ9|G3UYZ9_MOUSE Janus kinase and microtubule-interacting protein 1 OS=Mus musculus GN=Jakmip1 PE=4 SV=1;>sp|Q8BVL9|JKIP1_MOUSE Janus kin	3	1	1	1	0	1	1	1	1	1	1	1	0	0	1	1	1	1	1	1	1	0	0	1	1	1	1	1	1	1	0	1.3	1.3	1.3	97.234	831	831;646;626		2	2	2	2
Q9CX30;Q9CX30-2;D3Z5F9;D3YY42	Q9CX30;Q9CX30-2;D3Z5F9;D3YY42	2;2;2;1	2;2;2;1	2;2;2;1	Protein YIF1B	Yif1b	>sp|Q9CX30|YIF1B_MOUSE Protein YIF1B OS=Mus musculus GN=Yif1b PE=2 SV=2;>sp|Q9CX30-2|YIF1B_MOUSE Isoform 2 of Protein YIF1B OS=Mus musculus GN=Yif1b;>tr|D3Z5F9|D3Z5F9_MOUSE Protein YIF1B (Fragment) OS=Mus musculus GN=Yif1b PE=4 SV=1;>tr|D3YY42|D3YY42_MOUSE	4	2	2	2	0	1	0	1	2	1	0	0	0	0	1	0	1	2	1	0	0	0	0	1	0	1	2	1	0	0	0	12.5	12.5	12.5	33.982	311	311;308;180;251		1		1	2
E9QN98;Q6NXK7;D3Z5I7	E9QN98;Q6NXK7;D3Z5I7	8;8;8	7;7;7	7;7;7	Inactive dipeptidyl peptidase 10	Dpp10	>tr|E9QN98|E9QN98_MOUSE Inactive dipeptidyl peptidase 10 OS=Mus musculus GN=Dpp10 PE=4 SV=1;>sp|Q6NXK7|DPP10_MOUSE Inactive dipeptidyl peptidase 10 OS=Mus musculus GN=Dpp10 PE=2 SV=1;>tr|D3Z5I7|D3Z5I7_MOUSE Inactive dipeptidyl peptidase 10 OS=Mus musculus	3	8	7	7	4	7	5	3	3	2	0	0	0	4	6	5	3	2	2	0	0	0	4	6	5	3	2	2	0	0	0	10.6	9.5	9.5	91.129	800	800;797;746	4	6	5	3	2
Q5RJI5;D3Z5P0;Q5RJI5-2;Q5RJI5-3;Q5RJI5-4	Q5RJI5;D3Z5P0;Q5RJI5-2;Q5RJI5-3;Q5RJI5-4	3;3;2;2;2	3;3;2;2;2	2;2;1;1;1	Serine/threonine-protein kinase BRSK1	Brsk1	>sp|Q5RJI5|BRSK1_MOUSE Serine/threonine-protein kinase BRSK1 OS=Mus musculus GN=Brsk1 PE=1 SV=1;>tr|D3Z5P0|D3Z5P0_MOUSE Serine/threonine-protein kinase BRSK1 OS=Mus musculus GN=Brsk1 PE=4 SV=1;>sp|Q5RJI5-2|BRSK1_MOUSE Isoform 2 of Serine/threonine-protein	5	3	3	2	0	0	1	2	3	1	0	0	0	0	0	1	2	3	1	0	0	0	0	0	1	2	2	1	0	0	0	4.2	4.2	3.1	85.154	778	778;703;343;341;307			1	2	3
Q9D0L7;Q9D0L7-2;D3Z5T2	Q9D0L7;Q9D0L7-2;D3Z5T2	4;4;4	4;4;4	4;4;4	Armadillo repeat-containing protein 10	Armc10	>sp|Q9D0L7|ARM10_MOUSE Armadillo repeat-containing protein 10 OS=Mus musculus GN=Armc10 PE=1 SV=1;>sp|Q9D0L7-2|ARM10_MOUSE Isoform 2 of Armadillo repeat-containing protein 10 OS=Mus musculus GN=Armc10;>tr|D3Z5T2|D3Z5T2_MOUSE Armadillo repeat-containing pro	3	4	4	4	1	1	0	4	3	4	0	0	0	1	1	0	4	3	4	0	0	0	1	1	0	4	3	4	0	0	0	20.6	20.6	20.6	33.31	306	306;292;238	1	1		4	3
Q9QZ88;D3Z645;Q9QZ88-2;D3YYD5;D3YW98	Q9QZ88;D3Z645;Q9QZ88-2;D3YYD5	5;5;4;4;2	5;5;4;4;2	5;5;4;4;2	Vacuolar protein sorting-associated protein 29	Vps29	>sp|Q9QZ88|VPS29_MOUSE Vacuolar protein sorting-associated protein 29 OS=Mus musculus GN=Vps29 PE=1 SV=1;>tr|D3Z645|D3Z645_MOUSE Vacuolar protein sorting-associated protein 29 OS=Mus musculus GN=Vps29 PE=4 SV=1;>sp|Q9QZ88-2|VPS29_MOUSE Isoform 2 of Vacuola	5	5	5	5	2	3	4	5	5	3	1	0	0	2	3	4	5	5	3	1	0	0	2	3	4	5	5	3	1	0	0	37.4	37.4	37.4	20.495	182	182;144;186;124;91	2	3	5	6	5
D3Z656;Q8CHC4;F7BQW7;E9Q7S0;D3Z1M7;F7CD11;F6VSS8;F6XIX0	D3Z656;Q8CHC4;F7BQW7;E9Q7S0	12;12;12;12;5;1;1;1	12;12;12;12;5;1;1;1	12;12;12;12;5;1;1;1	Synaptojanin-1	Synj1	>tr|D3Z656|D3Z656_MOUSE Synaptojanin-1 OS=Mus musculus GN=Synj1 PE=4 SV=1;>sp|Q8CHC4|SYNJ1_MOUSE Synaptojanin-1 OS=Mus musculus GN=Synj1 PE=1 SV=3;>tr|F7BQW7|F7BQW7_MOUSE Synaptojanin-1 (Fragment) OS=Mus musculus GN=Synj1 PE=4 SV=1;>tr|E9Q7S0|E9Q7S0_MOUSE	8	12	12	12	6	9	5	10	6	6	0	0	0	6	9	5	10	6	6	0	0	0	6	9	5	10	6	6	0	0	0	10.6	10.6	10.6	176.33	1607	1607;1574;1324;1309;693;189;119;103	6	9	5	10	6
P70392;D3Z6K8;D3Z685	P70392;D3Z6K8;D3Z685	2;2;2	2;2;2	2;2;2	Ras-specific guanine nucleotide-releasing factor 2	Rasgrf2	>sp|P70392|RGRF2_MOUSE Ras-specific guanine nucleotide-releasing factor 2 OS=Mus musculus GN=Rasgrf2 PE=1 SV=2;>tr|D3Z6K8|D3Z6K8_MOUSE Ras-specific guanine nucleotide-releasing factor 2 OS=Mus musculus GN=Rasgrf2 PE=4 SV=2;>tr|D3Z685|D3Z685_MOUSE Ras-speci	3	2	2	2	2	1	1	2	1	2	0	0	0	2	1	1	2	1	2	0	0	0	2	1	1	2	1	2	0	0	0	2	2	2	135.67	1189	1189;1188;387	2	1	1	2	1
D3Z3G6;Q63844;D3Z6D8	D3Z3G6;Q63844;D3Z6D8	2;2;2	1;1;1	1;1;1	Mitogen-activated protein kinase 3	Mapk3	>tr|D3Z3G6|D3Z3G6_MOUSE Mitogen-activated protein kinase 3 OS=Mus musculus GN=Mapk3 PE=4 SV=1;>sp|Q63844|MK03_MOUSE Mitogen-activated protein kinase 3 OS=Mus musculus GN=Mapk3 PE=1 SV=5;>tr|D3Z6D8|D3Z6D8_MOUSE Mitogen-activated protein kinase 3 OS=Mus musc	3	2	1	1	1	2	2	2	1	1	1	1	1	0	1	1	1	1	1	1	1	1	0	1	1	1	1	1	1	1	1	6.6	4.2	4.2	42.401	380	380;380;265		1	1	1	1
D3Z7D3;F8WI56;Q8BWT5	D3Z7D3;F8WI56;Q8BWT5	3;3;3	2;2;2	0;0;0	Disco-interacting protein 2 homolog A	Dip2a	>tr|D3Z7D3|D3Z7D3_MOUSE Disco-interacting protein 2 homolog A OS=Mus musculus GN=Dip2a PE=4 SV=1;>tr|F8WI56|F8WI56_MOUSE Disco-interacting protein 2 homolog A OS=Mus musculus GN=Dip2a PE=4 SV=1;>sp|Q8BWT5|DIP2A_MOUSE Disco-interacting protein 2 homolog A O	3	3	2	0	0	0	0	2	3	2	0	0	0	0	0	0	1	2	1	0	0	0	0	0	0	0	0	0	0	0	0	1.8	1.3	0	170.58	1572	1572;1562;1523				1	2
Q2NL51;D3Z7E5	Q2NL51;D3Z7E5	9;9	7;7	7;7	Glycogen synthase kinase-3 alpha	Gsk3a	>sp|Q2NL51|GSK3A_MOUSE Glycogen synthase kinase-3 alpha OS=Mus musculus GN=Gsk3a PE=1 SV=2;>tr|D3Z7E5|D3Z7E5_MOUSE Glycogen synthase kinase-3 alpha OS=Mus musculus GN=Gsk3a PE=4 SV=1	2	9	7	7	6	7	7	9	7	8	0	1	1	5	5	5	7	5	6	0	1	1	5	5	5	7	5	6	0	1	1	23.5	18.6	18.6	51.66	490	490;486	6	7	7	8	5
Q8K3W0-1;D3Z7P0;Q8K3W0;Q8K3W0-5;Q8K3W0-6;Q8K3W0-4;E9Q0U3;E9Q8Q1	Q8K3W0-1;D3Z7P0;Q8K3W0;Q8K3W0-5;Q8K3W0-6;Q8K3W0-4;E9Q0U3;E9Q8Q1	4;4;4;2;2;2;2;2	4;4;4;2;2;2;2;2	4;4;4;2;2;2;2;2	BRCA1-A complex subunit BRE	Bre	>sp|Q8K3W0-1|BRE_MOUSE Isoform 1 of BRCA1-A complex subunit BRE OS=Mus musculus GN=Bre;>tr|D3Z7P0|D3Z7P0_MOUSE BRCA1-A complex subunit BRE OS=Mus musculus GN=Bre PE=4 SV=1;>sp|Q8K3W0|BRE_MOUSE BRCA1-A complex subunit BRE OS=Mus musculus GN=Bre PE=1 SV=2;>s	8	4	4	4	0	0	0	2	2	2	0	0	0	0	0	0	2	2	2	0	0	0	0	0	0	2	2	2	0	0	0	11.2	11.2	11.2	48.088	420	420;385;383;374;319;245;205;43				2	2
D3Z7P3;D3Z7P4;D3Z7P3-2;D3Z7P5;F6U529;F7B327	D3Z7P3;D3Z7P4;D3Z7P3-2	24;20;18;6;6;6	24;20;18;6;6;6	24;20;18;6;6;6	Glutaminase kidney isoform, mitochondrial	Gls	>sp|D3Z7P3|GLSK_MOUSE Glutaminase kidney isoform, mitochondrial OS=Mus musculus GN=Gls PE=1 SV=1;>tr|D3Z7P4|D3Z7P4_MOUSE Glutaminase kidney isoform, mitochondrial OS=Mus musculus GN=Gls PE=3 SV=1;>sp|D3Z7P3-2|GLSK_MOUSE Isoform 2 of Glutaminase kidney isof	6	24	24	24	14	20	18	22	19	21	4	1	0	14	20	18	22	19	21	4	1	0	14	20	18	22	19	21	4	1	0	45.1	45.1	45.1	73.963	674	674;491;603;274;235;205	17	25	24	31	28
Q3URD3;H7BX64;Q3URD3-2;D3Z7V3;F8WIH0;F6YCM8;Q3URD3-5;F6UV57;Q3URD3-3;Q3URD3-4;F6WY34;D3YV81	Q3URD3;H7BX64;Q3URD3-2;D3Z7V3;F8WIH0;F6YCM8;Q3URD3-5;F6UV57;Q3URD3-3;Q3URD3-4;F6WY34	4;4;4;4;4;3;3;3;2;2;2;1	4;4;4;4;4;3;3;3;2;2;2;1	4;4;4;4;4;3;3;3;2;2;2;1	Sarcolemmal membrane-associated protein	Slmap	>sp|Q3URD3|SLMAP_MOUSE Sarcolemmal membrane-associated protein OS=Mus musculus GN=Slmap PE=1 SV=2;>tr|H7BX64|H7BX64_MOUSE Sarcolemmal membrane-associated protein OS=Mus musculus GN=Slmap PE=4 SV=1;>sp|Q3URD3-2|SLMAP_MOUSE Isoform 2 of Sarcolemmal membrane-	12	4	4	4	0	0	0	1	3	3	0	0	0	0	0	0	1	3	3	0	0	0	0	0	0	1	3	3	0	0	0	6	6	6	96.932	845	845;828;821;790;690;477;459;433;362;359;184;283				1	4
Q91W34;D6RDS0;Q91W34-2	Q91W34;D6RDS0;Q91W34-2	1;1;1	1;1;1	1;1;1	UPF0420 protein C16orf58 homolog	BC017158	>sp|Q91W34|CP058_MOUSE UPF0420 protein C16orf58 homolog OS=Mus musculus PE=2 SV=1;>tr|D6RDS0|D6RDS0_MOUSE Protein BC017158 OS=Mus musculus GN=BC017158 PE=4 SV=1;>sp|Q91W34-2|CP058_MOUSE Isoform 2 of UPF0420 protein C16orf58 homolog OS=Mus musculus	3	1	1	1	0	0	0	1	0	0	0	0	0	0	0	0	1	0	0	0	0	0	0	0	0	1	0	0	0	0	0	2.4	2.4	2.4	50.469	466	466;347;337				1
E0CXB9;Q61301;Q61301-3;Q61301-2;Q8BS72;P26231	E0CXB9;Q61301;Q61301-3;Q61301-2	20;20;20;20;8;5	20;20;20;20;8;5	20;20;20;20;8;5	Catenin alpha-2	Ctnna2	>tr|E0CXB9|E0CXB9_MOUSE Catenin alpha-2 OS=Mus musculus GN=Ctnna2 PE=4 SV=1;>sp|Q61301|CTNA2_MOUSE Catenin alpha-2 OS=Mus musculus GN=Ctnna2 PE=1 SV=3;>sp|Q61301-3|CTNA2_MOUSE Isoform 3 of Catenin alpha-2 OS=Mus musculus GN=Ctnna2;>sp|Q61301-2|CTNA2_MOUSE	6	20	20	20	1	7	6	18	17	14	0	0	0	1	7	6	18	17	14	0	0	0	1	7	6	18	17	14	0	0	0	28.3	28.3	28.3	106.73	966	966;953;918;905;356;906	1	7	6	19	17
Q8K0D5;E0CXN8	Q8K0D5;E0CXN8	6;6	6;6	6;6	Elongation factor G, mitochondrial	Gfm1	>sp|Q8K0D5|EFGM_MOUSE Elongation factor G, mitochondrial OS=Mus musculus GN=Gfm1 PE=2 SV=1;>tr|E0CXN8|E0CXN8_MOUSE Elongation factor G, mitochondrial OS=Mus musculus GN=Gfm1 PE=4 SV=1	2	6	6	6	1	2	2	2	6	4	0	0	0	1	2	2	2	6	4	0	0	0	1	2	2	2	6	4	0	0	0	8.9	8.9	8.9	83.549	751	751;560	1	2	2	2	6
Q9D9V3;Q9D9V3-2;E0CXS3	Q9D9V3;Q9D9V3-2;E0CXS3	2;2;2	2;2;2	2;2;2	Ethylmalonyl-CoA decarboxylase	Echdc1	>sp|Q9D9V3|ECHD1_MOUSE Ethylmalonyl-CoA decarboxylase OS=Mus musculus GN=Echdc1 PE=1 SV=2;>sp|Q9D9V3-2|ECHD1_MOUSE Isoform 2 of Ethylmalonyl-CoA decarboxylase OS=Mus musculus GN=Echdc1;>tr|E0CXS3|E0CXS3_MOUSE Ethylmalonyl-CoA decarboxylase (Fragment) OS=Mu	3	2	2	2	0	0	1	2	1	1	0	0	0	0	0	1	2	1	1	0	0	0	0	0	1	2	1	1	0	0	0	8.1	8.1	8.1	35.467	322	322;299;165			1	2	1
Q9CR64;Q9CR64-2;E0CY07	Q9CR64;Q9CR64-2;E0CY07	2;2;2	2;2;2	2;2;2	Protein kish-A	Tmem167a;Tmem167	>sp|Q9CR64|KISHA_MOUSE Protein kish-A OS=Mus musculus GN=Tmem167a PE=2 SV=1;>sp|Q9CR64-2|KISHA_MOUSE Isoform 2 of Protein kish-A OS=Mus musculus GN=Tmem167a;>tr|E0CY07|E0CY07_MOUSE MCG116561, isoform CRA_b OS=Mus musculus GN=Tmem167 PE=4 SV=1	3	2	2	2	0	0	1	1	0	2	0	0	0	0	0	1	1	0	2	0	0	0	0	0	1	1	0	2	0	0	0	25	25	25	8.0738	72	72;60;56			1	1
Q9CS84;Q9CS84-2;Q9CS84-3;F6RHI8;E0CY11;Q9CS84-5;E0CZA5;K3W4T7;Q9CS84-4;P0DI97;G3UXK2;H3BK41;H3BK93;G3UWQ9	Q9CS84;Q9CS84-2;Q9CS84-3;F6RHI8;E0CY11;Q9CS84-5;E0CZA5;K3W4T7;Q9CS84-4	9;9;9;9;9;9;9;9;9;4;4;2;2;1	9;9;9;9;9;9;9;9;9;4;4;2;2;1	8;8;8;8;8;8;8;8;8;4;4;2;1;1	Neurexin-1-alpha	Nrxn1	>sp|Q9CS84|NRX1A_MOUSE Neurexin-1-alpha OS=Mus musculus GN=Nrxn1 PE=1 SV=3;>sp|Q9CS84-2|NRX1A_MOUSE Isoform 2a of Neurexin-1-alpha OS=Mus musculus GN=Nrxn1;>sp|Q9CS84-3|NRX1A_MOUSE Isoform 3a of Neurexin-1-alpha OS=Mus musculus GN=Nrxn1;>tr|F6RHI8|F6RHI8_M	14	9	9	8	4	3	3	6	3	6	0	0	0	4	3	3	6	3	6	0	0	0	3	2	2	5	2	5	0	0	0	8.2	8.2	7.5	166.17	1514	1514;1507;1499;1496;1495;1477;1476;1222;1176;468;438;214;188;139	4	3	3	6	3
E9PYN1;Q8R5M8;Q8R5M8-2;Q8R5M8-3;Q8R5M8-4;E0CY16;Q8R5M8-5	E9PYN1;Q8R5M8;Q8R5M8-2;Q8R5M8-3;Q8R5M8-4;E0CY16;Q8R5M8-5	2;2;2;2;2;2;2	2;2;2;2;2;2;2	2;2;2;2;2;2;2	Cell adhesion molecule 1	Cadm1	>tr|E9PYN1|E9PYN1_MOUSE Cell adhesion molecule 1 OS=Mus musculus GN=Cadm1 PE=2 SV=1;>sp|Q8R5M8|CADM1_MOUSE Cell adhesion molecule 1 OS=Mus musculus GN=Cadm1 PE=1 SV=2;>sp|Q8R5M8-2|CADM1_MOUSE Isoform 2 of Cell adhesion molecule 1 OS=Mus musculus GN=Cadm1;>	7	2	2	2	2	1	2	0	1	0	0	0	0	2	1	2	0	1	0	0	0	0	2	1	2	0	1	0	0	0	0	4.4	4.4	4.4	51.688	474	474;456;445;428;417;390;336	2	1	2		1
Q91X58;E0CY18	Q91X58;E0CY18	2;2	2;2	2;2	AN1-type zinc finger protein 2B	Zfand2b	>sp|Q91X58|ZFN2B_MOUSE AN1-type zinc finger protein 2B OS=Mus musculus GN=Zfand2b PE=1 SV=1;>tr|E0CY18|E0CY18_MOUSE AN1-type zinc finger protein 2B (Fragment) OS=Mus musculus GN=Zfand2b PE=4 SV=1	2	2	2	2	1	1	1	2	2	1	0	0	0	1	1	1	2	2	1	0	0	0	1	1	1	2	2	1	0	0	0	8.6	8.6	8.6	27.895	257	257;218	1	1	1	2	2
E0CYB9;Q6PCP5;F7BC60;E0CYI3;Q6PCP5-2;Q6PCP5-3;F7CTF8;Q6PCP5-4	E0CYB9;Q6PCP5;F7BC60;E0CYI3;Q6PCP5-2;Q6PCP5-3;F7CTF8;Q6PCP5-4	2;2;2;1;1;1;1;1	2;2;2;1;1;1;1;1	2;2;2;1;1;1;1;1	Mitochondrial fission factor	Mff	>tr|E0CYB9|E0CYB9_MOUSE Mitochondrial fission factor OS=Mus musculus GN=Mff PE=4 SV=1;>sp|Q6PCP5|MFF_MOUSE Mitochondrial fission factor OS=Mus musculus GN=Mff PE=1 SV=1;>tr|F7BC60|F7BC60_MOUSE Mitochondrial fission factor (Fragment) OS=Mus musculus GN=Mff	8	2	2	2	1	1	0	2	0	1	0	0	0	1	1	0	2	0	1	0	0	0	1	1	0	2	0	1	0	0	0	7.3	7.3	7.3	35.878	316	316;291;137;243;239;238;220;218	1	1		2
E9QM73;Q3UH66-5;E9QMI8;Q3UH66;Q3UH66-3;E0CYT1;E9QJQ9;Q3UH66-4;E9QMI9;Q3UH66-7;E0CZE3;Q3UH66-2;E9Q6Q2;Q3UH66-6;P83741-3;P83741-2;P83741;P83741-5;P83741-4;Q80UE6;P83741-6;F6SRP4;E9PZ38	E9QM73;Q3UH66-5;E9QMI8;Q3UH66;Q3UH66-3;E0CYT1;E9QJQ9;Q3UH66-4;E9QMI9;Q3UH66-7;E0CZE3;Q3UH66-2;E9Q6Q2;Q3UH66-6;P83741-3;P83741-2;P83741;P83741-5;P83741-4;Q80UE6;P83741-6;F6SRP4;E9PZ38	2;2;2;2;2;2;2;2;2;2;2;2;2;2;1;1;1;1;1;1;1;1;1	2;2;2;2;2;2;2;2;2;2;2;2;2;2;1;1;1;1;1;1;1;1;1	2;2;2;2;2;2;2;2;2;2;2;2;2;2;1;1;1;1;1;1;1;1;1	Serine/threonine-protein kinase WNK2;Serine/threonine-protein kinase WNK1;Serine/threonine-protein kinase WNK4	Wnk2;Wnk1;Wnk4	>tr|E9QM73|E9QM73_MOUSE Serine/threonine-protein kinase WNK2 OS=Mus musculus GN=Wnk2 PE=4 SV=1;>sp|Q3UH66-5|WNK2_MOUSE Isoform 5 of Serine/threonine-protein kinase WNK2 OS=Mus musculus GN=Wnk2;>tr|E9QMI8|E9QMI8_MOUSE Serine/threonine-protein kinase WNK2 OS	23	2	2	2	1	0	0	2	2	1	0	0	0	1	0	0	2	2	1	0	0	0	1	0	0	2	2	1	0	0	0	0.9	0.9	0.9	234.04	2213	2213;2213;2149;2149;2149;2137;2101;2101;2092;2092;2065;2065;1991;1991;2635;2626;2377;2195;2128;1222;788;708;413	1			2	2
E9PU87;F6S7W6;Q6P4S6;F6U6U5;F6U8X4;Q6P4S6-2	E9PU87;F6S7W6;Q6P4S6;F6U6U5;F6U8X4;Q6P4S6-2	3;2;2;2;2;2	3;2;2;2;2;2	3;2;2;2;2;2	Serine/threonine-protein kinase SIK3	Sik3	>tr|E9PU87|E9PU87_MOUSE Serine/threonine-protein kinase SIK3 OS=Mus musculus GN=Sik3 PE=4 SV=1;>tr|F6S7W6|F6S7W6_MOUSE Serine/threonine-protein kinase SIK3 (Fragment) OS=Mus musculus GN=Sik3 PE=4 SV=1;>sp|Q6P4S6|SIK3_MOUSE Serine/threonine-protein kinase S	6	3	3	3	0	3	0	3	3	2	0	0	0	0	3	0	3	3	2	0	0	0	0	3	0	3	3	2	0	0	0	4.2	4.2	4.2	150.66	1369	1369;1319;1311;1214;506;487		3		3	3
E9PUA3;Q8R0S2-2;Q8R0S2	E9PUA3;Q8R0S2-2;Q8R0S2	7;7;7	7;7;7	4;4;4	IQ motif and SEC7 domain-containing protein 1	Iqsec1	>tr|E9PUA3|E9PUA3_MOUSE IQ motif and SEC7 domain-containing protein 1 OS=Mus musculus GN=Iqsec1 PE=4 SV=1;>sp|Q8R0S2-2|IQEC1_MOUSE Isoform 2 of IQ motif and SEC7 domain-containing protein 1 OS=Mus musculus GN=Iqsec1;>sp|Q8R0S2|IQEC1_MOUSE IQ motif and SEC7	3	7	7	4	2	1	2	5	6	7	0	0	0	2	1	2	5	6	7	0	0	0	0	0	0	2	3	4	0	0	0	7	7	4.8	122.65	1099	1099;962;961	2	1	2	6	6
Q2PFD7;Q2PFD7-2;F6Z9E6;Q2PFD7-5;Q2PFD7-3;Q8C0E9;E9PUC5;Q2PFD7-4	Q2PFD7;Q2PFD7-2;F6Z9E6;Q2PFD7-5;Q2PFD7-3;Q8C0E9;E9PUC5;Q2PFD7-4	3;3;3;3;3;3;3;2	3;3;3;3;3;3;3;2	3;3;3;3;3;3;3;2	PH and SEC7 domain-containing protein 3	Psd3	>sp|Q2PFD7|PSD3_MOUSE PH and SEC7 domain-containing protein 3 OS=Mus musculus GN=Psd3 PE=1 SV=2;>sp|Q2PFD7-2|PSD3_MOUSE Isoform 2 of PH and SEC7 domain-containing protein 3 OS=Mus musculus GN=Psd3;>tr|F6Z9E6|F6Z9E6_MOUSE PH and SEC7 domain-containing prote	8	3	3	3	0	3	2	2	2	3	0	1	0	0	3	2	2	2	3	0	1	0	0	3	2	2	2	3	0	1	0	3.8	3.8	3.8	114.72	1037	1037;1036;1005;1004;518;390;376;989		3	2	2	2
E9PUD2	E9PUD2	24	24	2		Dnm1l	>tr|E9PUD2|E9PUD2_MOUSE Dynamin-1-like protein OS=Mus musculus GN=Dnm1l PE=3 SV=1	1	24	24	2	10	16	13	21	23	21	0	0	0	10	16	13	21	23	21	0	0	0	0	1	0	2	2	1	0	0	0	46.1	46.1	2.9	79.532	712	712	10	18	15	24	28
Q5SSL4-2;Q5SSL4;E9PUE7;Q5SSL4-4;Q5SSL4-3;H3BKV6;H3BJY3;H3BKT3;H3BL84	Q5SSL4-2;Q5SSL4;E9PUE7;Q5SSL4-4;Q5SSL4-3	13;13;13;12;9;3;2;2;1	13;13;13;12;9;3;2;2;1	12;12;12;11;8;3;1;2;1	Active breakpoint cluster region-related protein	Abr	>sp|Q5SSL4-2|ABR_MOUSE Isoform 2 of Active breakpoint cluster region-related protein OS=Mus musculus GN=Abr;>sp|Q5SSL4|ABR_MOUSE Active breakpoint cluster region-related protein OS=Mus musculus GN=Abr PE=2 SV=1;>tr|E9PUE7|E9PUE7_MOUSE Active breakpoint clu	9	13	13	12	3	7	6	12	8	11	1	0	0	3	7	6	12	8	11	1	0	0	2	6	5	11	7	10	0	0	0	22.4	22.4	21.2	98.987	871	871;859;813;822;641;161;146;128;92	3	7	7	12	8
E9PUL5	E9PUL5	7	7	7	Proline-rich transmembrane protein 2	Prrt2	>sp|E9PUL5|PRRT2_MOUSE Proline-rich transmembrane protein 2 OS=Mus musculus GN=Prrt2 PE=2 SV=1	1	7	7	7	6	7	6	4	5	5	0	0	0	6	7	6	4	5	5	0	0	0	6	7	6	4	5	5	0	0	0	37.9	37.9	37.9	35.923	346	346	8	9	8	5	5
E9PUM4;Q71LX4;P26039	E9PUM4;Q71LX4	5;5;1	5;5;1	5;5;1	Talin-2	Tln2	>tr|E9PUM4|E9PUM4_MOUSE Talin-2 OS=Mus musculus GN=Tln2 PE=4 SV=1;>sp|Q71LX4|TLN2_MOUSE Talin-2 OS=Mus musculus GN=Tln2 PE=1 SV=3	3	5	5	5	0	3	0	5	3	2	0	0	0	0	3	0	5	3	2	0	0	0	0	3	0	5	3	2	0	0	0	2	2	2	271.66	2542	2542;2375;2541		3		5	3
E9Q7X7;E9PUM9;E9PUN0;E9Q5N7;E9PUN2;E9PUN1;F6Y027;F6WN33	E9Q7X7;E9PUM9;E9PUN0;E9Q5N7	5;5;5;5;2;1;1;1	5;5;5;5;2;1;1;1	5;5;5;5;2;1;1;1		Nrxn2	>tr|E9Q7X7|E9Q7X7_MOUSE Protein Nrxn2 OS=Mus musculus GN=Nrxn2 PE=4 SV=1;>tr|E9PUM9|E9PUM9_MOUSE Protein Nrxn2 OS=Mus musculus GN=Nrxn2 PE=4 SV=1;>tr|E9PUN0|E9PUN0_MOUSE Protein Nrxn2 OS=Mus musculus GN=Nrxn2 PE=4 SV=1;>tr|E9Q5N7|E9Q5N7_MOUSE Protein Nrxn2	8	5	5	5	2	2	2	1	1	1	0	0	0	2	2	2	1	1	1	0	0	0	2	2	2	1	1	1	0	0	0	3.1	3.1	3.1	184.88	1710	1710;1703;1640;1503;660;353;216;206	2	2	2	1	1
Q99NH0;E9PUR0;E9Q1M6;E9QKG6;E9Q804;Q99NH0-3;Q99NH0-2;F7C545	Q99NH0;E9PUR0;E9Q1M6;E9QKG6;E9Q804;Q99NH0-3;Q99NH0-2;F7C545	2;2;2;2;2;2;2;1	2;2;2;2;2;2;2;1	2;2;2;2;2;2;2;1	Ankyrin repeat domain-containing protein 17	Ankrd17;Ankhd1	>sp|Q99NH0|ANR17_MOUSE Ankyrin repeat domain-containing protein 17 OS=Mus musculus GN=Ankrd17 PE=1 SV=2;>tr|E9PUR0|E9PUR0_MOUSE Protein Ankhd1 OS=Mus musculus GN=Ankhd1 PE=4 SV=1;>tr|E9Q1M6|E9Q1M6_MOUSE Protein Ankhd1 OS=Mus musculus GN=Ankhd1 PE=4 SV=1;>t	8	2	2	2	0	0	0	0	1	1	0	0	0	0	0	0	0	1	1	0	0	0	0	0	0	0	1	1	0	0	0	1	1	1	274.21	2603	2603;2548;2485;2352;1600;1599;1330;214					1
Q80WJ7;E9PUX0;F6QFT1;F6QHD1;F6ZQL0	Q80WJ7;E9PUX0;F6QFT1;F6QHD1;F6ZQL0	2;2;1;1;1	2;2;1;1;1	2;2;1;1;1	Protein LYRIC	Mtdh	>sp|Q80WJ7|LYRIC_MOUSE Protein LYRIC OS=Mus musculus GN=Mtdh PE=1 SV=1;>tr|E9PUX0|E9PUX0_MOUSE Protein LYRIC OS=Mus musculus GN=Mtdh PE=4 SV=1;>tr|F6QFT1|F6QFT1_MOUSE Protein LYRIC (Fragment) OS=Mus musculus GN=Mtdh PE=4 SV=1;>tr|F6QHD1|F6QHD1_MOUSE Protei	5	2	2	2	0	1	1	1	2	2	0	0	0	0	1	1	1	2	2	0	0	0	0	1	1	1	2	2	0	0	0	4	4	4	63.845	579	579;164;383;365;220		1	1	1	2
Q9WUR2;Q3TCD4;Q9WUR2-2;E9PVM6;E9PYA9;E9PUY9;E9Q858;E9PYC6;E9Q7A8;Q78JN3;E9PY42	Q9WUR2;Q3TCD4;Q9WUR2-2;E9PVM6;E9PYA9;E9PUY9;E9Q858;E9PYC6;E9Q7A8;Q78JN3;E9PY42	2;2;2;2;2;2;2;2;2;1;1	2;2;2;2;2;2;2;2;2;1;1	2;2;2;2;2;2;2;2;2;1;1	Enoyl-CoA delta isomerase 2, mitochondrial	Eci2;Eci3	>sp|Q9WUR2|ECI2_MOUSE Enoyl-CoA delta isomerase 2, mitochondrial OS=Mus musculus GN=Eci2 PE=1 SV=2;>tr|Q3TCD4|Q3TCD4_MOUSE Enoyl-CoA delta isomerase 2, mitochondrial OS=Mus musculus GN=Eci2 PE=2 SV=1;>sp|Q9WUR2-2|ECI2_MOUSE Isoform 2 of Enoyl-CoA delta iso	11	2	2	2	0	0	0	0	1	1	0	0	0	0	0	0	0	1	1	0	0	0	0	0	0	0	1	1	0	0	0	6.6	6.6	6.6	43.267	391	391;378;358;229;216;202;199;170;119;317;260					1
G3X914;E9PV12;Q9D5V5;E9Q6Z0	G3X914;E9PV12;Q9D5V5;E9Q6Z0	16;16;16;16	16;16;16;16	16;16;16;16	Cullin-5	Cul5	>tr|G3X914|G3X914_MOUSE Cullin 5 OS=Mus musculus GN=Cul5 PE=3 SV=1;>tr|E9PV12|E9PV12_MOUSE Cullin-5 OS=Mus musculus GN=Cul5 PE=3 SV=1;>sp|Q9D5V5|CUL5_MOUSE Cullin-5 OS=Mus musculus GN=Cul5 PE=1 SV=3;>tr|E9Q6Z0|E9Q6Z0_MOUSE Cullin-5 OS=Mus musculus GN=Cul5	4	16	16	16	5	9	5	13	13	12	0	0	0	5	9	5	13	13	12	0	0	0	5	9	5	13	13	12	0	0	0	23.7	23.7	23.7	99.04	855	855;828;780;651	5	9	5	14	13
E9PV16;Q68FL4;Q68FL4-2;F8WGT1;F8WI65;H3BKT5;H3BL31;D3YYM7;D3YX97	E9PV16;Q68FL4;Q68FL4-2;F8WGT1;F8WI65;H3BKT5	7;7;7;6;6;5;2;1;1	3;3;3;2;2;1;2;1;1	3;3;3;2;2;1;2;1;1	Adenosylhomocysteinase;Putative adenosylhomocysteinase 3	Ahcyl2	>tr|E9PV16|E9PV16_MOUSE Adenosylhomocysteinase OS=Mus musculus GN=Ahcyl2 PE=3 SV=1;>sp|Q68FL4|SAHH3_MOUSE Putative adenosylhomocysteinase 3 OS=Mus musculus GN=Ahcyl2 PE=1 SV=1;>sp|Q68FL4-2|SAHH3_MOUSE Isoform 2 of Putative adenosylhomocysteinase 3 OS=Mus m	9	7	3	3	5	4	5	5	6	6	1	0	0	2	1	2	1	2	2	1	0	0	2	1	2	1	2	2	1	0	0	12.6	5.9	5.9	69.97	643	643;613;508;612;508;404;223;238;181	2	2	3	2	2
E9PV22;Q505F5;F6Z4L9;F6YT33	E9PV22;Q505F5	5;5;1;1	5;5;1;1	5;5;1;1	Leucine-rich repeat-containing protein 47	Lrrc47	>tr|E9PV22|E9PV22_MOUSE Leucine-rich repeat-containing protein 47 OS=Mus musculus GN=Lrrc47 PE=4 SV=1;>sp|Q505F5|LRC47_MOUSE Leucine-rich repeat-containing protein 47 OS=Mus musculus GN=Lrrc47 PE=1 SV=1	4	5	5	5	3	3	1	5	5	5	0	0	0	3	3	1	5	5	5	0	0	0	3	3	1	5	5	5	0	0	0	11.1	11.1	11.1	65.903	603	603;581;123;79	3	3	1	6	5
E9PV48;Q64345	E9PV48;Q64345	3;3	3;3	3;3	Interferon-induced protein with tetratricopeptide repeats 3	I830012O16Rik;Ifit3	>tr|E9PV48|E9PV48_MOUSE Protein I830012O16Rik OS=Mus musculus GN=I830012O16Rik PE=4 SV=1;>sp|Q64345|IFIT3_MOUSE Interferon-induced protein with tetratricopeptide repeats 3 OS=Mus musculus GN=Ifit3 PE=2 SV=1	2	3	3	3	0	0	0	2	3	1	0	0	0	0	0	0	2	3	1	0	0	0	0	0	0	2	3	1	0	0	0	9.9	9.9	9.9	47.219	403	403;403				2	4
E9PV58;Q99LG2;Q8BFY9;Q8BFY9-2;Q3TKD0;J3QMX2	E9PV58;Q99LG2;Q8BFY9;Q8BFY9-2;Q3TKD0	5;5;3;3;3;1	5;5;3;3;3;1	5;5;3;3;3;1	Transportin-2;Transportin-1	Tnpo2;Tnpo1	>tr|E9PV58|E9PV58_MOUSE Transportin-2 OS=Mus musculus GN=Tnpo2 PE=4 SV=1;>sp|Q99LG2|TNPO2_MOUSE Transportin-2 OS=Mus musculus GN=Tnpo2 PE=2 SV=1;>sp|Q8BFY9|TNPO1_MOUSE Transportin-1 OS=Mus musculus GN=Tnpo1 PE=1 SV=2;>sp|Q8BFY9-2|TNPO1_MOUSE Isoform 2 of T	6	5	5	5	0	1	1	4	4	3	0	0	0	0	1	1	4	4	3	0	0	0	0	1	1	4	4	3	0	0	0	6.7	6.7	6.7	101.44	897	897;887;898;890;807;178		1	1	5	4
E9PVA8;Q8BIX2	E9PVA8;Q8BIX2	6;4	6;4	6;4		Gcn1l1	>tr|E9PVA8|E9PVA8_MOUSE Protein Gcn1l1 OS=Mus musculus GN=Gcn1l1 PE=4 SV=1;>tr|Q8BIX2|Q8BIX2_MOUSE Protein Gcn1l1 OS=Mus musculus GN=Gcn1l1 PE=2 SV=1	2	6	6	6	0	0	0	2	5	3	0	0	0	0	0	0	2	5	3	0	0	0	0	0	0	2	5	3	0	0	0	2.8	2.8	2.8	293.02	2671	2671;1054				2	5
Q6NZJ6;E9PVC5;E9Q9E1;E9PVC6;Q6NZJ6-2;E9Q770	Q6NZJ6;E9PVC5;E9Q9E1;E9PVC6;Q6NZJ6-2	9;9;9;9;8;2	8;8;8;8;7;2	8;8;8;8;7;2	Eukaryotic translation initiation factor 4 gamma 1	Eif4g1	>sp|Q6NZJ6|IF4G1_MOUSE Eukaryotic translation initiation factor 4 gamma 1 OS=Mus musculus GN=Eif4g1 PE=1 SV=1;>tr|E9PVC5|E9PVC5_MOUSE Eukaryotic translation initiation factor 4 gamma 1 OS=Mus musculus GN=Eif4g1 PE=4 SV=1;>tr|E9Q9E1|E9Q9E1_MOUSE Eukaryotic	6	9	8	8	1	2	1	8	6	7	0	0	0	1	2	1	7	6	7	0	0	0	1	2	1	7	6	7	0	0	0	7.1	6.5	6.5	176.07	1600	1600;1594;1593;1553;1586;958	1	3	1	7	7
P26361;E9PVD7	P26361;E9PVD7	1;1	1;1	1;1	Cystic fibrosis transmembrane conductance regulator	Cftr	>sp|P26361|CFTR_MOUSE Cystic fibrosis transmembrane conductance regulator OS=Mus musculus GN=Cftr PE=1 SV=2;>tr|E9PVD7|E9PVD7_MOUSE Cystic fibrosis transmembrane conductance regulator OS=Mus musculus GN=Cftr PE=3 SV=1	2	1	1	1	0	0	0	1	1	1	0	0	0	0	0	0	1	1	1	0	0	0	0	0	0	1	1	1	0	0	0	0.6	0.6	0.6	167.87	1476	1476;1446				1	1
E9Q835;Q8BYR5-2;E9PVF7;Q8BYR5;Q8BYR5-4;Q8BYR5-5;E9Q5C0;Q8BYR5-3;F6SH36;Q8BYR5-6;Q8BYR5-7	E9Q835;Q8BYR5-2;E9PVF7;Q8BYR5;Q8BYR5-4;Q8BYR5-5;E9Q5C0;Q8BYR5-3;F6SH36;Q8BYR5-6	8;8;8;8;8;8;7;7;6;5;1	4;4;4;4;4;4;3;3;3;2;1	4;4;4;4;4;4;3;3;3;2;1	Calcium-dependent secretion activator 2	Cadps2	>tr|E9Q835|E9Q835_MOUSE Calcium-dependent secretion activator 2 OS=Mus musculus GN=Cadps2 PE=4 SV=1;>sp|Q8BYR5-2|CAPS2_MOUSE Isoform 2 of Calcium-dependent secretion activator 2 OS=Mus musculus GN=Cadps2;>tr|E9PVF7|E9PVF7_MOUSE Calcium-dependent secretion	11	8	4	4	4	3	3	4	4	3	0	0	0	2	1	1	1	2	0	0	0	0	2	1	1	1	2	0	0	0	0	7.1	3.2	3.2	148.58	1304	1304;1304;1299;1297;1264;1259;1275;1275;899;768;173	2	1	1	1	2
Q8R0J2;Q9R0Q9;F6XX36;Q5F2B1;F6ZGG4;E9PVP3	Q8R0J2;Q9R0Q9;F6XX36;Q5F2B1;F6ZGG4;E9PVP3	1;1;1;1;1;1	1;1;1;1;1;1	1;1;1;1;1;1	Mannose-P-dolichol utilization defect 1 protein	Mpdu1	>tr|Q8R0J2|Q8R0J2_MOUSE Mannose-P-dolichol utilization defect 1 OS=Mus musculus GN=Mpdu1 PE=2 SV=1;>sp|Q9R0Q9|MPU1_MOUSE Mannose-P-dolichol utilization defect 1 protein OS=Mus musculus GN=Mpdu1 PE=2 SV=1;>tr|F6XX36|F6XX36_MOUSE Mannose-P-dolichol utilizati	6	1	1	1	0	1	1	1	1	1	0	0	0	0	1	1	1	1	1	0	0	0	0	1	1	1	1	1	0	0	0	5.7	5.7	5.7	26.438	247	247;247;197;149;129;120		1	1	1	1
P70429;E9PVP4;F8WJB9;P70429-2	P70429;E9PVP4;F8WJB9;P70429-2	3;3;3;3	3;3;3;3	3;3;3;3	Ena/VASP-like protein	Evl	>sp|P70429|EVL_MOUSE Ena/VASP-like protein OS=Mus musculus GN=Evl PE=1 SV=2;>tr|E9PVP4|E9PVP4_MOUSE Ena/VASP-like protein OS=Mus musculus GN=Evl PE=4 SV=1;>tr|F8WJB9|F8WJB9_MOUSE Ena/VASP-like protein OS=Mus musculus GN=Evl PE=4 SV=1;>sp|P70429-2|EVL_MOUSE	4	3	3	3	0	1	0	3	3	3	0	0	0	0	1	0	3	3	3	0	0	0	0	1	0	3	3	3	0	0	0	11.1	11.1	11.1	44.337	414	414;401;399;393		1		3	4
E9Q174;E9PVU0;E9Q3L1;E9Q175;Q64331	E9Q174;E9PVU0;E9Q3L1;E9Q175;Q64331	20;20;20;20;15	20;20;20;20;15	20;20;20;20;15	Unconventional myosin-VI	Myo6	>tr|E9Q174|E9Q174_MOUSE Unconventional myosin-VI OS=Mus musculus GN=Myo6 PE=4 SV=1;>tr|E9PVU0|E9PVU0_MOUSE Unconventional myosin-VI OS=Mus musculus GN=Myo6 PE=4 SV=1;>tr|E9Q3L1|E9Q3L1_MOUSE Unconventional myosin-VI OS=Mus musculus GN=Myo6 PE=4 SV=1;>tr|E9Q	5	20	20	20	0	3	4	18	20	17	0	0	0	0	3	4	18	20	17	0	0	0	0	3	4	18	20	17	0	0	0	19.2	19.2	19.2	148.14	1284	1284;1266;1262;1253;1265		3	4	22	23
E9PVZ8;E9QAH1;Q9CTU9;E9Q028	E9PVZ8;E9QAH1	31;31;1;1	31;31;1;1	31;31;1;1		Golgb1	>tr|E9PVZ8|E9PVZ8_MOUSE Protein Golgb1 OS=Mus musculus GN=Golgb1 PE=4 SV=1;>tr|E9QAH1|E9QAH1_MOUSE Protein Golgb1 OS=Mus musculus GN=Golgb1 PE=4 SV=1	4	31	31	31	0	0	0	24	22	24	0	0	0	0	0	0	24	22	24	0	0	0	0	0	0	24	22	24	0	0	0	12.3	12.3	12.3	370.15	3238	3238;3197;146;145				25	25
E9PW06;E9Q171	E9PW06;E9Q171	15;15	1;1	1;1		Nfasc	>tr|E9PW06|E9PW06_MOUSE Neurofascin OS=Mus musculus GN=Nfasc PE=4 SV=1;>tr|E9Q171|E9Q171_MOUSE Neurofascin OS=Mus musculus GN=Nfasc PE=4 SV=1	2	15	1	1	13	12	12	8	7	10	0	1	0	1	1	1	0	1	1	0	0	0	1	1	1	0	1	1	0	0	0	16.5	0.9	0.9	132.2	1174	1174;1157	1	1	1		1
E9PW66;P28656;J3QP68	E9PW66;P28656;J3QP68	4;4;4	4;4;4	3;3;3	Nucleosome assembly protein 1-like 1	Nap1l1	>tr|E9PW66|E9PW66_MOUSE Nucleosome assembly protein 1-like 1 OS=Mus musculus GN=Nap1l1 PE=3 SV=1;>sp|P28656|NP1L1_MOUSE Nucleosome assembly protein 1-like 1 OS=Mus musculus GN=Nap1l1 PE=1 SV=2;>tr|J3QP68|J3QP68_MOUSE Uncharacterized protein OS=Mus musculus	3	4	4	3	2	3	1	3	4	3	1	0	0	2	3	1	3	4	3	1	0	0	2	2	1	3	3	3	1	0	0	12.4	12.4	9.8	48.542	418	418;391;354	3	3	1	4	4
Q61817;E9PW77;Q3UNH6;Q61817-2;E0CYW8	Q61817;E9PW77;Q3UNH6;Q61817-2	3;3;3;3;1	3;3;3;3;1	3;3;3;3;1	Cyclic AMP-responsive element-binding protein 3;Processed cyclic AMP-responsive element-binding protein 3	Creb3	>sp|Q61817|CREB3_MOUSE Cyclic AMP-responsive element-binding protein 3 OS=Mus musculus GN=Creb3 PE=2 SV=2;>tr|E9PW77|E9PW77_MOUSE Cyclic AMP-responsive element-binding protein 3 OS=Mus musculus GN=Creb3 PE=4 SV=1;>tr|Q3UNH6|Q3UNH6_MOUSE Cyclic AMP-responsi	5	3	3	3	0	0	0	3	3	3	0	0	0	0	0	0	3	3	3	0	0	0	0	0	0	3	3	3	0	0	0	6.7	6.7	6.7	45.111	404	404;403;379;379;48				3	4
E9PZ43;E9PWC0;P27546-4;P27546;P27546-2;P27546-3;E9QPW8;F7CK47;F6V4Z1;F6XPV7	E9PZ43;E9PWC0;P27546-4;P27546;P27546-2;P27546-3;E9QPW8;F7CK47	4;4;4;3;3;3;3;2;1;1	4;4;4;3;3;3;3;2;1;1	4;4;4;3;3;3;3;2;1;1	Microtubule-associated protein;Microtubule-associated protein 4	Mtap4;Map4	>tr|E9PZ43|E9PZ43_MOUSE Microtubule-associated protein OS=Mus musculus GN=Mtap4 PE=4 SV=1;>tr|E9PWC0|E9PWC0_MOUSE Microtubule-associated protein OS=Mus musculus GN=Mtap4 PE=4 SV=1;>sp|P27546-4|MAP4_MOUSE Isoform 4 of Microtubule-associated protein 4 OS=Mus	10	4	4	4	1	2	1	4	4	4	0	0	0	1	2	1	4	4	4	0	0	0	1	2	1	4	4	4	0	0	0	6.5	6.5	6.5	97.795	933	933;902;902;1125;1124;1086;1085;1441;81;75	1	2	1	4	4
E9PWE8;Q62188;Q3TT92;D3YUS0;D3Z567	E9PWE8;Q62188;Q3TT92;D3YUS0	21;21;21;11;4	16;16;16;7;4	16;16;16;7;4	Dihydropyrimidinase-related protein 3	Dpysl3	>tr|E9PWE8|E9PWE8_MOUSE Dihydropyrimidinase-related protein 3 OS=Mus musculus GN=Dpysl3 PE=4 SV=1;>sp|Q62188|DPYL3_MOUSE Dihydropyrimidinase-related protein 3 OS=Mus musculus GN=Dpysl3 PE=1 SV=1;>tr|Q3TT92|Q3TT92_MOUSE Dihydropyrimidinase-related protein 3	5	21	16	16	16	20	17	18	18	19	1	0	1	11	15	12	14	14	14	0	0	0	11	15	12	14	14	14	0	0	0	42.6	34.4	34.4	73.884	683	683;570;568;216;103	15	21	17	18	18
E9PWG2;E9PY51	E9PWG2;E9PY51	3;2	3;2	3;2		Trappc8	>tr|E9PWG2|E9PWG2_MOUSE Protein Trappc8 OS=Mus musculus GN=Trappc8 PE=4 SV=1;>tr|E9PY51|E9PY51_MOUSE Protein Trappc8 OS=Mus musculus GN=Trappc8 PE=4 SV=1	2	3	3	3	0	1	0	1	2	0	0	0	0	0	1	0	1	2	0	0	0	0	0	1	0	1	2	0	0	0	0	2.6	2.6	2.6	160.91	1437	1437;822		1		1	2
E9PWX1;Q9Z218;Q80VM5;Q5U4C2	E9PWX1;Q9Z218;Q80VM5;Q5U4C2	10;10;10;10	10;10;10;10	9;9;9;9	Dipeptidyl aminopeptidase-like protein 6	Dpp6	>tr|E9PWX1|E9PWX1_MOUSE Dipeptidyl aminopeptidase-like protein 6 OS=Mus musculus GN=Dpp6 PE=4 SV=1;>sp|Q9Z218|DPP6_MOUSE Dipeptidyl aminopeptidase-like protein 6 OS=Mus musculus GN=Dpp6 PE=1 SV=1;>tr|Q80VM5|Q80VM5_MOUSE Dipeptidyl aminopeptidase-like prote	4	10	10	9	8	7	7	2	4	3	0	0	0	8	7	7	2	4	3	0	0	0	8	6	7	2	3	3	0	0	0	15.3	15.3	14.2	97.223	859	859;804;803;801	8	7	7	2	4
Q8C0C7;E9PWY9;D6RIJ2	Q8C0C7;E9PWY9	12;12;3	12;12;3	12;12;3	Phenylalanine--tRNA ligase alpha subunit	Farsa	>sp|Q8C0C7|SYFA_MOUSE Phenylalanine--tRNA ligase alpha subunit OS=Mus musculus GN=Farsa PE=2 SV=1;>tr|E9PWY9|E9PWY9_MOUSE Phenylalanine--tRNA ligase alpha subunit OS=Mus musculus GN=Farsa PE=4 SV=1	3	12	12	12	3	9	6	12	11	11	1	0	0	3	9	6	12	11	11	1	0	0	3	9	6	12	11	11	1	0	0	31.7	31.7	31.7	57.598	508	508;507;105	4	9	6	12	11
E9PXQ7;E9PX28;Q925I8	E9PXQ7;E9PX28;Q925I8	2;2;2	2;2;2	2;2;2		Pcdh10	>tr|E9PXQ7|E9PXQ7_MOUSE Protein Pcdh10 OS=Mus musculus GN=Pcdh10 PE=3 SV=1;>tr|E9PX28|E9PX28_MOUSE Protein Pcdh10 OS=Mus musculus GN=Pcdh10 PE=3 SV=1;>tr|Q925I8|Q925I8_MOUSE OL-protocadherin isoform OS=Mus musculus GN=Pcdh10 PE=2 SV=1	3	2	2	2	1	1	1	1	1	1	0	0	0	1	1	1	1	1	1	0	0	0	1	1	1	1	1	1	0	0	0	2.5	2.5	2.5	115	1057	1057;1047;1040	1	1	1	1	1
Q7TNC4;Q7TNC4-4;Q05CX5;Q7TNC4-3;Q7TNC4-2;E9PX54;E9Q715	Q7TNC4;Q7TNC4-4;Q05CX5;Q7TNC4-3;Q7TNC4-2;E9PX54;E9Q715	4;4;4;4;4;4;4	4;4;4;4;4;4;4	3;3;3;3;3;3;3	Putative RNA-binding protein Luc7-like 2	Luc7l2	>sp|Q7TNC4|LC7L2_MOUSE Putative RNA-binding protein Luc7-like 2 OS=Mus musculus GN=Luc7l2 PE=1 SV=1;>sp|Q7TNC4-4|LC7L2_MOUSE Isoform 4 of Putative RNA-binding protein Luc7-like 2 OS=Mus musculus GN=Luc7l2;>tr|Q05CX5|Q05CX5_MOUSE Luc7l2 protein OS=Mus muscu	7	4	4	3	2	3	3	1	2	1	3	3	3	2	3	3	1	2	1	3	3	3	2	3	3	1	2	0	3	3	3	13	13	9.9	46.582	392	392;382;339;335;325;282;272	2	3	3	1	2
Q60847;Q60847-5;Q60847-2;E9PX70;Q60847-3;Q60847-4;J3KMS9	Q60847;Q60847-5;Q60847-2;E9PX70;Q60847-3;Q60847-4;J3KMS9	7;7;7;7;7;7;7	7;7;7;7;7;7;7	7;7;7;7;7;7;7	Collagen alpha-1(XII) chain	Col12a1	>sp|Q60847|COCA1_MOUSE Collagen alpha-1(XII) chain OS=Mus musculus GN=Col12a1 PE=2 SV=3;>sp|Q60847-5|COCA1_MOUSE Isoform 5 of Collagen alpha-1(XII) chain OS=Mus musculus GN=Col12a1;>sp|Q60847-2|COCA1_MOUSE Isoform 2 of Collagen alpha-1(XII) chain OS=Mus mu	7	7	7	7	2	4	5	0	1	1	0	2	0	2	4	5	0	1	1	0	2	0	2	4	5	0	1	1	0	2	0	3.1	3.1	3.1	340.21	3120	3120;3068;3065;3064;1958;1903;1900	2	4	6		1
Q8CFI0;Q8CFI0-3;E9PXB7;G3X9H8;Q8CFI0-2	Q8CFI0;Q8CFI0-3;E9PXB7;G3X9H8;Q8CFI0-2	7;7;7;6;6	5;5;5;4;4	5;5;5;4;4	E3 ubiquitin-protein ligase NEDD4-like;E3 ubiquitin-protein ligase	Nedd4l	>sp|Q8CFI0|NED4L_MOUSE E3 ubiquitin-protein ligase NEDD4-like OS=Mus musculus GN=Nedd4l PE=1 SV=2;>sp|Q8CFI0-3|NED4L_MOUSE Isoform 3 of E3 ubiquitin-protein ligase NEDD4-like OS=Mus musculus GN=Nedd4l;>tr|E9PXB7|E9PXB7_MOUSE E3 ubiquitin-protein ligase NED	5	7	5	5	0	2	3	5	7	6	0	0	0	0	1	1	3	5	4	0	0	0	0	1	1	3	5	4	0	0	0	7.4	5.2	5.2	115.42	1004	1004;984;976;855;855		2	1	3	5
E9Q9X1;Q91ZU6-4;Q91ZU6-3;E9PXE5;Q91ZU6;Q91ZU6-2;E9QL23;Q91ZU6-5	E9Q9X1;Q91ZU6-4;Q91ZU6-3;E9PXE5;Q91ZU6;Q91ZU6-2;E9QL23	3;3;3;3;3;3;3;1	3;3;3;3;3;3;3;1	3;3;3;3;3;3;3;1	Dystonin	Dst	>tr|E9Q9X1|E9Q9X1_MOUSE Dystonin OS=Mus musculus GN=Dst PE=4 SV=2;>sp|Q91ZU6-4|DYST_MOUSE Isoform 4 of Dystonin OS=Mus musculus GN=Dst;>sp|Q91ZU6-3|DYST_MOUSE Isoform 3 of Dystonin OS=Mus musculus GN=Dst;>tr|E9PXE5|E9PXE5_MOUSE Dystonin OS=Mus musculus GN=	8	3	3	3	0	1	1	2	1	1	2	0	0	0	1	1	2	1	1	2	0	0	0	1	1	2	1	1	2	0	0	0.4	0.4	0.4	835.68	7406	7406;7402;7396;7393;7389;5380;5379;2611		1	1	2	1
E9Q1T1;E9Q1V9;Q6PHZ2-5;Q6PHZ2;Q6PHZ2-4;E9Q1W0;E9PXV3;Q6PHZ2-2;Q8CCM0;F7A856;F6RWZ9;D6RDQ8;E9QAJ4;F6ZIE1;E9PYZ8	E9Q1T1;E9Q1V9;Q6PHZ2-5;Q6PHZ2;Q6PHZ2-4;E9Q1W0;E9PXV3;Q6PHZ2-2;Q8CCM0	12;12;12;12;12;12;12;12;8;4;4;3;3;3;1	6;6;6;6;6;6;6;6;2;4;4;1;1;2;0	6;6;6;6;6;6;6;6;2;4;4;1;1;2;0	Calcium/calmodulin-dependent protein kinase type II subunit delta	Camk2d	>tr|E9Q1T1|E9Q1T1_MOUSE Calcium/calmodulin-dependent protein kinase type II subunit delta OS=Mus musculus GN=Camk2d PE=4 SV=1;>tr|E9Q1V9|E9Q1V9_MOUSE Calcium/calmodulin-dependent protein kinase type II subunit delta OS=Mus musculus GN=Camk2d PE=4 SV=1;>sp|	15	12	6	6	5	7	8	10	10	11	6	0	1	0	1	2	4	4	5	1	0	0	0	1	2	4	4	5	1	0	0	25	13.7	13.7	60.004	533	533;512;512;499;492;489;488;478;361;206;169;147;142;130;111		1	2	4	4
E9PXY8;Q6A4J8-2;F8VPX1;Q6A4J8;Q6A4J8-3;G3UWR8	E9PXY8;Q6A4J8-2;F8VPX1;Q6A4J8;Q6A4J8-3	6;6;6;6;6;2	6;6;6;6;6;2	6;6;6;6;6;2	Ubiquitin carboxyl-terminal hydrolase;Ubiquitin carboxyl-terminal hydrolase 7	Usp7	>tr|E9PXY8|E9PXY8_MOUSE Ubiquitin carboxyl-terminal hydrolase 7 OS=Mus musculus GN=Usp7 PE=4 SV=1;>sp|Q6A4J8-2|UBP7_MOUSE Isoform 2 of Ubiquitin carboxyl-terminal hydrolase 7 OS=Mus musculus GN=Usp7;>tr|F8VPX1|F8VPX1_MOUSE Ubiquitin carboxyl-terminal hydro	6	6	6	6	2	4	4	4	4	4	0	0	0	2	4	4	4	4	4	0	0	0	2	4	4	4	4	4	0	0	0	7.3	7.3	7.3	132.85	1143	1143;1143;1103;1103;1100;327	2	4	4	4	4
E9PY16	E9PY16	1	1	1		Adap1	>tr|E9PY16|E9PY16_MOUSE Protein Adap1 OS=Mus musculus GN=Adap1 PE=4 SV=1	1	1	1	1	0	0	0	1	0	1	0	0	0	0	0	0	1	0	1	0	0	0	0	0	0	1	0	1	0	0	0	3.5	3.5	3.5	43.37	374	374				1
E9PYG6	E9PYG6	1	1	1		Rasa1	>tr|E9PYG6|E9PYG6_MOUSE Protein Rasa1 OS=Mus musculus GN=Rasa1 PE=4 SV=1	1	1	1	1	0	0	0	1	1	1	0	0	0	0	0	0	1	1	1	0	0	0	0	0	0	1	1	1	0	0	0	1.1	1.1	1.1	115.43	1038	1038				1	1
Q62059;E9PYH0;Q62059-2;G3XA35;E9QMK2;Q62059-3;E9QMK3;Q62059-4;Q8BS97;F7B603	Q62059;E9PYH0;Q62059-2;G3XA35;E9QMK2;Q62059-3;E9QMK3;Q62059-4;Q8BS97	3;3;3;3;3;3;3;3;2;1	3;3;3;3;3;3;3;3;2;1	3;3;3;3;3;3;3;3;2;1	Versican core protein	Vcan	>sp|Q62059|CSPG2_MOUSE Versican core protein OS=Mus musculus GN=Vcan PE=1 SV=2;>tr|E9PYH0|E9PYH0_MOUSE Versican core protein OS=Mus musculus GN=Vcan PE=4 SV=1;>sp|Q62059-2|CSPG2_MOUSE Isoform V1 of Versican core protein OS=Mus musculus GN=Vcan;>tr|G3XA35|G	10	3	3	3	2	1	2	1	1	1	0	1	0	2	1	2	1	1	1	0	1	0	2	1	2	1	1	1	0	1	0	1	1	1	366.78	3357	3357;3354;2397;2394;1615;1614;655;654;368;141	2	1	2	1	1
E9PYH2;Q91V12;Q91V12-4;Q91V12-3;Q91V12-2	E9PYH2;Q91V12;Q91V12-4;Q91V12-3;Q91V12-2	13;13;13;13;13	13;13;13;13;13	13;13;13;13;13	Cytosolic acyl coenzyme A thioester hydrolase	Acot7	>tr|E9PYH2|E9PYH2_MOUSE Cytosolic acyl coenzyme A thioester hydrolase OS=Mus musculus GN=Acot7 PE=4 SV=1;>sp|Q91V12|BACH_MOUSE Cytosolic acyl coenzyme A thioester hydrolase OS=Mus musculus GN=Acot7 PE=1 SV=2;>sp|Q91V12-4|BACH_MOUSE Isoform D of Cytosolic a	5	13	13	13	8	10	11	13	11	10	2	0	0	8	10	11	13	11	10	2	0	0	8	10	11	13	11	10	2	0	0	41.7	41.7	41.7	42.826	384	384;381;379;350;338	10	17	15	18	16
Q9JMA1;E9PYI8	Q9JMA1;E9PYI8	13;13	13;13	13;13	Ubiquitin carboxyl-terminal hydrolase 14;Ubiquitin carboxyl-terminal hydrolase	Usp14	>sp|Q9JMA1|UBP14_MOUSE Ubiquitin carboxyl-terminal hydrolase 14 OS=Mus musculus GN=Usp14 PE=1 SV=3;>tr|E9PYI8|E9PYI8_MOUSE Ubiquitin carboxyl-terminal hydrolase OS=Mus musculus GN=Usp14 PE=3 SV=1	2	13	13	13	4	9	5	13	11	11	0	0	0	4	9	5	13	11	11	0	0	0	4	9	5	13	11	11	0	0	0	33.9	33.9	33.9	56.001	493	493;458	5	13	6	17	14
Q6ZPQ6;E9PYJ7;Q6ZPQ6-2	Q6ZPQ6;E9PYJ7;Q6ZPQ6-2	4;4;4	4;4;4	4;4;4	Membrane-associated phosphatidylinositol transfer protein 2	Pitpnm2	>sp|Q6ZPQ6|PITM2_MOUSE Membrane-associated phosphatidylinositol transfer protein 2 OS=Mus musculus GN=Pitpnm2 PE=1 SV=2;>tr|E9PYJ7|E9PYJ7_MOUSE Membrane-associated phosphatidylinositol transfer protein 2 OS=Mus musculus GN=Pitpnm2 PE=4 SV=1;>sp|Q6ZPQ6-2|PI	3	4	4	4	0	0	0	3	3	1	0	0	0	0	0	0	3	3	1	0	0	0	0	0	0	3	3	1	0	0	0	4.3	4.3	4.3	148.03	1335	1335;1331;1281				3	3
E9PYT0;P97393	E9PYT0;P97393	2;2	2;2	2;2	Rho GTPase-activating protein 5	Arhgap5	>tr|E9PYT0|E9PYT0_MOUSE Rho GTPase-activating protein 5 OS=Mus musculus GN=Arhgap5 PE=4 SV=1;>sp|P97393|RHG05_MOUSE Rho GTPase-activating protein 5 OS=Mus musculus GN=Arhgap5 PE=2 SV=2	2	2	2	2	1	0	0	2	1	0	0	0	0	1	0	0	2	1	0	0	0	0	1	0	0	2	1	0	0	0	0	1.5	1.5	1.5	172.47	1503	1503;1501	1			2	1
Q91YH5;E9PYT3;Q91YH5-2	Q91YH5;E9PYT3;Q91YH5-2	3;3;2	2;2;1	2;2;1	Atlastin-3	Atl3	>sp|Q91YH5|ATLA3_MOUSE Atlastin-3 OS=Mus musculus GN=Atl3 PE=2 SV=1;>tr|E9PYT3|E9PYT3_MOUSE Atlastin-3 OS=Mus musculus GN=Atl3 PE=4 SV=1;>sp|Q91YH5-2|ATLA3_MOUSE Isoform 2 of Atlastin-3 OS=Mus musculus GN=Atl3	3	3	2	2	1	2	1	2	3	2	1	0	0	0	1	0	1	2	1	0	0	0	0	1	0	1	2	1	0	0	0	6.5	5.2	5.2	60.574	541	541;536;377		1		1	2
E9QMP6;F6ZS70;Q05512;Q05512-2;Q3T9A3;Q05512-4;Q05512-3;E9PYX3;E9Q9N6;F7CVZ7;F6ZEX4;F7A3Q3;F6UY70;F7CRG8;F6Z4Q6	E9QMP6;F6ZS70;Q05512;Q05512-2;Q3T9A3;Q05512-4;Q05512-3;E9PYX3;E9Q9N6;F7CVZ7;F6ZEX4;F7A3Q3	3;3;3;3;3;3;3;3;3;2;2;2;1;1;1	2;2;2;2;2;2;2;2;2;1;2;2;1;1;1	2;2;2;2;2;2;2;2;2;1;2;2;1;1;1	Serine/threonine-protein kinase MARK2	Mark2	>tr|E9QMP6|E9QMP6_MOUSE Serine/threonine-protein kinase MARK2 OS=Mus musculus GN=Mark2 PE=4 SV=2;>tr|F6ZS70|F6ZS70_MOUSE Serine/threonine-protein kinase MARK2 (Fragment) OS=Mus musculus GN=Mark2 PE=4 SV=1;>sp|Q05512|MARK2_MOUSE Serine/threonine-protein kin	15	3	2	2	1	1	1	2	3	2	0	0	0	0	0	0	1	2	1	0	0	0	0	0	0	1	2	1	0	0	0	4.9	4	4	86.355	776	776;776;776;774;743;731;722;716;707;307;303;204;266;174;54				1	2
E9Q9C3;Q9QZQ1;E9Q852;Q9QZQ1-2;E9PYX7;D3YUD2;D3Z7L2	E9Q9C3;Q9QZQ1;E9Q852;Q9QZQ1-2;E9PYX7	3;3;3;3;3;1;1	3;3;3;3;3;1;1	3;3;3;3;3;1;1	Afadin	Mllt4	>tr|E9Q9C3|E9Q9C3_MOUSE Afadin OS=Mus musculus GN=Mllt4 PE=4 SV=1;>sp|Q9QZQ1|AFAD_MOUSE Afadin OS=Mus musculus GN=Mllt4 PE=1 SV=3;>tr|E9Q852|E9Q852_MOUSE Afadin OS=Mus musculus GN=Mllt4 PE=4 SV=2;>sp|Q9QZQ1-2|AFAD_MOUSE Isoform 1 of Afadin OS=Mus musculus	7	3	3	3	0	0	0	1	2	0	0	0	0	0	0	0	1	2	0	0	0	0	0	0	0	1	2	0	0	0	0	2.3	2.3	2.3	207.31	1827	1827;1820;1805;1805;1663;229;222				1	2
Q3U0M1;Q3U0M1-2;E9Q3T8;E9PZ41;Q3U0M1-3;Q3U0M1-4;Q3U0M1-5	Q3U0M1;Q3U0M1-2;E9Q3T8;E9PZ41;Q3U0M1-3;Q3U0M1-4	4;4;4;4;3;3;1	4;4;4;4;3;3;1	4;4;4;4;3;3;1	Trafficking protein particle complex subunit 9	Trappc9	>sp|Q3U0M1|TPPC9_MOUSE Trafficking protein particle complex subunit 9 OS=Mus musculus GN=Trappc9 PE=1 SV=2;>sp|Q3U0M1-2|TPPC9_MOUSE Isoform 2 of Trafficking protein particle complex subunit 9 OS=Mus musculus GN=Trappc9;>tr|E9Q3T8|E9Q3T8_MOUSE Trafficking p	7	4	4	4	1	0	1	4	2	1	0	0	0	1	0	1	4	2	1	0	0	0	1	0	1	4	2	1	0	0	0	4.5	4.5	4.5	128.23	1148	1148;1139;940;852;960;696;494	1		1	4	2
Q91W89;F8WIE1;E9PZ88;E9PYM7;E0CYW2;F6TFL1;F6U7S0	Q91W89;F8WIE1;E9PZ88;E9PYM7	3;3;3;2;1;1;1	3;3;3;2;1;1;1	3;3;3;2;1;1;1	Alpha-mannosidase 2C1	Man2c1	>sp|Q91W89|MA2C1_MOUSE Alpha-mannosidase 2C1 OS=Mus musculus GN=Man2c1 PE=1 SV=1;>tr|F8WIE1|F8WIE1_MOUSE Alpha-mannosidase 2C1 OS=Mus musculus GN=Man2c1 PE=4 SV=1;>tr|E9PZ88|E9PZ88_MOUSE Alpha-mannosidase 2C1 OS=Mus musculus GN=Man2c1 PE=4 SV=1;>tr|E9PYM7|	7	3	3	3	3	1	1	1	1	0	0	0	0	3	1	1	1	1	0	0	0	0	3	1	1	1	1	0	0	0	0	3.7	3.7	3.7	115.69	1039	1039;1037;940;866;208;190;138	3	1	1	1	1
Q3TPX4;E9PZ92;E0CYX2	Q3TPX4;E9PZ92	3;3;1	3;3;1	3;3;1	Exocyst complex component 5	Exoc5	>sp|Q3TPX4|EXOC5_MOUSE Exocyst complex component 5 OS=Mus musculus GN=Exoc5 PE=1 SV=2;>tr|E9PZ92|E9PZ92_MOUSE Exocyst complex component 5 OS=Mus musculus GN=Exoc5 PE=4 SV=1	3	3	3	3	0	1	1	2	2	1	0	0	0	0	1	1	2	2	1	0	0	0	0	1	1	2	2	1	0	0	0	4.2	4.2	4.2	81.737	708	708;643;200		1	1	2	2
E9PZF0;Q5NC80;Q01768;Q5NC79	E9PZF0;Q5NC80;Q01768;Q5NC79	10;8;7;5	10;8;7;5	2;0;2;0	Nucleoside diphosphate kinase;Nucleoside diphosphate kinase B	Gm20390;Nme1;Nme2	>tr|E9PZF0|E9PZF0_MOUSE Nucleoside diphosphate kinase OS=Mus musculus GN=Gm20390 PE=3 SV=1;>tr|Q5NC80|Q5NC80_MOUSE Nucleoside diphosphate kinase (Fragment) OS=Mus musculus GN=Nme1 PE=2 SV=1;>sp|Q01768|NDKB_MOUSE Nucleoside diphosphate kinase B OS=Mus muscu	4	10	10	2	4	9	9	9	7	9	0	1	1	4	9	9	9	7	9	0	1	1	1	2	2	2	2	2	0	0	0	58.8	58.8	9	30.2	267	267;127;152;117	5	13	12	12	10
E9PZI6;E9QKG2;Q9WV86;Q8K0T4	E9PZI6;E9QKG2;Q9WV86;Q8K0T4	1;1;1;1	1;1;1;1	1;1;1;1	Katanin p60 ATPase-containing subunit A1;Katanin p60 ATPase-containing subunit A-like 1	Katna1;Katnal1	>tr|E9PZI6|E9PZI6_MOUSE Katanin p60 ATPase-containing subunit A1 OS=Mus musculus GN=Katna1 PE=3 SV=1;>tr|E9QKG2|E9QKG2_MOUSE Katanin p60 ATPase-containing subunit A1 OS=Mus musculus GN=Katna1 PE=3 SV=1;>sp|Q9WV86|KTNA1_MOUSE Katanin p60 ATPase-containing s	4	1	1	1	0	1	1	1	1	1	1	1	1	0	1	1	1	1	1	1	1	1	0	1	1	1	1	1	1	1	1	2.4	2.4	2.4	56.215	493	493;491;491;488		3	2	3	2
E9PZP8;F6RXM1	E9PZP8	57;6	57;6	57;6		Herc1	>tr|E9PZP8|E9PZP8_MOUSE Protein Herc1 OS=Mus musculus GN=Herc1 PE=4 SV=1	2	57	57	57	3	17	16	51	49	38	1	1	0	3	17	16	51	49	38	1	1	0	3	17	16	51	49	38	1	1	0	14.2	14.2	14.2	532.65	4859	4859;569	3	17	17	52	52
E9Q035;P47758	E9Q035;P47758	5;5	5;5	5;5	Signal recognition particle receptor subunit beta	Gm20425;Srprb	>tr|E9Q035|E9Q035_MOUSE Protein Gm20425 OS=Mus musculus GN=Gm20425 PE=4 SV=1;>sp|P47758|SRPRB_MOUSE Signal recognition particle receptor subunit beta OS=Mus musculus GN=Srprb PE=1 SV=1	2	5	5	5	0	0	0	3	4	4	0	0	0	0	0	0	3	4	4	0	0	0	0	0	0	3	4	4	0	0	0	7.8	7.8	7.8	107.8	978	978;269				3	4
Q61985;Q6GTN8;E9Q038;Q3V3M1;Q61985-2;A2A6D2	Q61985;Q6GTN8;E9Q038;Q3V3M1;Q61985-2;A2A6D2	4;4;4;4;4;3	4;4;4;4;4;3	4;4;4;4;4;3	Nuclear factor erythroid 2-related factor 1	Nfe2l1	>sp|Q61985|NF2L1_MOUSE Nuclear factor erythroid 2-related factor 1 OS=Mus musculus GN=Nfe2l1 PE=2 SV=1;>tr|Q6GTN8|Q6GTN8_MOUSE Nuclear factor erythroid 2-related factor 1 OS=Mus musculus GN=Nfe2l1 PE=2 SV=1;>tr|E9Q038|E9Q038_MOUSE Nuclear factor erythroid	6	4	4	4	0	0	0	4	4	3	1	0	0	0	0	0	4	4	3	1	0	0	0	0	0	4	4	3	1	0	0	6.5	6.5	6.5	81.544	741	741;741;583;453;313;742				4	4
G3X9Q6;Q8BWW4;E9Q066	G3X9Q6;Q8BWW4;E9Q066	2;2;2	2;2;2	2;2;2	La-related protein 4	Larp4	>tr|G3X9Q6|G3X9Q6_MOUSE La-related protein 4 OS=Mus musculus GN=Larp4 PE=4 SV=1;>sp|Q8BWW4|LARP4_MOUSE La-related protein 4 OS=Mus musculus GN=Larp4 PE=1 SV=2;>tr|E9Q066|E9Q066_MOUSE La-related protein 4 OS=Mus musculus GN=Larp4 PE=4 SV=1	3	2	2	2	0	0	0	1	2	0	0	0	0	0	0	0	1	2	0	0	0	0	0	0	0	1	2	0	0	0	0	2.9	2.9	2.9	79.762	719	719;719;718				1	2
Q4KMM3;Q4KMM3-4;E9Q0A7;Q4KMM3-2;Q4KMM3-3	Q4KMM3;Q4KMM3-4;E9Q0A7;Q4KMM3-2;Q4KMM3-3	2;2;2;2;2	2;2;2;2;2	2;2;2;2;2	Oxidation resistance protein 1	Oxr1	>sp|Q4KMM3|OXR1_MOUSE Oxidation resistance protein 1 OS=Mus musculus GN=Oxr1 PE=1 SV=3;>sp|Q4KMM3-4|OXR1_MOUSE Isoform 4 of Oxidation resistance protein 1 OS=Mus musculus GN=Oxr1;>tr|E9Q0A7|E9Q0A7_MOUSE Oxidation resistance protein 1 OS=Mus musculus GN=Oxr	5	2	2	2	1	0	0	0	1	1	0	0	0	1	0	0	0	1	1	0	0	0	1	0	0	0	1	1	0	0	0	2.5	2.5	2.5	95.911	866	866;839;832;778;751	1				1
E9Q0H6;P51880	E9Q0H6;P51880	3;3	3;3	3;3	Fatty acid-binding protein, brain	Fabp7	>tr|E9Q0H6|E9Q0H6_MOUSE Fatty acid-binding protein, brain OS=Mus musculus GN=Fabp7 PE=3 SV=1;>sp|P51880|FABP7_MOUSE Fatty acid-binding protein, brain OS=Mus musculus GN=Fabp7 PE=1 SV=2	2	3	3	3	0	1	1	2	2	3	0	0	2	0	1	1	2	2	3	0	0	2	0	1	1	2	2	3	0	0	2	17	17	17	20.615	188	188;132		1	1	3	3
E9Q0J5;Q9QXL2;F8WGN6;Q9QXL2-4;Q9QXL2-2;Q9QXL2-3;Q9QXL1;E9Q0A4;F8VQE2;Q7M6Z4;B7ZNG0;J3QNW9;B7ZNG0-2;E9QMU1	E9Q0J5;Q9QXL2;F8WGN6;Q9QXL2-4;Q9QXL2-2;Q9QXL2-3	15;15;15;15;15;15;2;2;2;1;1;1;1;1	15;15;15;15;15;15;2;2;2;1;1;1;1;1	15;15;15;15;15;15;2;2;2;1;1;1;1;1	Kinesin-like protein KIF21A	Kif21a	>tr|E9Q0J5|E9Q0J5_MOUSE Kinesin-like protein KIF21A OS=Mus musculus GN=Kif21a PE=3 SV=2;>sp|Q9QXL2|KI21A_MOUSE Kinesin-like protein KIF21A OS=Mus musculus GN=Kif21a PE=1 SV=2;>tr|F8WGN6|F8WGN6_MOUSE Kinesin-like protein KIF21A OS=Mus musculus GN=Kif21a PE=	14	15	15	15	5	8	4	12	10	9	0	0	0	5	8	4	12	10	9	0	0	0	5	8	4	12	10	9	0	0	0	15.3	15.3	15.3	186.63	1672	1672;1672;1628;1616;1573;1567;1668;1639;1624;1394;1348;1348;1347;1347	5	8	4	13	11
E9Q0K9;Q3V1U8	E9Q0K9;Q3V1U8	2;2	2;2	2;2	ELMO domain-containing protein 1	Elmod1	>tr|E9Q0K9|E9Q0K9_MOUSE ELMO domain-containing protein 1 OS=Mus musculus GN=Elmod1 PE=4 SV=1;>sp|Q3V1U8|ELMD1_MOUSE ELMO domain-containing protein 1 OS=Mus musculus GN=Elmod1 PE=2 SV=2	2	2	2	2	0	2	1	1	1	1	0	0	0	0	2	1	1	1	1	0	0	0	0	2	1	1	1	1	0	0	0	9.5	9.5	9.5	37.901	326	326;326		2	1	1	1
E9Q0N0;Q9Z0R4;E9Q3I5;Q9Z0R4-2;E9Q3I4;E9Q3I9;E9Q3I8;Q6NZJ5;CON__ENSEMBL:ENSBTAP00000001528;D3Z6P4;F6U8U1;F6TCC6;Q6J1S9;Q9Z0R6-2;F6ZLP6	E9Q0N0;Q9Z0R4;E9Q3I5;Q9Z0R4-2;E9Q3I4;E9Q3I9;E9Q3I8	19;19;14;14;14;13;13;6;5;3;3;2;2;1;1	19;19;14;14;14;13;13;6;5;3;3;2;2;1;1	17;17;13;13;13;12;12;5;4;2;3;2;2;0;1	Intersectin-1	Itsn1	>tr|E9Q0N0|E9Q0N0_MOUSE Intersectin-1 OS=Mus musculus GN=Itsn1 PE=4 SV=1;>sp|Q9Z0R4|ITSN1_MOUSE Intersectin-1 OS=Mus musculus GN=Itsn1 PE=1 SV=2;>tr|E9Q3I5|E9Q3I5_MOUSE Intersectin-1 OS=Mus musculus GN=Itsn1 PE=4 SV=1;>sp|Q9Z0R4-2|ITSN1_MOUSE Isoform 2 of	15	19	19	17	4	4	3	16	9	9	0	0	0	4	4	3	16	9	9	0	0	0	4	4	3	14	7	7	0	0	0	16.1	16.1	15	194.89	1719	1719;1714;1218;1213;1176;1147;1142;621;1222;359;346;173;77;1198;73	4	4	3	17	10
E9Q0S6;Q5SSZ5;Q8CGB6-3;Q8CGB6;Q8CGB6-4;Q8CGB6-2;Q5SSZ5-2	E9Q0S6;Q5SSZ5;Q8CGB6-3;Q8CGB6;Q8CGB6-4;Q8CGB6-2;Q5SSZ5-2	1;1;1;1;1;1;1	1;1;1;1;1;1;1	1;1;1;1;1;1;1	Tensin-3;Tensin-like C1 domain-containing phosphatase	Tns1;Tns3;Tenc1	>tr|E9Q0S6|E9Q0S6_MOUSE Protein Tns1 OS=Mus musculus GN=Tns1 PE=4 SV=1;>sp|Q5SSZ5|TENS3_MOUSE Tensin-3 OS=Mus musculus GN=Tns3 PE=1 SV=1;>sp|Q8CGB6-3|TENC1_MOUSE Isoform 3 of Tensin-like C1 domain-containing phosphatase OS=Mus musculus GN=Tenc1;>sp|Q8CGB6|	7	1	1	1	0	0	0	0	1	0	0	0	0	0	0	0	0	1	0	0	0	0	0	0	0	0	1	0	0	0	0	0.7	0.7	0.7	201.38	1888	1888;1440;1407;1400;1400;1377;550					1
Q61699;E9Q0U7;Q61699-2;D3Z027;D3Z3I9	Q61699;E9Q0U7;Q61699-2	9;9;9;2;1	9;9;9;2;1	9;9;9;2;1	Heat shock protein 105 kDa	Hsph1	>sp|Q61699|HS105_MOUSE Heat shock protein 105 kDa OS=Mus musculus GN=Hsph1 PE=1 SV=2;>tr|E9Q0U7|E9Q0U7_MOUSE Heat shock protein 105 kDa OS=Mus musculus GN=Hsph1 PE=3 SV=1;>sp|Q61699-2|HS105_MOUSE Isoform HSP105-beta of Heat shock protein 105 kDa OS=Mus mus	5	9	9	9	2	5	4	9	8	7	0	1	1	2	5	4	9	8	7	0	1	1	2	5	4	9	8	7	0	1	1	14.1	14.1	14.1	96.406	858	858;817;814;100;144	2	5	4	10	9
P62305;E9Q4F4;E9Q0W8	P62305;E9Q4F4;E9Q0W8	1;1;1	1;1;1	1;1;1	Small nuclear ribonucleoprotein E	Snrpe	>sp|P62305|RUXE_MOUSE Small nuclear ribonucleoprotein E OS=Mus musculus GN=Snrpe PE=2 SV=1;>tr|E9Q4F4|E9Q4F4_MOUSE Small nuclear ribonucleoprotein E OS=Mus musculus GN=Snrpe PE=4 SV=1;>tr|E9Q0W8|E9Q0W8_MOUSE Small nuclear ribonucleoprotein E OS=Mus musculu	3	1	1	1	1	1	0	1	1	1	0	0	0	1	1	0	1	1	1	0	0	0	1	1	0	1	1	1	0	0	0	12	12	12	10.803	92	92;91;52	1	1		1	1
Q8BP67;E9Q132;F6RSK3	Q8BP67;E9Q132	4;4;1	4;4;1	4;4;1	60S ribosomal protein L24	Rpl24	>sp|Q8BP67|RL24_MOUSE 60S ribosomal protein L24 OS=Mus musculus GN=Rpl24 PE=2 SV=2;>tr|E9Q132|E9Q132_MOUSE 60S ribosomal protein L24 OS=Mus musculus GN=Rpl24 PE=4 SV=1	3	4	4	4	0	1	0	3	3	3	0	0	0	0	1	0	3	3	3	0	0	0	0	1	0	3	3	3	0	0	0	31.2	31.2	31.2	17.779	157	157;133;157		1		4	4
P80318;E9Q133;Q3U0I3;F6Q609;F6ZVG8	P80318;E9Q133;Q3U0I3;F6Q609	16;16;15;10;1	16;16;15;10;1	16;16;15;10;1	T-complex protein 1 subunit gamma	Cct3	>sp|P80318|TCPG_MOUSE T-complex protein 1 subunit gamma OS=Mus musculus GN=Cct3 PE=1 SV=1;>tr|E9Q133|E9Q133_MOUSE T-complex protein 1 subunit gamma OS=Mus musculus GN=Cct3 PE=3 SV=1;>tr|Q3U0I3|Q3U0I3_MOUSE T-complex protein 1 subunit gamma OS=Mus musculus	5	16	16	16	6	9	11	14	15	15	2	0	0	6	9	11	14	15	15	2	0	0	6	9	11	14	15	15	2	0	0	37.6	37.6	37.6	60.629	545	545;507;521;307;85	7	11	13	21	24
Q8VBW1;Q8VBW1-2;Q8VBW1-3;E9Q151;F6UKB4	Q8VBW1;Q8VBW1-2;Q8VBW1-3;E9Q151;F6UKB4	1;1;1;1;1	1;1;1;1;1	1;1;1;1;1	Sodium- and chloride-dependent creatine transporter 1;Transporter	Slc6a8	>sp|Q8VBW1|SC6A8_MOUSE Sodium- and chloride-dependent creatine transporter 1 OS=Mus musculus GN=Slc6a8 PE=2 SV=1;>sp|Q8VBW1-2|SC6A8_MOUSE Isoform 2 of Sodium- and chloride-dependent creatine transporter 1 OS=Mus musculus GN=Slc6a8;>sp|Q8VBW1-3|SC6A8_MOUSE	5	1	1	1	0	0	0	0	0	1	0	0	0	0	0	0	0	0	1	0	0	0	0	0	0	0	0	1	0	0	0	2.3	2.3	2.3	70.999	640	640;635;632;630;576
G3X9L9;E9Q1A0;Q80YT7;Q80YT7-2;Q3UR03	G3X9L9;E9Q1A0;Q80YT7;Q80YT7-2	9;9;9;6;4	9;9;9;6;4	8;8;8;6;3	Myomegalin	Pde4dip	>tr|G3X9L9|G3X9L9_MOUSE Myomegalin OS=Mus musculus GN=Pde4dip PE=4 SV=1;>tr|E9Q1A0|E9Q1A0_MOUSE Myomegalin OS=Mus musculus GN=Pde4dip PE=4 SV=1;>sp|Q80YT7|MYOME_MOUSE Myomegalin OS=Mus musculus GN=Pde4dip PE=2 SV=2;>sp|Q80YT7-2|MYOME_MOUSE Isoform 2 of Myo	5	9	9	8	0	1	0	7	8	4	0	0	0	0	1	0	7	8	4	0	0	0	0	1	0	7	7	4	0	0	0	4.7	4.7	4.4	277.5	2463	2463;2412;2224;1118;834		1		7	8
E9Q1G8;E9Q9F5;O55131;Q8C650;E9QMM2;Q8C650-2;Q9DA97	E9Q1G8;E9Q9F5;O55131	10;10;10;1;1;1;1	10;10;10;1;1;1;1	10;10;10;1;1;1;1	Septin-7	2007-09-01	>tr|E9Q1G8|E9Q1G8_MOUSE Septin-7 OS=Mus musculus GN=Sept7 PE=3 SV=2;>tr|E9Q9F5|E9Q9F5_MOUSE Septin-7 OS=Mus musculus GN=Sept7 PE=3 SV=2;>sp|O55131|SEPT7_MOUSE Septin-7 OS=Mus musculus GN=Sept7 PE=1 SV=1	7	10	10	10	8	6	6	7	8	7	1	1	0	8	6	6	7	8	7	1	1	0	8	6	6	7	8	7	1	1	0	31.6	31.6	31.6	50.648	437	437;437;436;452;430;427;420	10	8	8	9	11
Q01405;E9Q1S3;Q9D662	Q01405;E9Q1S3	5;5;1	5;5;1	5;5;1	Protein transport protein Sec23A	Sec23a	>sp|Q01405|SC23A_MOUSE Protein transport protein Sec23A OS=Mus musculus GN=Sec23a PE=1 SV=2;>tr|E9Q1S3|E9Q1S3_MOUSE Protein transport protein Sec23A OS=Mus musculus GN=Sec23a PE=4 SV=1	3	5	5	5	2	2	2	5	4	3	0	0	0	2	2	2	5	4	3	0	0	0	2	2	2	5	4	3	0	0	0	9.7	9.7	9.7	86.161	765	765;736;767	2	2	2	5	4
E9Q1U6;Q6PEE2-2;Q6PEE2	E9Q1U6;Q6PEE2-2;Q6PEE2	2;2;2	2;2;2	2;2;2	CBP80/20-dependent translation initiation factor	Ctif	>tr|E9Q1U6|E9Q1U6_MOUSE CBP80/20-dependent translation initiation factor OS=Mus musculus GN=Ctif PE=4 SV=1;>sp|Q6PEE2-2|CTIF_MOUSE Isoform 2 of CBP80/20-dependent translation initiation factor OS=Mus musculus GN=Ctif;>sp|Q6PEE2|CTIF_MOUSE CBP80/20-dependen	3	2	2	2	0	0	1	0	1	1	1	1	1	0	0	1	0	1	1	1	1	1	0	0	1	0	1	1	1	1	1	4.8	4.8	4.8	70.273	623	623;623;600			1		1
O08532;E9Q1X8;O08532-5;O08532-4;O08532-2;O08532-3	O08532;E9Q1X8;O08532-5;O08532-4;O08532-2;O08532-3	8;8;8;8;8;8	8;8;8;8;8;8	8;8;8;8;8;8	Voltage-dependent calcium channel subunit alpha-2/delta-1;Voltage-dependent calcium channel subunit alpha-2-1;Voltage-dependent calcium channel subunit delta-1	Cacna2d1	>sp|O08532|CA2D1_MOUSE Voltage-dependent calcium channel subunit alpha-2/delta-1 OS=Mus musculus GN=Cacna2d1 PE=1 SV=1;>tr|E9Q1X8|E9Q1X8_MOUSE Voltage-dependent calcium channel subunit delta-1 OS=Mus musculus GN=Cacna2d1 PE=4 SV=2;>sp|O08532-5|CA2D1_MOUSE	6	8	8	8	1	1	8	1	1	0	0	0	0	1	1	8	1	1	0	0	0	0	1	1	8	1	1	0	0	0	0	8	8	8	124.63	1103	1103;1091;1091;1086;1084;1079	1	1	9	1	1
Q9QVP9;Q3UDE9;E9Q2A6;F7CCX1	Q9QVP9;Q3UDE9;E9Q2A6;F7CCX1	8;8;8;5	8;8;8;5	7;7;7;5	Protein-tyrosine kinase 2-beta	Ptk2b	>sp|Q9QVP9|FAK2_MOUSE Protein-tyrosine kinase 2-beta OS=Mus musculus GN=Ptk2b PE=1 SV=2;>tr|Q3UDE9|Q3UDE9_MOUSE Protein-tyrosine kinase 2-beta OS=Mus musculus GN=Ptk2b PE=2 SV=1;>tr|E9Q2A6|E9Q2A6_MOUSE Protein-tyrosine kinase 2-beta OS=Mus musculus GN=Ptk2	4	8	8	7	1	3	4	6	5	7	0	0	0	1	3	4	6	5	7	0	0	0	1	3	4	5	5	6	0	0	0	9.1	9.1	8.3	115.79	1009	1009;1005;967;382	1	3	4	6	5
E9Q2E4;E9PX61;Q6GQX8	E9Q2E4;E9PX61	13;12;3	13;12;3	13;12;3		Gm15800	>tr|E9Q2E4|E9Q2E4_MOUSE Protein Gm15800 OS=Mus musculus GN=Gm15800 PE=4 SV=2;>tr|E9PX61|E9PX61_MOUSE Protein Gm15800 OS=Mus musculus GN=Gm15800 PE=4 SV=1	3	13	13	13	0	3	4	10	9	7	0	0	0	0	3	4	10	9	7	0	0	0	0	3	4	10	9	7	0	0	0	4.3	4.3	4.3	484.12	4418	4418;4126;1014		3	4	11	9
E9Q2H1;Q80TP3	E9Q2H1;Q80TP3	41;39	41;39	41;39	E3 ubiquitin-protein ligase UBR5	Ubr5	>tr|E9Q2H1|E9Q2H1_MOUSE E3 ubiquitin-protein ligase UBR5 OS=Mus musculus GN=Ubr5 PE=4 SV=1;>sp|Q80TP3|UBR5_MOUSE E3 ubiquitin-protein ligase UBR5 OS=Mus musculus GN=Ubr5 PE=1 SV=2	2	41	41	41	3	5	5	38	38	33	0	0	0	3	5	5	38	38	33	0	0	0	3	5	5	38	38	33	0	0	0	20.9	20.9	20.9	308.96	2798	2798;2792	3	6	5	43	44
Q8K4X7;E9Q6S5;E9Q2T9;E9Q2W7	Q8K4X7;E9Q6S5;E9Q2T9;E9Q2W7	1;1;1;1	1;1;1;1	1;1;1;1	1-acyl-sn-glycerol-3-phosphate acyltransferase delta	Agpat4	>sp|Q8K4X7|PLCD_MOUSE 1-acyl-sn-glycerol-3-phosphate acyltransferase delta OS=Mus musculus GN=Agpat4 PE=2 SV=1;>tr|E9Q6S5|E9Q6S5_MOUSE 1-acyl-sn-glycerol-3-phosphate acyltransferase delta (Fragment) OS=Mus musculus GN=Agpat4 PE=4 SV=1;>tr|E9Q2T9|E9Q2T9_MOU	4	1	1	1	0	0	0	1	1	1	0	0	0	0	0	0	1	1	1	0	0	0	0	0	0	1	1	1	0	0	0	2.1	2.1	2.1	43.81	378	378;194;166;118				1	3
Q6P9K9;E9Q2X2;Q6P9K9-2;Q8C985;Q8C985-2;E9Q3Q4	Q6P9K9;E9Q2X2;Q6P9K9-2	7;7;7;3;3;3	6;6;6;3;3;3	6;6;6;3;3;3	Neurexin-3-alpha	Nrxn3	>sp|Q6P9K9|NRX3A_MOUSE Neurexin-3-alpha OS=Mus musculus GN=Nrxn3 PE=1 SV=2;>tr|E9Q2X2|E9Q2X2_MOUSE Neurexin-3-alpha OS=Mus musculus GN=Nrxn3 PE=4 SV=1;>sp|Q6P9K9-2|NRX3A_MOUSE Isoform 2a of Neurexin-3-alpha OS=Mus musculus GN=Nrxn3	6	7	6	6	3	2	4	1	1	2	0	0	1	2	1	3	0	0	1	0	0	1	2	1	3	0	0	1	0	0	1	6	5.3	5.3	173.43	1571	1571;1391;1100;567;564;430	2	1	4
E9Q3E2;Q8CC35;Q8CC35-2;Q8CC35-3	E9Q3E2;Q8CC35;Q8CC35-2;Q8CC35-3	10;10;10;10	10;10;10;10	10;10;10;10	Synaptopodin	Synpo	>tr|E9Q3E2|E9Q3E2_MOUSE Synaptopodin OS=Mus musculus GN=Synpo PE=4 SV=1;>sp|Q8CC35|SYNPO_MOUSE Synaptopodin OS=Mus musculus GN=Synpo PE=1 SV=2;>sp|Q8CC35-2|SYNPO_MOUSE Isoform 2 of Synaptopodin OS=Mus musculus GN=Synpo;>sp|Q8CC35-3|SYNPO_MOUSE Isoform 3 of	4	10	10	10	2	0	3	10	7	8	0	0	0	2	0	3	10	7	8	0	0	0	2	0	3	10	7	8	0	0	0	14.8	14.8	14.8	117.51	1100	1100;929;901;690	2		3	10	8
E9Q3F7;Q7TN75;H3BJQ1	E9Q3F7;Q7TN75;H3BJQ1	5;5;5	5;5;5	5;5;5	Retrotransposon-derived protein PEG10	Peg10	>tr|E9Q3F7|E9Q3F7_MOUSE Retrotransposon-derived protein PEG10 OS=Mus musculus GN=Peg10 PE=4 SV=1;>sp|Q7TN75|PEG10_MOUSE Retrotransposon-derived protein PEG10 OS=Mus musculus GN=Peg10 PE=1 SV=2;>tr|H3BJQ1|H3BJQ1_MOUSE Retrotransposon-derived protein PEG10 (	3	5	5	5	0	0	0	4	4	2	0	0	0	0	0	0	4	4	2	0	0	0	0	0	0	4	4	2	0	0	0	7.8	7.8	7.8	115.37	1005	1005;958;637				4	4
E9Q3L2;F6Y9T6;D6RJ66;F6XSW4;F6WIX7	E9Q3L2	25;5;3;2;1	25;5;3;2;1	25;5;3;2;1		Pi4ka	>tr|E9Q3L2|E9Q3L2_MOUSE Protein Pi4ka OS=Mus musculus GN=Pi4ka PE=4 SV=1	5	25	25	25	11	13	10	20	23	21	1	0	0	11	13	10	20	23	21	1	0	0	11	13	10	20	23	21	1	0	0	16	16	16	231.35	2044	2044;320;142;210;74	11	13	10	21	24
O08788;E9Q3M3;E9Q586;O08788-2;D3YX34;D3YYG9;D3Z2M9	O08788;E9Q3M3;E9Q586;O08788-2;D3YX34	26;26;25;24;23;2;2	26;26;25;24;23;2;2	26;26;25;24;23;2;2	Dynactin subunit 1	Dctn1	>sp|O08788|DCTN1_MOUSE Dynactin subunit 1 OS=Mus musculus GN=Dctn1 PE=1 SV=3;>tr|E9Q3M3|E9Q3M3_MOUSE Dynactin subunit 1 OS=Mus musculus GN=Dctn1 PE=4 SV=1;>tr|E9Q586|E9Q586_MOUSE Dynactin subunit 1 OS=Mus musculus GN=Dctn1 PE=4 SV=1;>sp|O08788-2|DCTN1_MOUS	7	26	26	26	10	14	12	23	22	21	1	0	0	10	14	12	23	22	21	1	0	0	10	14	12	23	22	21	1	0	0	29.3	29.3	29.3	141.67	1281	1281;1264;1239;1243;1142;190;159	10	16	12	26	25
Q61490;E9Q3Q6;E9Q4G8;F6QH25	Q61490;E9Q3Q6;E9Q4G8;F6QH25	4;4;4;3	4;4;4;3	4;4;4;3	CD166 antigen	Alcam	>sp|Q61490|CD166_MOUSE CD166 antigen OS=Mus musculus GN=Alcam PE=1 SV=3;>tr|E9Q3Q6|E9Q3Q6_MOUSE CD166 antigen OS=Mus musculus GN=Alcam PE=4 SV=1;>tr|E9Q4G8|E9Q4G8_MOUSE CD166 antigen OS=Mus musculus GN=Alcam PE=4 SV=1;>tr|F6QH25|F6QH25_MOUSE CD166 antigen	4	4	4	4	0	3	3	0	0	0	0	0	0	0	3	3	0	0	0	0	0	0	0	3	3	0	0	0	0	0	0	9.9	9.9	9.9	65.091	583	583;570;555;345		3	3
P28571;P28571-2;E9Q3V0;P28571-1;E9Q517;E9Q3Z2;E9QA02	P28571;P28571-2;E9Q3V0;P28571-1;E9Q517;E9Q3Z2;E9QA02	2;2;2;2;2;1;1	2;2;2;2;2;1;1	2;2;2;2;2;1;1	Sodium- and chloride-dependent glycine transporter 1;Transporter	Slc6a9	>sp|P28571|SC6A9_MOUSE Sodium- and chloride-dependent glycine transporter 1 OS=Mus musculus GN=Slc6a9 PE=2 SV=3;>sp|P28571-2|SC6A9_MOUSE Isoform GlyT-1B of Sodium- and chloride-dependent glycine transporter 1 OS=Mus musculus GN=Slc6a9;>tr|E9Q3V0|E9Q3V0_MOU	7	2	2	2	0	0	0	1	1	2	0	0	0	0	0	0	1	1	2	0	0	0	0	0	0	1	1	2	0	0	0	2.7	2.7	2.7	76.543	692	692;651;637;633;521;373;321				1	1
E9Q3V9;E9Q9Q9;H7BX15;Q80TR1;Q80TR1-2;F6YP92;E9Q6C7;Q8JZZ7-2;Q8JZZ7;Q0P6A0	E9Q3V9;E9Q9Q9;H7BX15;Q80TR1;Q80TR1-2	10;10;10;10;10;4;1;1;1;1	10;10;10;10;10;4;1;1;1;1	10;10;10;10;10;4;1;1;1;1	Latrophilin-1	Lphn1	>tr|E9Q3V9|E9Q3V9_MOUSE Latrophilin-1 OS=Mus musculus GN=Lphn1 PE=3 SV=1;>tr|E9Q9Q9|E9Q9Q9_MOUSE Latrophilin-1 OS=Mus musculus GN=Lphn1 PE=3 SV=1;>tr|H7BX15|H7BX15_MOUSE Latrophilin-1 OS=Mus musculus GN=Lphn1 PE=3 SV=1;>sp|Q80TR1|LPHN1_MOUSE Latrophilin-1	10	10	10	10	4	5	3	7	2	6	0	0	0	4	5	3	7	2	6	0	0	0	4	5	3	7	2	6	0	0	0	9.1	9.1	9.1	167.04	1516	1516;1511;1471;1466;1295;213;1487;955;891;239	4	6	3	7	2
E9Q401;F6U7V1	E9Q401;F6U7V1	2;2	2;2	2;2	Ryanodine receptor 2	Ryr2	>sp|E9Q401|RYR2_MOUSE Ryanodine receptor 2 OS=Mus musculus GN=Ryr2 PE=1 SV=1;>tr|F6U7V1|F6U7V1_MOUSE Ryanodine receptor 2 OS=Mus musculus GN=Ryr2 PE=4 SV=1	2	2	2	2	1	1	1	1	1	0	0	0	0	1	1	1	1	1	0	0	0	0	1	1	1	1	1	0	0	0	0	0.5	0.5	0.5	564.81	4966	4966;4966	1	1	1	1	1
Q9QZR0;E9Q446;D3Z7S2;D3YXC4;F6Z123	Q9QZR0;E9Q446	10;10;2;2;1	10;10;2;2;1	10;10;2;2;1	E3 ubiquitin-protein ligase RNF25	Rnf25	>sp|Q9QZR0|RNF25_MOUSE E3 ubiquitin-protein ligase RNF25 OS=Mus musculus GN=Rnf25 PE=1 SV=2;>tr|E9Q446|E9Q446_MOUSE E3 ubiquitin-protein ligase RNF25 OS=Mus musculus GN=Rnf25 PE=4 SV=1	5	10	10	10	8	9	8	6	6	8	0	0	0	8	9	8	6	6	8	0	0	0	8	9	8	6	6	8	0	0	0	36.6	36.6	36.6	51.226	456	456;455;108;102;123	9	10	10	7	6
E9Q455;E9Q456;G5E8R1;G5E8R2;E9Q453;G5E8R0;F8WID5;E9Q454;B7ZNL3;E9Q448;E9Q450;P58771;P58771-2;Q8BP43;Q8BSH3;E9Q452	E9Q455;E9Q456;G5E8R1;G5E8R2;E9Q453;G5E8R0;F8WID5;E9Q454;B7ZNL3;E9Q448;E9Q450;P58771;P58771-2;Q8BP43;Q8BSH3;E9Q452	4;4;4;4;4;4;3;3;3;3;3;3;3;3;3;3	4;4;4;4;4;4;3;3;3;3;3;3;3;3;3;3	2;2;2;2;2;2;1;1;1;1;1;1;1;1;1;1	Tropomyosin alpha-1 chain	Tpm1	>tr|E9Q455|E9Q455_MOUSE Tropomyosin alpha-1 chain OS=Mus musculus GN=Tpm1 PE=3 SV=1;>tr|E9Q456|E9Q456_MOUSE Tropomyosin alpha-1 chain OS=Mus musculus GN=Tpm1 PE=3 SV=1;>tr|G5E8R1|G5E8R1_MOUSE Tropomyosin 1, alpha, isoform CRA_j OS=Mus musculus GN=Tpm1 PE=3	16	4	4	2	1	2	1	4	2	2	1	0	0	1	2	1	4	2	2	1	0	0	0	1	0	2	0	0	0	0	0	16.3	16.3	10.8	28.748	251	251;248;248;248;245;245;326;287;284;284;284;284;284;284;284;281	1	2	1	4	2
Q8BGY4;E9Q4C1;Q8BGY4-3;Q8BGY4-2	Q8BGY4;E9Q4C1;Q8BGY4-3;Q8BGY4-2	2;2;2;1	2;2;2;1	2;2;2;1	Kelch-like protein 26	Klhl26	>sp|Q8BGY4|KLH26_MOUSE Kelch-like protein 26 OS=Mus musculus GN=Klhl26 PE=2 SV=1;>tr|E9Q4C1|E9Q4C1_MOUSE Kelch-like protein 26 OS=Mus musculus GN=Klhl26 PE=4 SV=1;>sp|Q8BGY4-3|KLH26_MOUSE Isoform 3 of Kelch-like protein 26 OS=Mus musculus GN=Klhl26;>sp|Q8B	4	2	2	2	0	0	0	1	2	0	0	0	0	0	0	0	1	2	0	0	0	0	0	0	0	1	2	0	0	0	0	4	4	4	67.031	606	606;545;525;572				1	2
E9Q4K7	E9Q4K7	2	2	2		Kif13b	>tr|E9Q4K7|E9Q4K7_MOUSE Protein Kif13b OS=Mus musculus GN=Kif13b PE=3 SV=1	1	2	2	2	1	1	1	2	1	1	1	0	0	1	1	1	2	1	1	1	0	0	1	1	1	2	1	1	1	0	0	1.2	1.2	1.2	204.57	1843	1843	1	1	1	2	1
E9Q4N7;E9Q6R4;E9Q4N6	E9Q4N7;E9Q6R4;E9Q4N6	4;4;4	4;4;4	3;3;3		Arid1b	>tr|E9Q4N7|E9Q4N7_MOUSE Protein Arid1b OS=Mus musculus GN=Arid1b PE=4 SV=1;>tr|E9Q6R4|E9Q6R4_MOUSE Protein Arid1b OS=Mus musculus GN=Arid1b PE=4 SV=1;>tr|E9Q4N6|E9Q4N6_MOUSE Protein Arid1b OS=Mus musculus GN=Arid1b PE=4 SV=1	3	4	4	3	0	4	1	3	3	2	0	0	0	0	4	1	3	3	2	0	0	0	0	3	1	2	2	2	0	0	0	2.9	2.9	2	237.79	2244	2244;2243;1762		5	1	3	4
Q3TXX3;Q3TXX3-2;E9Q4U6	Q3TXX3;Q3TXX3-2;E9Q4U6	1;1;1	1;1;1	1;1;1	Protrudin	Zfyve27	>sp|Q3TXX3|ZFY27_MOUSE Protrudin OS=Mus musculus GN=Zfyve27 PE=1 SV=2;>sp|Q3TXX3-2|ZFY27_MOUSE Isoform 2 of Protrudin OS=Mus musculus GN=Zfyve27;>tr|E9Q4U6|E9Q4U6_MOUSE Protrudin (Fragment) OS=Mus musculus GN=Zfyve27 PE=4 SV=1	3	1	1	1	0	0	1	1	1	1	0	0	0	0	0	1	1	1	1	0	0	0	0	0	1	1	1	1	0	0	0	3.1	3.1	3.1	46.202	415	415;408;192			1	1	1
E9Q4U7;Q6W4W7;O70566	E9Q4U7;Q6W4W7;O70566	1;1;1	1;1;1	1;1;1	Protein diaphanous homolog 2	Diap2;Diaph2	>tr|E9Q4U7|E9Q4U7_MOUSE Protein Diap2 OS=Mus musculus GN=Diap2 PE=4 SV=1;>tr|Q6W4W7|Q6W4W7_MOUSE DIA3 OS=Mus musculus GN=Diap2 PE=2 SV=1;>sp|O70566|DIAP2_MOUSE Protein diaphanous homolog 2 OS=Mus musculus GN=Diaph2 PE=1 SV=2	3	1	1	1	0	0	0	1	0	0	0	0	0	0	0	0	1	0	0	0	0	0	0	0	0	1	0	0	0	0	0	1.1	1.1	1.1	125.41	1102	1102;1102;1098				1
E9Q4Z2	E9Q4Z2	3	1	1		Acacb	>tr|E9Q4Z2|E9Q4Z2_MOUSE Protein Acacb OS=Mus musculus GN=Acacb PE=4 SV=1	1	3	1	1	0	1	1	1	2	2	0	0	0	0	1	1	1	1	1	0	0	0	0	1	1	1	1	1	0	0	0	1.3	0.4	0.4	275.75	2448	2448		1	1	1	1
E9Q4Z6;Q8C008	E9Q4Z6;Q8C008	5;5	5;5	5;5	Double zinc ribbon and ankyrin repeat-containing protein 1	6330439K17Rik;Dzank1	>tr|E9Q4Z6|E9Q4Z6_MOUSE Protein 6330439K17Rik OS=Mus musculus GN=6330439K17Rik PE=4 SV=1;>sp|Q8C008|DZAN1_MOUSE Double zinc ribbon and ankyrin repeat-containing protein 1 OS=Mus musculus GN=Dzank1 PE=1 SV=2	2	5	5	5	0	0	0	3	5	3	0	0	0	0	0	0	3	5	3	0	0	0	0	0	0	3	5	3	0	0	0	9	9	9	85.152	779	779;778				4	5
E9Q512;H3BJG4;H3BJU5	E9Q512;H3BJG4	3;3;1	3;3;1	3;3;1		Trip11	>tr|E9Q512|E9Q512_MOUSE Protein Trip11 OS=Mus musculus GN=Trip11 PE=4 SV=1;>tr|H3BJG4|H3BJG4_MOUSE Protein Trip11 (Fragment) OS=Mus musculus GN=Trip11 PE=4 SV=1	3	3	3	3	0	0	0	3	3	2	0	0	0	0	0	0	3	3	2	0	0	0	0	0	0	3	3	2	0	0	0	1.7	1.7	1.7	226.45	1976	1976;1691;139				3	3
E9Q557;E9PZW0	E9Q557;E9PZW0	7;5	7;5	7;5	Desmoplakin	Dsp	>sp|E9Q557|DESP_MOUSE Desmoplakin OS=Mus musculus GN=Dsp PE=3 SV=1;>tr|E9PZW0|E9PZW0_MOUSE Desmoplakin OS=Mus musculus GN=Dsp PE=4 SV=1	2	7	7	7	0	0	4	1	1	0	2	2	1	0	0	4	1	1	0	2	2	1	0	0	4	1	1	0	2	2	1	3.3	3.3	3.3	332.91	2883	2883;2284			4	1	1
E9Q5D6;P69566;P69566-2	E9Q5D6;P69566;P69566-2	6;6;4	6;6;4	6;6;4	Ran-binding protein 9	Ranbp9	>tr|E9Q5D6|E9Q5D6_MOUSE Ran-binding protein 9 OS=Mus musculus GN=Ranbp9 PE=4 SV=1;>sp|P69566|RANB9_MOUSE Ran-binding protein 9 OS=Mus musculus GN=Ranbp9 PE=1 SV=1;>sp|P69566-2|RANB9_MOUSE Isoform 2 of Ran-binding protein 9 OS=Mus musculus GN=Ranbp9	3	6	6	6	3	3	2	6	5	4	1	0	0	3	3	2	6	5	4	1	0	0	3	3	2	6	5	4	1	0	0	12.3	12.3	12.3	75.767	710	710;653;546	3	3	2	6	6
P0CG50;P0CG49;Q5SX22;E9QNP0;E9Q5F6;E9Q4P0;P62983;P62984;E9Q9J0;J3QK04;F6X7C4;D3YYZ2	P0CG50;P0CG49;Q5SX22;E9QNP0;E9Q5F6;E9Q4P0;P62983;P62984;E9Q9J0;J3QK04;F6X7C4	18;18;18;18;18;18;18;18;18;12;12;5	18;18;18;18;18;18;18;18;18;12;12;5	18;18;18;18;18;18;18;18;18;12;12;5	Polyubiquitin-C;Ubiquitin;Ubiquitin-related 1;Ubiquitin-related 2;Polyubiquitin-B;Ubiquitin;Ubiquitin-40S ribosomal protein S27a;Ubiquitin;40S ribosomal protein S27a;Ubiquitin-60S ribosomal protein L40;Ubiquitin;60S ribosomal protein L40	Ubc;Ubb;2810422J05Rik;Rps27a;Uba52;Gm7866	>sp|P0CG50|UBC_MOUSE Polyubiquitin-C OS=Mus musculus GN=Ubc PE=1 SV=2;>sp|P0CG49|UBB_MOUSE Polyubiquitin-B OS=Mus musculus GN=Ubb PE=1 SV=1;>tr|Q5SX22|Q5SX22_MOUSE Ubiquitin (Fragment) OS=Mus musculus GN=Ubb PE=2 SV=2;>tr|E9QNP0|E9QNP0_MOUSE Protein 281042	12	18	18	18	16	18	18	18	18	18	5	4	4	16	18	18	18	18	18	5	4	4	16	18	18	18	18	18	5	4	4	92.2	92.2	92.2	82.549	734	734;305;236;232;201;193;156;128;96;128;126;122	77	128	134	122	131
E9Q5W5;Q5SSH7;Q5SSH7-2;Q5SSH7-3	E9Q5W5;Q5SSH7;Q5SSH7-2;Q5SSH7-3	2;2;2;1	2;2;2;1	2;2;2;1	Zinc finger ZZ-type and EF-hand domain-containing protein 1	Zzef1	>tr|E9Q5W5|E9Q5W5_MOUSE Zinc finger ZZ-type and EF-hand domain-containing protein 1 OS=Mus musculus GN=Zzef1 PE=4 SV=1;>sp|Q5SSH7|ZZEF1_MOUSE Zinc finger ZZ-type and EF-hand domain-containing protein 1 OS=Mus musculus GN=Zzef1 PE=1 SV=2;>sp|Q5SSH7-2|ZZEF1_	4	2	2	2	0	0	0	1	1	1	0	0	0	0	0	0	1	1	1	0	0	0	0	0	0	1	1	1	0	0	0	1	1	1	328.27	2924	2924;2924;2891;84				1	1
P70426;E9Q672	P70426;E9Q672	1;1	1;1	1;1	GTP-binding protein Rit1	Rit1	>sp|P70426|RIT1_MOUSE GTP-binding protein Rit1 OS=Mus musculus GN=Rit1 PE=1 SV=1;>tr|E9Q672|E9Q672_MOUSE GTP-binding protein Rit1 OS=Mus musculus GN=Rit1 PE=4 SV=1	2	1	1	1	0	0	0	1	1	0	0	0	0	0	0	0	1	1	0	0	0	0	0	0	0	1	1	0	0	0	0	5.5	5.5	5.5	25.169	219	219;183				1	1
K3W4S4;Q9ESN9-6;J3QNR6;Q9ESN9;Q9ESN9-4;Q9ESN9-5;Q9ESN9-3;E9Q6E0;Q9ESN9-2;E9Q6B6;D3YWH6	K3W4S4;Q9ESN9-6;J3QNR6;Q9ESN9;Q9ESN9-4;Q9ESN9-5;Q9ESN9-3;E9Q6E0;Q9ESN9-2;E9Q6B6	19;19;19;19;19;19;19;19;19;19;2	19;19;19;19;19;19;19;19;19;19;2	15;15;15;15;15;15;15;15;15;15;2	C-Jun-amino-terminal kinase-interacting protein 3	Mapk8ip3	>tr|K3W4S4|K3W4S4_MOUSE C-Jun-amino-terminal kinase-interacting protein 3 OS=Mus musculus GN=Mapk8ip3 PE=4 SV=1;>sp|Q9ESN9-6|JIP3_MOUSE Isoform 1e of C-Jun-amino-terminal kinase-interacting protein 3 OS=Mus musculus GN=Mapk8ip3;>tr|J3QNR6|J3QNR6_MOUSE C-Ju	11	19	19	15	9	7	8	15	10	12	0	0	0	9	7	8	15	10	12	0	0	0	7	5	5	11	7	9	0	0	0	16.4	16.4	13.8	148.64	1345	1345;1345;1337;1337;1336;1322;1314;1306;1305;1300;235	9	7	8	17	10
Q3UVZ1;E9Q6I2;Q61730;Q61730-2;G3UY13	Q3UVZ1;E9Q6I2;Q61730;Q61730-2;G3UY13	2;2;2;1;1	2;2;2;1;1	2;2;2;1;1	Interleukin-1 receptor accessory protein	Il1rap	>tr|Q3UVZ1|Q3UVZ1_MOUSE Interleukin-1 receptor accessory protein OS=Mus musculus GN=Il1rap PE=2 SV=1;>tr|E9Q6I2|E9Q6I2_MOUSE Interleukin-1 receptor accessory protein OS=Mus musculus GN=Il1rap PE=4 SV=1;>sp|Q61730|IL1AP_MOUSE Interleukin-1 receptor accessor	5	2	2	2	0	0	0	2	1	1	0	0	0	0	0	0	2	1	1	0	0	0	0	0	0	2	1	1	0	0	0	2.9	2.9	2.9	78.639	685	685;640;570;360;346				2	1
Q80U78;Q80U78-3;Q80U78-2;Q3TTW5;E9Q6M7;Q80U58;Q3UR91;Q80U58-2;Q3TQ29;Q80U58-3;F6YD01	Q80U78;Q80U78-3;Q80U78-2;Q3TTW5;E9Q6M7;Q80U58;Q3UR91;Q80U58-2;Q3TQ29;Q80U58-3	3;3;3;3;3;2;2;2;2;2;1	3;3;3;3;3;2;2;2;2;2;1	3;3;3;3;3;2;2;2;2;2;1	Pumilio homolog 1;Pumilio homolog 2	Pum1;Pum2	>sp|Q80U78|PUM1_MOUSE Pumilio homolog 1 OS=Mus musculus GN=Pum1 PE=1 SV=2;>sp|Q80U78-3|PUM1_MOUSE Isoform 3 of Pumilio homolog 1 OS=Mus musculus GN=Pum1;>sp|Q80U78-2|PUM1_MOUSE Isoform 2 of Pumilio homolog 1 OS=Mus musculus GN=Pum1;>tr|Q3TTW5|Q3TTW5_MOUSE	11	3	3	3	0	1	0	3	3	2	0	0	0	0	1	0	3	3	2	0	0	0	0	1	0	3	3	2	0	0	0	2.6	2.6	2.6	126.62	1189	1189;1188;1186;1092;944;1066;1064;985;980;929;222		1		3	3
E9Q6P5	E9Q6P5	5	5	5		Ttc7b	>tr|E9Q6P5|E9Q6P5_MOUSE Protein Ttc7b OS=Mus musculus GN=Ttc7b PE=4 SV=1	1	5	5	5	2	0	2	3	5	4	0	0	0	2	0	2	3	5	4	0	0	0	2	0	2	3	5	4	0	0	0	7.5	7.5	7.5	94.202	843	843	2		2	3	5
O08547;E9Q6R3;D6RES2	O08547;E9Q6R3	6;6;1	6;6;1	6;6;1	Vesicle-trafficking protein SEC22b	Sec22b	>sp|O08547|SC22B_MOUSE Vesicle-trafficking protein SEC22b OS=Mus musculus GN=Sec22b PE=1 SV=3;>tr|E9Q6R3|E9Q6R3_MOUSE Vesicle-trafficking protein SEC22b OS=Mus musculus GN=Sec22b PE=4 SV=1	3	6	6	6	3	3	2	5	4	4	0	0	0	3	3	2	5	4	4	0	0	0	3	3	2	5	4	4	0	0	0	38.6	38.6	38.6	24.74	215	215;166;42	3	4	2	10	8
P51830;E9Q706	P51830;E9Q706	3;3	3;3	3;3	Adenylate cyclase type 9	Adcy9	>sp|P51830|ADCY9_MOUSE Adenylate cyclase type 9 OS=Mus musculus GN=Adcy9 PE=1 SV=1;>tr|E9Q706|E9Q706_MOUSE Adenylate cyclase type 9 OS=Mus musculus GN=Adcy9 PE=3 SV=1	2	3	3	3	2	0	1	1	0	0	0	0	0	2	0	1	1	0	0	0	0	0	2	0	1	1	0	0	0	0	0	3.1	3.1	3.1	150.95	1353	1353;1116	2		1	1
G3X9Y5;E9Q735;E9Q442	G3X9Y5;E9Q735;E9Q442	3;3;2	3;3;2	3;3;2		Ube4a	>tr|G3X9Y5|G3X9Y5_MOUSE Protein Ube4a OS=Mus musculus GN=Ube4a PE=4 SV=1;>tr|E9Q735|E9Q735_MOUSE Protein Ube4a OS=Mus musculus GN=Ube4a PE=4 SV=1;>tr|E9Q442|E9Q442_MOUSE Protein Ube4a OS=Mus musculus GN=Ube4a PE=4 SV=1	3	3	3	3	0	0	0	2	3	1	0	0	0	0	0	0	2	3	1	0	0	0	0	0	0	2	3	1	0	0	0	3.9	3.9	3.9	124.46	1085	1085;1028;547				2	3
Q60715;Q60715-2;E9Q7B0	Q60715;Q60715-2;E9Q7B0	2;2;2	2;2;2	2;2;2	Prolyl 4-hydroxylase subunit alpha-1	P4ha1	>sp|Q60715|P4HA1_MOUSE Prolyl 4-hydroxylase subunit alpha-1 OS=Mus musculus GN=P4ha1 PE=2 SV=2;>sp|Q60715-2|P4HA1_MOUSE Isoform 2 of Prolyl 4-hydroxylase subunit alpha-1 OS=Mus musculus GN=P4ha1;>tr|E9Q7B0|E9Q7B0_MOUSE Prolyl 4-hydroxylase subunit alpha-1	3	2	2	2	0	0	0	1	0	2	0	0	0	0	0	0	1	0	2	0	0	0	0	0	0	1	0	2	0	0	0	5.2	5.2	5.2	60.909	534	534;534;454				1
Q8CD76;Q7TNF4;E9Q7C9;Q5UE59;O88447;F6UYN4;Q9DBS5	Q8CD76;Q7TNF4;E9Q7C9;Q5UE59;O88447	19;19;19;19;17;4;1	19;19;19;19;17;4;1	13;13;13;13;12;4;0	Kinesin light chain 1	Klc1	>tr|Q8CD76|Q8CD76_MOUSE Kinesin light chain 1 OS=Mus musculus GN=Klc1 PE=2 SV=1;>tr|Q7TNF4|Q7TNF4_MOUSE Kinesin light chain 1 OS=Mus musculus GN=Klc1 PE=2 SV=1;>tr|E9Q7C9|E9Q7C9_MOUSE Kinesin light chain 1 OS=Mus musculus GN=Klc1 PE=4 SV=1;>tr|Q5UE59|Q5UE5	7	19	19	13	9	15	7	17	17	15	1	0	1	9	15	7	17	17	15	1	0	1	6	9	4	11	11	9	0	0	0	34.9	34.9	22.7	69.494	616	616;608;560;542;541;172;619	9	16	7	21	22
E9Q7L0	E9Q7L0	5	2	2		Ogdhl	>tr|E9Q7L0|E9Q7L0_MOUSE Protein Ogdhl OS=Mus musculus GN=Ogdhl PE=4 SV=1	1	5	2	2	1	4	2	4	2	4	0	0	0	0	2	0	2	1	2	0	0	0	0	2	0	2	1	2	0	0	0	7	3.9	3.9	116.6	1029	1029		2		2	1
Q8CGU1;E9Q7U2	Q8CGU1;E9Q7U2	3;3	3;3	3;3	Calcium-binding and coiled-coil domain-containing protein 1	Calcoco1	>sp|Q8CGU1|CACO1_MOUSE Calcium-binding and coiled-coil domain-containing protein 1 OS=Mus musculus GN=Calcoco1 PE=1 SV=2;>tr|E9Q7U2|E9Q7U2_MOUSE Calcium-binding and coiled-coil domain-containing protein 1 OS=Mus musculus GN=Calcoco1 PE=4 SV=1	2	3	3	3	0	0	0	2	3	1	0	0	0	0	0	0	2	3	1	0	0	0	0	0	0	2	3	1	0	0	0	4.9	4.9	4.9	77.279	691	691;633				2	3
Q8CAQ8-5;Q8CAQ8;Q8CAQ8-2;Q8CAQ8-3;E9Q800;E9QAY6;Q3TZK4	Q8CAQ8-5;Q8CAQ8;Q8CAQ8-2;Q8CAQ8-3;E9Q800;E9QAY6;Q3TZK4	1;1;1;1;1;1;1	1;1;1;1;1;1;1	1;1;1;1;1;1;1	Mitochondrial inner membrane protein	Immt	>sp|Q8CAQ8-5|IMMT_MOUSE Isoform 5 of Mitochondrial inner membrane protein OS=Mus musculus GN=Immt;>sp|Q8CAQ8|IMMT_MOUSE Mitochondrial inner membrane protein OS=Mus musculus GN=Immt PE=1 SV=1;>sp|Q8CAQ8-2|IMMT_MOUSE Isoform 2 of Mitochondrial inner membrane	7	1	1	1	0	0	1	0	1	1	0	0	1	0	0	1	0	1	1	0	0	1	0	0	1	0	1	1	0	0	1	1.4	1.4	1.4	87.693	790	790;757;746;709;679;470;265			1		1
E9Q828;F7AAP4;Q6Q477;Q32ME1	E9Q828;F7AAP4;Q6Q477;Q32ME1	26;26;21;21	15;15;10;10	15;15;10;10		Atp2b4	>tr|E9Q828|E9Q828_MOUSE Protein Atp2b4 OS=Mus musculus GN=Atp2b4 PE=3 SV=1;>tr|F7AAP4|F7AAP4_MOUSE Protein Atp2b4 OS=Mus musculus GN=Atp2b4 PE=3 SV=1;>tr|Q6Q477|Q6Q477_MOUSE Plasma membrane Ca++ transporting ATPase 4 splice variant b OS=Mus musculus GN=Atp	4	26	15	15	17	22	21	26	25	26	4	0	0	8	12	13	15	15	15	0	0	0	8	12	13	15	15	15	0	0	0	24.4	15.3	15.3	129.26	1172	1172;1166;1205;1107	8	14	14	16	15
Q3UXS0;O35609;E9Q855	Q3UXS0;O35609;E9Q855	5;5;5	5;5;5	5;5;5	Secretory carrier-associated membrane protein 3	Scamp3	>tr|Q3UXS0|Q3UXS0_MOUSE Secretory carrier-associated membrane protein 3 OS=Mus musculus GN=Scamp3 PE=2 SV=1;>sp|O35609|SCAM3_MOUSE Secretory carrier-associated membrane protein 3 OS=Mus musculus GN=Scamp3 PE=1 SV=3;>tr|E9Q855|E9Q855_MOUSE Secretory carrier	3	5	5	5	4	2	2	4	3	4	0	0	0	4	2	2	4	3	4	0	0	0	4	2	2	4	3	4	0	0	0	19.1	19.1	19.1	38.586	350	350;349;315	4	2	2	4	3
Q8VH51;Q8VH51-2;E9Q8F0;Q8VH51-3;F7AA45;B7ZD61	Q8VH51;Q8VH51-2;E9Q8F0;Q8VH51-3;F7AA45;B7ZD61	2;2;2;2;2;1	2;2;2;2;2;1	2;2;2;2;2;1	RNA-binding protein 39	Rbm39	>sp|Q8VH51|RBM39_MOUSE RNA-binding protein 39 OS=Mus musculus GN=Rbm39 PE=1 SV=2;>sp|Q8VH51-2|RBM39_MOUSE Isoform 2 of RNA-binding protein 39 OS=Mus musculus GN=Rbm39;>tr|E9Q8F0|E9Q8F0_MOUSE RNA-binding protein 39 OS=Mus musculus GN=Rbm39 PE=4 SV=1;>sp|Q8V	6	2	2	2	0	0	1	0	1	1	0	0	0	0	0	1	0	1	1	0	0	0	0	0	1	0	1	1	0	0	0	6	6	6	59.406	530	530;524;415;367;311;273			1		1
E9Q8I9-2;E9Q8I9;E9Q8I9-3;F8VQ05;F6Q1V8	E9Q8I9-2;E9Q8I9	9;9;4;3;2	9;9;4;3;2	9;9;4;3;2		Fry	>sp|E9Q8I9-2|FRY_MOUSE Isoform 2 of Protein furry homolog OS=Mus musculus GN=Fry;>sp|E9Q8I9|FRY_MOUSE Protein furry homolog OS=Mus musculus GN=Fry PE=1 SV=1	5	9	9	9	1	2	1	8	6	4	1	1	1	1	2	1	8	6	4	1	1	1	1	2	1	8	6	4	1	1	1	2.8	2.8	2.8	340.12	3029	3029;3020;814;3007;199	1	2	1	8	7
Q08EB6;E9Q8N5;Q8BRT1;F7DCH5;Q8BRT1-5;Q8BRT1-6	Q08EB6;E9Q8N5;Q8BRT1;F7DCH5	22;22;22;21;4;2	22;22;22;21;4;2	18;18;18;17;3;2	CLIP-associating protein 2	Clasp2	>tr|Q08EB6|Q08EB6_MOUSE CLIP associating protein 2 OS=Mus musculus GN=Clasp2 PE=2 SV=1;>tr|E9Q8N5|E9Q8N5_MOUSE CLIP-associating protein 2 OS=Mus musculus GN=Clasp2 PE=4 SV=1;>sp|Q8BRT1|CLAP2_MOUSE CLIP-associating protein 2 OS=Mus musculus GN=Clasp2 PE=1 S	6	22	22	18	7	8	8	20	17	18	0	0	0	7	8	8	20	17	18	0	0	0	5	6	6	17	14	14	0	0	0	23.7	23.7	21.3	140.88	1287	1287;1286;1286;1307;600;167	7	9	8	23	19
E9Q8P8;Q3TY60-2;Q3TY60	E9Q8P8;Q3TY60-2;Q3TY60	3;3;2	3;3;2	3;3;2	Protein FAM131B	Fam131b	>tr|E9Q8P8|E9Q8P8_MOUSE Protein FAM131B OS=Mus musculus GN=Fam131b PE=4 SV=1;>sp|Q3TY60-2|F131B_MOUSE Isoform 2 of Protein FAM131B OS=Mus musculus GN=Fam131b;>sp|Q3TY60|F131B_MOUSE Protein FAM131B OS=Mus musculus GN=Fam131b PE=1 SV=1	3	3	3	3	1	1	1	1	2	1	0	0	0	1	1	1	1	2	1	0	0	0	1	1	1	1	2	1	0	0	0	10.8	10.8	10.8	38.958	360	360;348;332	1	1	1	1	2
E9Q8T1;E9Q9Z4;E9QL08;Q9JJG0-3;Q9JJG0-4;Q9JJG0;Q9JJG0-2	E9Q8T1;E9Q9Z4;E9QL08;Q9JJG0-3;Q9JJG0-4;Q9JJG0;Q9JJG0-2	2;2;2;2;2;1;1	1;1;1;1;1;1;1	1;1;1;1;1;1;1	Transforming acidic coiled-coil-containing protein 2	Tacc2	>tr|E9Q8T1|E9Q8T1_MOUSE Transforming acidic coiled-coil-containing protein 2 OS=Mus musculus GN=Tacc2 PE=4 SV=1;>tr|E9Q9Z4|E9Q9Z4_MOUSE Transforming acidic coiled-coil-containing protein 2 OS=Mus musculus GN=Tacc2 PE=4 SV=1;>tr|E9QL08|E9QL08_MOUSE Transfor	7	2	1	1	0	0	0	2	2	2	0	0	0	0	0	0	1	1	1	0	0	0	0	0	0	1	1	1	0	0	0	0.6	0.2	0.2	305.23	2879	2879;1146;1036;947;598;1149;1035				1	1
E9Q912;E9Q6Q4	E9Q912;E9Q6Q4	17;16	17;16	17;16		Rap1gds1	>tr|E9Q912|E9Q912_MOUSE Protein Rap1gds1 OS=Mus musculus GN=Rap1gds1 PE=4 SV=1;>tr|E9Q6Q4|E9Q6Q4_MOUSE Protein Rap1gds1 OS=Mus musculus GN=Rap1gds1 PE=4 SV=1	2	17	17	17	12	14	14	16	15	14	0	0	0	12	14	14	16	15	14	0	0	0	12	14	14	16	15	14	0	0	0	37.9	37.9	37.9	66.076	607	607;558	14	18	17	19	19
Q9Z0Y1;E9Q919	Q9Z0Y1;E9Q919	3;3	3;3	3;3	Dynactin subunit 3	Dctn3	>sp|Q9Z0Y1|DCTN3_MOUSE Dynactin subunit 3 OS=Mus musculus GN=Dctn3 PE=2 SV=2;>tr|E9Q919|E9Q919_MOUSE Dynactin subunit 3 OS=Mus musculus GN=Dctn3 PE=4 SV=1	2	3	3	3	0	1	1	1	2	2	0	0	0	0	1	1	1	2	2	0	0	0	0	1	1	1	2	2	0	0	0	12.9	12.9	12.9	20.978	186	186;159		1	1	1	2
Q8BK08;E9Q933	Q8BK08;E9Q933	2;2	2;2	2;2	Transmembrane protein 11, mitochondrial	Tmem11	>sp|Q8BK08|TMM11_MOUSE Transmembrane protein 11, mitochondrial OS=Mus musculus GN=Tmem11 PE=2 SV=1;>tr|E9Q933|E9Q933_MOUSE Transmembrane protein 11, mitochondrial OS=Mus musculus GN=Tmem11 PE=4 SV=1	2	2	2	2	0	1	1	2	2	2	0	0	0	0	1	1	2	2	2	0	0	0	0	1	1	2	2	2	0	0	0	13.2	13.2	13.2	21.311	190	190;176		1	1	2	2
E9QLK9;Q61548;Q61548-2;E9QQ05;Q61548-3;E9Q9A3;Q3TWS4;Q8BQA2;Q7M6Y3;Q7M6Y3-5;Q7M6Y3-6;Q7M6Y3-4;Q7M6Y3-3;Q7M6Y3-2	E9QLK9;Q61548;Q61548-2;E9QQ05;Q61548-3;E9Q9A3;Q3TWS4;Q8BQA2	7;7;7;7;7;7;7;6;2;2;2;2;2;2	7;7;7;7;7;7;7;6;2;2;2;2;2;2	7;7;7;7;7;7;7;6;2;2;2;2;2;2	Clathrin coat assembly protein AP180	Snap91	>tr|E9QLK9|E9QLK9_MOUSE Clathrin coat assembly protein AP180 OS=Mus musculus GN=Snap91 PE=4 SV=2;>sp|Q61548|AP180_MOUSE Clathrin coat assembly protein AP180 OS=Mus musculus GN=Snap91 PE=1 SV=1;>sp|Q61548-2|AP180_MOUSE Isoform Short of Clathrin coat assembl	14	7	7	7	3	6	6	6	4	4	1	0	0	3	6	6	6	4	4	1	0	0	3	6	6	6	4	4	1	0	0	10.4	10.4	10.4	91.863	901	901;901;896;868;868;838;582;288;660;655;652;610;605;597	3	6	6	8	5
E9Q9B7	E9Q9B7	2	2	2		Kidins220	>tr|E9Q9B7|E9Q9B7_MOUSE Protein Kidins220 OS=Mus musculus GN=Kidins220 PE=4 SV=1	1	2	2	2	0	0	1	1	2	2	0	0	0	0	0	1	1	2	2	0	0	0	0	0	1	1	2	2	0	0	0	1.2	1.2	1.2	199.18	1793	1793			1	1	2
E9Q9G6;Q6TA13;G3UW47;P33173;E9QAN4	E9Q9G6;Q6TA13;G3UW47;P33173;E9QAN4	49;49;49;49;49	49;49;49;49;49	35;35;35;35;35	Kinesin-like protein KIF1A	Kif1a	>tr|E9Q9G6|E9Q9G6_MOUSE Kinesin-like protein KIF1A OS=Mus musculus GN=Kif1a PE=3 SV=1;>tr|Q6TA13|Q6TA13_MOUSE Kinesin-like protein KIF1A OS=Mus musculus GN=Kif1a PE=2 SV=1;>tr|G3UW47|G3UW47_MOUSE Kinesin family member 1A OS=Mus musculus GN=Kif1a PE=3 SV=1;	5	49	49	35	12	26	19	46	41	43	1	0	0	12	26	19	46	41	43	1	0	0	8	19	14	33	29	31	0	0	0	34.9	34.9	27.7	192.05	1698	1698;1698;1697;1695;1689	13	34	24	59	51
E9Q9K8	E9Q9K8	3	3	3		Akap6	>tr|E9Q9K8|E9Q9K8_MOUSE Protein Akap6 OS=Mus musculus GN=Akap6 PE=4 SV=1	1	3	3	3	0	0	0	1	3	0	0	0	0	0	0	0	1	3	0	0	0	0	0	0	0	1	3	0	0	0	0	1.3	1.3	1.3	254.32	2307	2307				1	3
Q3UJD6;J3KMM1;Q3UJD6-2;E9Q9M5	Q3UJD6;J3KMM1;Q3UJD6-2;E9Q9M5	8;8;8;8	8;8;8;8	8;8;8;8	Ubiquitin carboxyl-terminal hydrolase 19;Ubiquitin carboxyl-terminal hydrolase	Usp19	>sp|Q3UJD6|UBP19_MOUSE Ubiquitin carboxyl-terminal hydrolase 19 OS=Mus musculus GN=Usp19 PE=2 SV=1;>tr|J3KMM1|J3KMM1_MOUSE Ubiquitin carboxyl-terminal hydrolase OS=Mus musculus GN=Usp19 PE=3 SV=1;>sp|Q3UJD6-2|UBP19_MOUSE Isoform 2 of Ubiquitin carboxyl-ter	4	8	8	8	0	0	0	8	4	3	0	0	0	0	0	0	8	4	3	0	0	0	0	0	0	8	4	3	0	0	0	7	7	7	150.55	1360	1360;1324;1323;1299				8	4
E9QAD0;F6R4N2;Q9EPW0-2	E9QAD0;F6R4N2;Q9EPW0-2	11;11;10	1;1;1	1;1;1		Inpp4a	>tr|E9QAD0|E9QAD0_MOUSE Type I inositol 3,4-bisphosphate 4-phosphatase OS=Mus musculus GN=Inpp4a PE=4 SV=1;>tr|F6R4N2|F6R4N2_MOUSE Type I inositol 3,4-bisphosphate 4-phosphatase OS=Mus musculus GN=Inpp4a PE=4 SV=1;>sp|Q9EPW0-2|INP4A_MOUSE Isoform 2 of Type	3	11	1	1	3	3	3	10	10	8	0	0	0	0	0	0	1	1	1	0	0	0	0	0	0	1	1	1	0	0	0	17.5	1.3	1.3	77.636	690	690;679;679				1	1
Q8C5V4;Q9QXP6;E9QAG7	Q8C5V4;Q9QXP6;E9QAG7	1;1;1	1;1;1	1;1;1	E3 ubiquitin-protein ligase makorin-1	Mkrn1	>tr|Q8C5V4|Q8C5V4_MOUSE E3 ubiquitin-protein ligase makorin-1 OS=Mus musculus GN=Mkrn1 PE=2 SV=1;>sp|Q9QXP6|MKRN1_MOUSE E3 ubiquitin-protein ligase makorin-1 OS=Mus musculus GN=Mkrn1 PE=2 SV=1;>tr|E9QAG7|E9QAG7_MOUSE E3 ubiquitin-protein ligase makorin-1 O	3	1	1	1	0	0	0	1	1	1	0	0	0	0	0	0	1	1	1	0	0	0	0	0	0	1	1	1	0	0	0	2.1	2.1	2.1	52.944	481	481;481;417				1	1
Q6ZQ82;E9QAQ3	Q6ZQ82;E9QAQ3	1;1	1;1	1;1	Rho GTPase-activating protein 26	Arhgap26	>sp|Q6ZQ82|RHG26_MOUSE Rho GTPase-activating protein 26 OS=Mus musculus GN=Arhgap26 PE=1 SV=3;>tr|E9QAQ3|E9QAQ3_MOUSE Rho GTPase-activating protein 26 OS=Mus musculus GN=Arhgap26 PE=4 SV=1	2	1	1	1	0	0	0	1	1	1	0	0	0	0	0	0	1	1	1	0	0	0	0	0	0	1	1	1	0	0	0	1.8	1.8	1.8	92.07	814	814;759				1	1
E9QAQ5;Q9WV60	E9QAQ5;Q9WV60	11;10	11;10	9;8	Glycogen synthase kinase-3 beta	Gsk3b	>tr|E9QAQ5|E9QAQ5_MOUSE Glycogen synthase kinase-3 beta OS=Mus musculus GN=Gsk3b PE=4 SV=1;>sp|Q9WV60|GSK3B_MOUSE Glycogen synthase kinase-3 beta OS=Mus musculus GN=Gsk3b PE=1 SV=2	2	11	11	9	6	6	5	10	8	9	0	0	0	6	6	5	10	8	9	0	0	0	5	4	3	8	6	7	0	0	0	38.3	38.3	32.8	47.989	433	433;420	6	8	6	12	10
E9QB02;Q68FL6;F6W0G8	E9QB02;Q68FL6	15;14;3	15;14;3	15;14;3	Methionine--tRNA ligase, cytoplasmic	Mars	>tr|E9QB02|E9QB02_MOUSE Methionine--tRNA ligase, cytoplasmic OS=Mus musculus GN=Mars PE=3 SV=1;>sp|Q68FL6|SYMC_MOUSE Methionine--tRNA ligase, cytoplasmic OS=Mus musculus GN=Mars PE=2 SV=1	3	15	15	15	1	2	3	10	11	12	0	0	0	1	2	3	10	11	12	0	0	0	1	2	3	10	11	12	0	0	0	18	18	18	102.37	910	910;902;184	1	2	3	12	13
P97798;E9QK04;P97798-4;P97798-3;P97798-2;P97798-5	P97798;E9QK04;P97798-4;P97798-3;P97798-2;P97798-5	2;2;2;2;2;2	2;2;2;2;2;2	2;2;2;2;2;2	Neogenin	Neo1	>sp|P97798|NEO1_MOUSE Neogenin OS=Mus musculus GN=Neo1 PE=1 SV=1;>tr|E9QK04|E9QK04_MOUSE Neogenin OS=Mus musculus GN=Neo1 PE=4 SV=1;>sp|P97798-4|NEO1_MOUSE Isoform 4 of Neogenin OS=Mus musculus GN=Neo1;>sp|P97798-3|NEO1_MOUSE Isoform 3 of Neogenin OS=Mus m	6	2	2	2	1	1	1	0	0	0	0	0	0	1	1	1	0	0	0	0	0	0	1	1	1	0	0	0	0	0	0	1.3	1.3	1.3	163.16	1493	1493;1492;1482;1477;1473;1440	1	1	1
E9QK62;Q8CHT1;Q8CHT1-2;F6SWQ9	E9QK62;Q8CHT1;Q8CHT1-2	12;12;12;3	12;12;12;3	12;12;12;3	Ephexin-1	Ngef	>tr|E9QK62|E9QK62_MOUSE Ephexin-1 OS=Mus musculus GN=Ngef PE=4 SV=1;>sp|Q8CHT1|NGEF_MOUSE Ephexin-1 OS=Mus musculus GN=Ngef PE=1 SV=1;>sp|Q8CHT1-2|NGEF_MOUSE Isoform 2 of Ephexin-1 OS=Mus musculus GN=Ngef	4	12	12	12	6	8	6	10	10	10	0	0	0	6	8	6	10	10	10	0	0	0	6	8	6	10	10	10	0	0	0	18	18	18	82.208	710	710;710;620;245	6	9	6	10	10
Q9QYX7-4;E9QK94;Q9QYX7;Q9QYX7-3;Q9QYX7-2	Q9QYX7-4;E9QK94;Q9QYX7;Q9QYX7-3;Q9QYX7-2	5;5;5;5;5	5;5;5;5;5	5;5;5;5;5	Protein piccolo	Pclo	>sp|Q9QYX7-4|PCLO_MOUSE Isoform 4 of Protein piccolo OS=Mus musculus GN=Pclo;>tr|E9QK94|E9QK94_MOUSE Protein piccolo OS=Mus musculus GN=Pclo PE=4 SV=1;>sp|Q9QYX7|PCLO_MOUSE Protein piccolo OS=Mus musculus GN=Pclo PE=1 SV=3;>sp|Q9QYX7-3|PCLO_MOUSE Isoform 3	5	5	5	5	1	0	1	3	4	2	0	0	0	1	0	1	3	4	2	0	0	0	1	0	1	3	4	2	0	0	0	1.3	1.3	1.3	563.44	5177	5177;5068;5038;4981;4833	1		1	3	4
P23819-3;P23819-4;E9QKC0;G5E8H1;P23819;P23819-2;P23818;Q7TNB5;G5E863;Q9Z2W8;F6YNQ1	P23819-3;P23819-4;E9QKC0;G5E8H1;P23819;P23819-2	9;9;9;9;9;9;1;1;1;1;1	9;9;9;9;9;9;1;1;1;1;1	8;8;8;8;8;8;1;1;0;0;1	Glutamate receptor 2	Gria2	>sp|P23819-3|GRIA2_MOUSE Isoform 3 of Glutamate receptor 2 OS=Mus musculus GN=Gria2;>sp|P23819-4|GRIA2_MOUSE Isoform 4 of Glutamate receptor 2 OS=Mus musculus GN=Gria2;>tr|E9QKC0|E9QKC0_MOUSE Glutamate receptor 2 OS=Mus musculus GN=Gria2 PE=4 SV=1;>tr|G5E8	11	9	9	8	4	3	3	5	3	4	0	0	0	4	3	3	5	3	4	0	0	0	4	2	2	4	2	3	0	0	0	13.1	13.1	11.5	104.52	939	939;921;883;883;883;767;907;907;902;902;838	4	3	4	5	3
E9QKE4;Q8BMG7;Q8BMG7-2	E9QKE4;Q8BMG7	15;14;3	15;14;3	15;14;3	Rab3 GTPase-activating protein non-catalytic subunit	Rab3gap2	>tr|E9QKE4|E9QKE4_MOUSE Rab3 GTPase-activating protein non-catalytic subunit OS=Mus musculus GN=Rab3gap2 PE=4 SV=1;>sp|Q8BMG7|RBGPR_MOUSE Rab3 GTPase-activating protein non-catalytic subunit OS=Mus musculus GN=Rab3gap2 PE=1 SV=2	3	15	15	15	3	2	3	13	12	13	0	0	0	3	2	3	13	12	13	0	0	0	3	2	3	13	12	13	0	0	0	13.4	13.4	13.4	154.64	1387	1387;1366;298	3	2	4	14	12
O35927;E9QKH8;O35927-2;Q68FH0;A2AS45;Q68FH0-2;A2AS47	O35927;E9QKH8;O35927-2	15;15;15;1;1;1;1	15;15;15;1;1;1;1	15;15;15;1;1;1;1	Catenin delta-2	Ctnnd2	>sp|O35927|CTND2_MOUSE Catenin delta-2 OS=Mus musculus GN=Ctnnd2 PE=1 SV=1;>tr|E9QKH8|E9QKH8_MOUSE Catenin delta-2 OS=Mus musculus GN=Ctnnd2 PE=4 SV=1;>sp|O35927-2|CTND2_MOUSE Isoform 2 of Catenin delta-2 OS=Mus musculus GN=Ctnnd2	7	15	15	15	6	8	3	14	14	12	1	0	0	6	8	3	14	14	12	1	0	0	6	8	3	14	14	12	1	0	0	17.6	17.6	17.6	135	1247	1247;1246;1222;1190;1163;1147;849	6	8	3	15	14
E9QKT1;O08759	E9QKT1;O08759	16;11	16;11	16;11	Ubiquitin-protein ligase E3A	Ube3a	>tr|E9QKT1|E9QKT1_MOUSE Ubiquitin-protein ligase E3A OS=Mus musculus GN=Ube3a PE=4 SV=1;>sp|O08759|UBE3A_MOUSE Ubiquitin-protein ligase E3A OS=Mus musculus GN=Ube3a PE=2 SV=1	2	16	16	16	7	13	8	12	14	14	0	0	0	7	13	8	12	14	14	0	0	0	7	13	8	12	14	14	0	0	0	21.8	21.8	21.8	99.818	870	870;885	8	14	10	14	14
Q80TY5;E9QKX5	Q80TY5;E9QKX5	4;4	4;4	4;4	Vacuolar protein sorting-associated protein 13B	Vps13b	>sp|Q80TY5|VP13B_MOUSE Vacuolar protein sorting-associated protein 13B OS=Mus musculus GN=Vps13b PE=1 SV=2;>tr|E9QKX5|E9QKX5_MOUSE Vacuolar protein sorting-associated protein 13B OS=Mus musculus GN=Vps13b PE=4 SV=1	2	4	4	4	0	1	0	4	1	2	0	0	0	0	1	0	4	1	2	0	0	0	0	1	0	4	1	2	0	0	0	1.2	1.2	1.2	445.92	4013	4013;3993		1		4	1
Q91YE6;E9QKZ2;E0CXB2;E0CY46;F6TLX3;F6UT58	Q91YE6;E9QKZ2;E0CXB2	7;7;4;2;1;1	7;7;4;2;1;1	7;7;4;2;1;1	Importin-9	Ipo9	>sp|Q91YE6|IPO9_MOUSE Importin-9 OS=Mus musculus GN=Ipo9 PE=1 SV=3;>tr|E9QKZ2|E9QKZ2_MOUSE Importin-9 OS=Mus musculus GN=Ipo9 PE=4 SV=1;>tr|E0CXB2|E0CXB2_MOUSE Importin-9 OS=Mus musculus GN=Ipo9 PE=4 SV=1	6	7	7	7	1	3	1	6	7	6	0	0	0	1	3	1	6	7	6	0	0	0	1	3	1	6	7	6	0	0	0	10.8	10.8	10.8	116.05	1041	1041;1040;655;55;171;52	1	3	1	7	9
E9QL80;Q91YX5;D3YVK0	E9QL80;Q91YX5;D3YVK0	2;2;1	2;2;1	2;2;1	Acyl-CoA:lysophosphatidylglycerol acyltransferase 1	Lpgat1	>tr|E9QL80|E9QL80_MOUSE Acyl-CoA:lysophosphatidylglycerol acyltransferase 1 OS=Mus musculus GN=Lpgat1 PE=4 SV=1;>sp|Q91YX5|LGAT1_MOUSE Acyl-CoA:lysophosphatidylglycerol acyltransferase 1 OS=Mus musculus GN=Lpgat1 PE=2 SV=1;>tr|D3YVK0|D3YVK0_MOUSE Acyl-CoA:	3	2	2	2	0	0	1	1	0	1	0	0	0	0	0	1	1	0	1	0	0	0	0	0	1	1	0	1	0	0	0	6.4	6.4	6.4	47	409	409;370;221			1	1
Q0GNC1;E9QLA5;Q0GNC1-3	Q0GNC1;E9QLA5;Q0GNC1-3	3;3;3	3;3;3	3;3;3	Inverted formin-2	Inf2	>sp|Q0GNC1|INF2_MOUSE Inverted formin-2 OS=Mus musculus GN=Inf2 PE=1 SV=1;>tr|E9QLA5|E9QLA5_MOUSE Inverted formin-2 OS=Mus musculus GN=Inf2 PE=4 SV=1;>sp|Q0GNC1-3|INF2_MOUSE Isoform 2 of Inverted formin-2 OS=Mus musculus GN=Inf2	3	3	3	3	1	0	0	2	1	3	0	0	0	1	0	0	2	1	3	0	0	0	1	0	0	2	1	3	0	0	0	2.8	2.8	2.8	138.56	1273	1273;1271;1264	1			2	1
E9QLB2;Q3UFF7	E9QLB2;Q3UFF7	2;2	2;2	2;2	Lysophospholipase-like protein 1	Lyplal1	>tr|E9QLB2|E9QLB2_MOUSE Lysophospholipase-like protein 1 OS=Mus musculus GN=Lyplal1 PE=4 SV=1;>sp|Q3UFF7|LYPL1_MOUSE Lysophospholipase-like protein 1 OS=Mus musculus GN=Lyplal1 PE=1 SV=3	2	2	2	2	0	0	0	1	1	2	0	0	0	0	0	0	1	1	2	0	0	0	0	0	0	1	1	2	0	0	0	10	10	10	26.34	239	239;239				1	1
E9QLH4;Q8C7M3-3;Q8C7M3;Q8C7M3-2;Q8C7M3-5;Q8C7M3-4;E9Q524;Q8C7M3-6	E9QLH4;Q8C7M3-3;Q8C7M3;Q8C7M3-2;Q8C7M3-5;Q8C7M3-4;E9Q524;Q8C7M3-6	6;6;5;5;5;4;4;4	6;6;5;5;5;4;4;4	6;6;5;5;5;4;4;4	E3 ubiquitin-protein ligase TRIM9	Trim9	>tr|E9QLH4|E9QLH4_MOUSE E3 ubiquitin-protein ligase TRIM9 OS=Mus musculus GN=Trim9 PE=4 SV=1;>sp|Q8C7M3-3|TRIM9_MOUSE Isoform 3 of E3 ubiquitin-protein ligase TRIM9 OS=Mus musculus GN=Trim9;>sp|Q8C7M3|TRIM9_MOUSE E3 ubiquitin-protein ligase TRIM9 OS=Mus mu	8	6	6	6	3	4	4	5	6	5	0	0	0	3	4	4	5	6	5	0	0	0	3	4	4	5	6	5	0	0	0	9.4	9.4	9.4	87.547	788	788;714;817;798;721;565;547;536	3	4	4	5	6
E9QLL2;Q8BZ98;Q8BZ98-2;E0CXZ8;F2Z460	E9QLL2;Q8BZ98;Q8BZ98-2	28;28;28;6;6	20;20;20;6;6	14;14;14;5;5	Dynamin-3	Dnm3	>tr|E9QLL2|E9QLL2_MOUSE Dynamin-3 OS=Mus musculus GN=Dnm3 PE=3 SV=1;>sp|Q8BZ98|DYN3_MOUSE Dynamin-3 OS=Mus musculus GN=Dnm3 PE=1 SV=1;>sp|Q8BZ98-2|DYN3_MOUSE Isoform 2 of Dynamin-3 OS=Mus musculus GN=Dnm3	5	28	20	14	16	21	16	27	26	23	3	0	0	9	13	9	19	18	16	0	0	0	7	9	7	13	13	11	0	0	0	40.3	34	26.8	97.272	863	863;863;859;319;319	9	15	12	22	23
E9QM77;O70305;O70305-2;O70305-3;F6U2C2;F7B6X4	E9QM77;O70305;O70305-2;O70305-3;F6U2C2;F7B6X4	2;2;2;2;2;2	2;2;2;2;2;2	2;2;2;2;2;2	Ataxin-2	Atxn2	>tr|E9QM77|E9QM77_MOUSE Ataxin-2 OS=Mus musculus GN=Atxn2 PE=4 SV=1;>sp|O70305|ATX2_MOUSE Ataxin-2 OS=Mus musculus GN=Atxn2 PE=1 SV=1;>sp|O70305-2|ATX2_MOUSE Isoform 2 of Ataxin-2 OS=Mus musculus GN=Atxn2;>sp|O70305-3|ATX2_MOUSE Isoform 3 of Ataxin-2 OS=Mu	6	2	2	2	0	0	0	2	1	2	0	0	0	0	0	0	2	1	2	0	0	0	0	0	0	2	1	2	0	0	0	2.5	2.5	2.5	136.46	1286	1286;1285;1215;1154;929;330				2	1
E9QM90;Q148V7-2;G3X9J4;Q148V7;Q148V7-3	E9QM90;Q148V7-2;G3X9J4;Q148V7;Q148V7-3	9;9;8;8;5	9;9;8;8;5	9;9;8;8;5	LisH domain and HEAT repeat-containing protein KIAA1468	2310035C23Rik;Kiaa1468	>tr|E9QM90|E9QM90_MOUSE Protein 2310035C23Rik OS=Mus musculus GN=2310035C23Rik PE=4 SV=1;>sp|Q148V7-2|K1468_MOUSE Isoform 2 of LisH domain and HEAT repeat-containing protein KIAA1468 OS=Mus musculus GN=Kiaa1468;>tr|G3X9J4|G3X9J4_MOUSE Protein 2310035C23Rik	5	9	9	9	5	5	3	9	7	7	0	0	0	5	5	3	9	7	7	0	0	0	5	5	3	9	7	7	0	0	0	9.3	9.3	9.3	131.87	1192	1192;1192;1216;1216;968	5	5	3	9	7
E9QMB7;Q8CES0	E9QMB7;Q8CES0	1;1	1;1	1;1	N-alpha-acetyltransferase 30	Naa30	>tr|E9QMB7|E9QMB7_MOUSE N-alpha-acetyltransferase 30 OS=Mus musculus GN=Naa30 PE=4 SV=1;>sp|Q8CES0|NAA30_MOUSE N-alpha-acetyltransferase 30 OS=Mus musculus GN=Naa30 PE=2 SV=2	2	1	1	1	0	0	0	1	1	0	0	0	0	0	0	0	1	1	0	0	0	0	0	0	0	1	1	0	0	0	0	4.9	4.9	4.9	39.759	366	366;364				1	1
Q3UVX5;E9QMC2;F6YJ89;F6WSV0;Q3UVX5-2	Q3UVX5;E9QMC2;F6YJ89;F6WSV0;Q3UVX5-2	2;2;1;1;1	2;2;1;1;1	2;2;1;1;1	Metabotropic glutamate receptor 5	Grm5	>sp|Q3UVX5|GRM5_MOUSE Metabotropic glutamate receptor 5 OS=Mus musculus GN=Grm5 PE=2 SV=2;>tr|E9QMC2|E9QMC2_MOUSE Metabotropic glutamate receptor 5 OS=Mus musculus GN=Grm5 PE=3 SV=1;>tr|F6YJ89|F6YJ89_MOUSE Metabotropic glutamate receptor 5 (Fragment) OS=Mu	5	2	2	2	2	2	1	2	2	2	0	0	0	2	2	1	2	2	2	0	0	0	2	2	1	2	2	2	0	0	0	2.4	2.4	2.4	131.86	1203	1203;1171;984;952;303	2	2	1	2	2
E9QMC5;Q66GT5	E9QMC5;Q66GT5	2;2	2;2	2;2	Protein-tyrosine phosphatase mitochondrial 1	Ptpmt1	>tr|E9QMC5|E9QMC5_MOUSE Phosphatidylglycerophosphatase and protein-tyrosine phosphatase 1 OS=Mus musculus GN=Ptpmt1 PE=4 SV=2;>sp|Q66GT5|PTPM1_MOUSE Phosphatidylglycerophosphatase and protein-tyrosine phosphatase 1 OS=Mus musculus GN=Ptpmt1 PE=1 SV=1	2	2	2	2	0	0	0	2	2	0	0	0	0	0	0	0	2	2	0	0	0	0	0	0	0	2	2	0	0	0	0	8.5	8.5	8.5	28.417	260	260;193				2	2
Q99PP7;E9QP19;Q99PP7-2;E9QME5	Q99PP7;E9QP19;Q99PP7-2;E9QME5	2;2;2;2	2;2;2;2	2;2;2;2	E3 ubiquitin-protein ligase TRIM33	Trim33	>sp|Q99PP7|TRI33_MOUSE E3 ubiquitin-protein ligase TRIM33 OS=Mus musculus GN=Trim33 PE=2 SV=2;>tr|E9QP19|E9QP19_MOUSE E3 ubiquitin-protein ligase TRIM33 OS=Mus musculus GN=Trim33 PE=4 SV=1;>sp|Q99PP7-2|TRI33_MOUSE Isoform Beta of E3 ubiquitin-protein ligas	4	2	2	2	0	0	0	1	0	1	0	0	0	0	0	0	1	0	1	0	0	0	0	0	0	1	0	1	0	0	0	2.1	2.1	2.1	123.84	1142	1142;1140;1125;1123				1
E9QN63;Q9QWY8;H3BJY2;Q9QWY8-3;Q9QWY8-4;H3BL41;E9QMJ1;E9QMI7;Q9QWY8-2;H3BKE6;H3BKD4;H3BK40;E9PX52;Q7SIG6;D3YX85;Q7SIG6-2;H3BJM7	E9QN63;Q9QWY8;H3BJY2;Q9QWY8-3;Q9QWY8-4;H3BL41;E9QMJ1;E9QMI7;Q9QWY8-2;H3BKE6;H3BKD4	10;10;10;10;10;10;10;10;10;10;10;4;1;1;1;1;1	10;10;10;10;10;10;10;10;10;10;10;4;1;1;1;1;1	10;10;10;10;10;10;10;10;10;10;10;4;1;1;1;1;1	Arf-GAP with SH3 domain, ANK repeat and PH domain-containing protein 1	Asap1	>tr|E9QN63|E9QN63_MOUSE Arf-GAP with SH3 domain, ANK repeat and PH domain-containing protein 1 OS=Mus musculus GN=Asap1 PE=4 SV=2;>sp|Q9QWY8|ASAP1_MOUSE Arf-GAP with SH3 domain, ANK repeat and PH domain-containing protein 1 OS=Mus musculus GN=Asap1 PE=1 SV	17	10	10	10	4	4	3	8	8	8	1	0	0	4	4	3	8	8	8	1	0	0	4	4	3	8	8	8	1	0	0	10	10	10	127.39	1147	1147;1147;1144;1135;1132;1124;1112;1090;1090;1087;1075;211;1000;958;955;809;98	4	4	3	8	10
O54901;Q80VX2;E9QMY1;Q05D16;E9PZI9	O54901;Q80VX2;E9QMY1;Q05D16;E9PZI9	5;5;5;4;4	5;5;5;4;4	5;5;5;4;4	OX-2 membrane glycoprotein	Cd200	>sp|O54901|OX2G_MOUSE OX-2 membrane glycoprotein OS=Mus musculus GN=Cd200 PE=1 SV=1;>tr|Q80VX2|Q80VX2_MOUSE CD200 antigen OS=Mus musculus GN=Cd200 PE=2 SV=1;>tr|E9QMY1|E9QMY1_MOUSE OX-2 membrane glycoprotein OS=Mus musculus GN=Cd200 PE=4 SV=1;>tr|Q05D16|Q0	5	5	5	5	4	4	4	5	4	2	0	0	0	4	4	4	5	4	2	0	0	0	4	4	4	5	4	2	0	0	0	16.2	16.2	16.2	31.256	278	278;278;269;150;129	4	6	5	7	6
P57776;Q80T06;E9QN08;Q91VK2;P57776-2;D3YUQ9;D3YZT9;D3YY68;D3Z7N2	P57776;Q80T06;E9QN08;Q91VK2;P57776-2;D3YUQ9;D3YZT9;D3YY68;D3Z7N2	7;7;7;6;6;5;4;4;4	1;1;1;1;1;1;1;1;1	1;1;1;1;1;1;1;1;1	Elongation factor 1-delta	Eef1d	>sp|P57776|EF1D_MOUSE Elongation factor 1-delta OS=Mus musculus GN=Eef1d PE=1 SV=3;>tr|Q80T06|Q80T06_MOUSE Elongation factor 1-delta OS=Mus musculus GN=Eef1d PE=2 SV=1;>tr|E9QN08|E9QN08_MOUSE Elongation factor 1-delta (Fragment) OS=Mus musculus GN=Eef1d PE	9	7	1	1	4	6	6	5	7	5	1	0	0	1	1	1	1	1	0	0	0	0	1	1	1	1	1	0	0	0	0	33.1	3.2	3.2	31.293	281	281;281;245;276;257;194;210;190;129	1	1	1	1	1
F8VPQ4;Q812A2;E9QN14	F8VPQ4;Q812A2;E9QN14	8;8;8	8;8;8	7;7;7	SLIT-ROBO Rho GTPase-activating protein 3	Srgap3	>tr|F8VPQ4|F8VPQ4_MOUSE SLIT-ROBO Rho GTPase-activating protein 3 OS=Mus musculus GN=Srgap3 PE=4 SV=1;>sp|Q812A2|SRGP3_MOUSE SLIT-ROBO Rho GTPase-activating protein 3 OS=Mus musculus GN=Srgap3 PE=1 SV=1;>tr|E9QN14|E9QN14_MOUSE SLIT-ROBO Rho GTPase-activati	3	8	8	7	4	0	2	6	6	5	0	0	1	4	0	2	6	6	5	0	0	1	3	0	1	5	5	4	0	0	1	8.7	8.7	7.9	124.45	1099	1099;1099;1075	4		2	6	6
E9QN59;Q61831;Q80W80;Q8C9D4;Q78GB8;Q61831-2;Q80W82;Q3TQZ7;G3X8U9;Q7TSJ7;Q9WTU6;Q9WTU6-4;A6P3E4;Q91Y86;Q9WTU6-2;Q9WTU6-3;D3Z1Z4	E9QN59;Q61831;Q80W80;Q8C9D4;Q78GB8;Q61831-2;Q80W82;Q3TQZ7;G3X8U9;Q7TSJ7;Q9WTU6;Q9WTU6-4;A6P3E4;Q91Y86;Q9WTU6-2;Q9WTU6-3;D3Z1Z4	5;5;5;5;5;5;5;5;3;3;3;3;3;3;3;3;3	5;5;5;5;5;5;5;5;3;3;3;3;3;3;3;3;3	5;5;5;5;5;5;5;5;3;3;3;3;3;3;3;3;3	Mitogen-activated protein kinase 10;Mitogen-activated protein kinase 9;Mitogen-activated protein kinase 8	Mapk10;Mapk8;Mapk9	>tr|E9QN59|E9QN59_MOUSE Mitogen-activated protein kinase 10 OS=Mus musculus GN=Mapk10 PE=4 SV=1;>sp|Q61831|MK10_MOUSE Mitogen-activated protein kinase 10 OS=Mus musculus GN=Mapk10 PE=1 SV=2;>tr|Q80W80|Q80W80_MOUSE JNK3 beta2 protein kinase OS=Mus musculus	17	5	5	5	2	3	3	2	3	2	0	0	0	2	3	3	2	3	2	0	0	0	2	3	3	2	3	2	0	0	0	11.5	11.5	11.5	55.713	494	494;464;464;464;426;422;422;418;427;427;423;423;384;384;381;381;308	2	3	3	2	3
E9QNF7;Q9CPW0	E9QNF7;Q9CPW0	2;2	2;2	2;2	Contactin-associated protein-like 2	Cntnap2	>tr|E9QNF7|E9QNF7_MOUSE Contactin-associated protein-like 2 OS=Mus musculus GN=Cntnap2 PE=4 SV=1;>sp|Q9CPW0|CNTP2_MOUSE Contactin-associated protein-like 2 OS=Mus musculus GN=Cntnap2 PE=1 SV=2	2	2	2	2	1	1	1	1	1	1	1	1	1	1	1	1	1	1	1	1	1	1	1	1	1	1	1	1	1	1	1	1.5	1.5	1.5	148.25	1332	1332;1332	1	2	3	2	1
E9QNN1;O70133-2;O70133;O70133-3	E9QNN1;O70133-2;O70133;O70133-3	48;45;44;35	48;45;44;35	48;45;44;35	ATP-dependent RNA helicase A	Dhx9	>tr|E9QNN1|E9QNN1_MOUSE ATP-dependent RNA helicase A OS=Mus musculus GN=Dhx9 PE=4 SV=1;>sp|O70133-2|DHX9_MOUSE Isoform 2 of ATP-dependent RNA helicase A OS=Mus musculus GN=Dhx9;>sp|O70133|DHX9_MOUSE ATP-dependent RNA helicase A OS=Mus musculus GN=Dhx9 PE=1	4	48	48	48	41	38	45	43	38	36	25	34	26	41	38	45	43	38	36	25	34	26	41	38	45	43	38	36	25	34	26	40.1	40.1	40.1	149.69	1384	1384;1381;1380;1164	54	50	66	65	54
E9QNZ5;Q5XJV6	E9QNZ5;Q5XJV6	3;3	3;3	3;3	Serine/threonine-protein kinase LMTK3	Lmtk3	>tr|E9QNZ5|E9QNZ5_MOUSE Serine/threonine-protein kinase LMTK3 OS=Mus musculus GN=Lmtk3 PE=3 SV=1;>sp|Q5XJV6|LMTK3_MOUSE Serine/threonine-protein kinase LMTK3 OS=Mus musculus GN=Lmtk3 PE=1 SV=1	2	3	3	3	0	0	0	3	2	1	0	0	0	0	0	0	3	2	1	0	0	0	0	0	0	3	2	1	0	0	0	2.8	2.8	2.8	153.77	1450	1450;1424				3	2
E9QP09;Q80TT8;Q80TT8-4;Q8VE73;Q8VE73-3;Q80TT8-3	E9QP09;Q80TT8;Q80TT8-4	4;3;3;1;1;1	4;3;3;1;1;1	4;3;3;1;1;1	Cullin-9	Cul9	>tr|E9QP09|E9QP09_MOUSE Cullin-9 OS=Mus musculus GN=Cul9 PE=3 SV=1;>sp|Q80TT8|CUL9_MOUSE Cullin-9 OS=Mus musculus GN=Cul9 PE=2 SV=2;>sp|Q80TT8-4|CUL9_MOUSE Isoform 4 of Cullin-9 OS=Mus musculus GN=Cul9	6	4	4	4	0	0	0	3	3	1	0	0	0	0	0	0	3	3	1	0	0	0	0	0	0	3	3	1	0	0	0	2.1	2.1	2.1	281.25	2520	2520;1865;1009;1689;1688;144				4	4
E9QP87;Q8VHK5	E9QP87;Q8VHK5	4;4	4;4	4;4	Membrane protein MLC1	Mlc1	>tr|E9QP87|E9QP87_MOUSE Membrane protein MLC1 OS=Mus musculus GN=Mlc1 PE=4 SV=1;>sp|Q8VHK5|MLC1_MOUSE Membrane protein MLC1 OS=Mus musculus GN=Mlc1 PE=2 SV=1	2	4	4	4	0	2	1	4	4	2	0	0	0	0	2	1	4	4	2	0	0	0	0	2	1	4	4	2	0	0	0	10.6	10.6	10.6	42.168	388	388;382		2	1	4	5
E9QP99;P55937;P55937-1	E9QP99;P55937;P55937-1	2;2;2	2;2;2	2;2;2	Golgin subfamily A member 3	Golga3	>tr|E9QP99|E9QP99_MOUSE Golgin subfamily A member 3 OS=Mus musculus GN=Golga3 PE=4 SV=1;>sp|P55937|GOGA3_MOUSE Golgin subfamily A member 3 OS=Mus musculus GN=Golga3 PE=1 SV=3;>sp|P55937-1|GOGA3_MOUSE Isoform 1 of Golgin subfamily A member 3 OS=Mus musculus	3	2	2	2	0	0	1	2	1	0	0	0	0	0	0	1	2	1	0	0	0	0	0	0	1	2	1	0	0	0	0	1.5	1.5	1.5	167.29	1487	1487;1487;1447			1	2	1
E9QPD7;G5E8R3;Q05920	E9QPD7;G5E8R3;Q05920	37;37;36	37;37;36	37;37;36	Pyruvate carboxylase;Pyruvate carboxylase, mitochondrial	Pcx;Pc	>tr|E9QPD7|E9QPD7_MOUSE Pyruvate carboxylase OS=Mus musculus GN=Pcx PE=3 SV=1;>tr|G5E8R3|G5E8R3_MOUSE Pyruvate carboxylase OS=Mus musculus GN=Pcx PE=3 SV=1;>sp|Q05920|PYC_MOUSE Pyruvate carboxylase, mitochondrial OS=Mus musculus GN=Pc PE=1 SV=1	3	37	37	37	19	27	19	34	33	33	0	0	0	19	27	19	34	33	33	0	0	0	19	27	19	34	33	33	0	0	0	46.8	46.8	46.8	129.83	1179	1179;1178;1178	21	33	22	47	42
Q70FJ1;E9QQ10;Q70FJ1-2;Q70FJ1-3	Q70FJ1;E9QQ10;Q70FJ1-2;Q70FJ1-3	3;3;3;3	3;3;3;3	3;3;3;3	A-kinase anchor protein 9	Akap9	>sp|Q70FJ1|AKAP9_MOUSE A-kinase anchor protein 9 OS=Mus musculus GN=Akap9 PE=2 SV=2;>tr|E9QQ10|E9QQ10_MOUSE A-kinase anchor protein 9 OS=Mus musculus GN=Akap9 PE=4 SV=1;>sp|Q70FJ1-2|AKAP9_MOUSE Isoform 2 of A-kinase anchor protein 9 OS=Mus musculus GN=Akap	4	3	3	3	0	0	0	2	1	2	0	0	0	0	0	0	2	1	2	0	0	0	0	0	0	2	1	2	0	0	0	1	1	1	435.87	3797	3797;3779;3779;3778				2	1
Q9Z2A0;F2Z3X6;Q3TRL2;F2Z400;F2Z3Z9;F2Z4A5;F2Z3V6;F2Z3X9	Q9Z2A0;F2Z3X6;Q3TRL2;F2Z400;F2Z3Z9;F2Z4A5;F2Z3V6	4;4;4;4;4;2;2;1	4;4;4;4;4;2;2;1	4;4;4;4;4;2;2;1	3-phosphoinositide-dependent protein kinase 1	Pdpk1	>sp|Q9Z2A0|PDPK1_MOUSE 3-phosphoinositide-dependent protein kinase 1 OS=Mus musculus GN=Pdpk1 PE=1 SV=2;>tr|F2Z3X6|F2Z3X6_MOUSE 3-phosphoinositide-dependent protein kinase 1 OS=Mus musculus GN=Pdpk1 PE=4 SV=1;>tr|Q3TRL2|Q3TRL2_MOUSE 3-phosphoinositide-depe	8	4	4	4	1	1	0	4	1	1	0	0	0	1	1	0	4	1	1	0	0	0	1	1	0	4	1	1	0	0	0	8.8	8.8	8.8	63.758	559	559;532;522;457;432;128;111;56	1	1		4	1
Q8BGZ1;F2Z3Z1	Q8BGZ1;F2Z3Z1	3;3	3;3	3;3	Hippocalcin-like protein 4	Hpcal4	>sp|Q8BGZ1|HPCL4_MOUSE Hippocalcin-like protein 4 OS=Mus musculus GN=Hpcal4 PE=2 SV=3;>tr|F2Z3Z1|F2Z3Z1_MOUSE Hippocalcin-like protein 4 (Fragment) OS=Mus musculus GN=Hpcal4 PE=4 SV=1	2	3	3	3	2	3	1	2	1	2	0	0	0	2	3	1	2	1	2	0	0	0	2	3	1	2	1	2	0	0	0	25.1	25.1	25.1	22.215	191	191;155	2	3	1	2	1
Q5I2A0;G3X8T9;Q91WP6;F2Z405	Q5I2A0;G3X8T9;Q91WP6;F2Z405	1;1;1;1	1;1;1;1	1;1;1;1	Serine protease inhibitor A3G;Serine protease inhibitor A3N	Serpina3g;Serpina3n	>sp|Q5I2A0|SPA3G_MOUSE Serine protease inhibitor A3G OS=Mus musculus GN=Serpina3g PE=2 SV=2;>tr|G3X8T9|G3X8T9_MOUSE Serine (Or cysteine) peptidase inhibitor, clade A, member 3N, isoform CRA_a OS=Mus musculus GN=Serpina3n PE=3 SV=1;>sp|Q91WP6|SPA3N_MOUSE Se	4	1	1	1	0	0	0	1	0	0	0	0	0	0	0	0	1	0	0	0	0	0	0	0	0	1	0	0	0	0	0	3.6	3.6	3.6	49.021	440	440;418;418;248				1
F2Z452;Q9CPQ8;J3QNM7	F2Z452;Q9CPQ8;J3QNM7	2;2;1	2;2;1	2;2;1	ATP synthase subunit g, mitochondrial	Atp5l-ps1;Atp5l	>tr|F2Z452|F2Z452_MOUSE Uncharacterized protein OS=Mus musculus GN=Atp5l-ps1 PE=4 SV=1;>sp|Q9CPQ8|ATP5L_MOUSE ATP synthase subunit g, mitochondrial OS=Mus musculus GN=Atp5l PE=1 SV=1;>tr|J3QNM7|J3QNM7_MOUSE MCG51915 OS=Mus musculus GN=mCG_51915 PE=4 SV=1	3	2	2	2	0	1	0	1	1	1	0	0	0	0	1	0	1	1	1	0	0	0	0	1	0	1	1	1	0	0	0	25.2	25.2	25.2	11.427	103	103;103;103		1		1	1
F2Z456;Q9DCN2;Q9DCN2-2;F2Z3V0	F2Z456;Q9DCN2;Q9DCN2-2;F2Z3V0	5;5;5;4	5;5;5;4	5;5;5;4	NADH-cytochrome b5 reductase 3;NADH-cytochrome b5 reductase 3 membrane-bound form;NADH-cytochrome b5 reductase 3 soluble form	Cyb5r3	>tr|F2Z456|F2Z456_MOUSE NADH-cytochrome b5 reductase 3 OS=Mus musculus GN=Cyb5r3 PE=4 SV=1;>sp|Q9DCN2|NB5R3_MOUSE NADH-cytochrome b5 reductase 3 OS=Mus musculus GN=Cyb5r3 PE=1 SV=3;>sp|Q9DCN2-2|NB5R3_MOUSE Isoform 2 of NADH-cytochrome b5 reductase 3 OS=Mus	4	5	5	5	2	1	1	5	5	5	0	0	0	2	1	1	5	5	5	0	0	0	2	1	1	5	5	5	0	0	0	22.4	22.4	22.4	34.929	313	313;301;278;144	2	1	1	6	6
H3BLH0;F2Z4A9;Q6DIC0;H3BJK2;E9QAB8;H3BKD2;H3BK47;H3BKJ3;Q9D007;H3BLI4;H3BJI1	H3BLH0;F2Z4A9;Q6DIC0;H3BJK2;E9QAB8	9;9;9;8;8;2;1;1;1;1;1	9;9;9;8;8;2;1;1;1;1;1	5;5;5;5;4;2;1;1;1;1;1	Probable global transcription activator SNF2L2	Smarca2	>tr|H3BLH0|H3BLH0_MOUSE Probable global transcription activator SNF2L2 OS=Mus musculus GN=Smarca2 PE=4 SV=1;>tr|F2Z4A9|F2Z4A9_MOUSE Probable global transcription activator SNF2L2 OS=Mus musculus GN=Smarca2 PE=4 SV=1;>sp|Q6DIC0|SMCA2_MOUSE Probable global t	11	9	9	5	0	6	1	8	7	6	0	1	0	0	6	1	8	7	6	0	1	0	0	5	1	5	5	4	0	1	0	7.8	7.8	4.3	182.73	1601	1601;1583;1577;1525;1510;173;276;254;236;235;224		6	1	9	8
F6QC57;Q5U430;Q5U430-3;F6RDS0;Q5U430-2;A2AV05	F6QC57;Q5U430;Q5U430-3	6;6;5;2;1;1	6;6;5;2;1;1	6;6;5;2;1;1	E3 ubiquitin-protein ligase UBR3	Ubr3	>tr|F6QC57|F6QC57_MOUSE E3 ubiquitin-protein ligase UBR3 OS=Mus musculus GN=Ubr3 PE=4 SV=1;>sp|Q5U430|UBR3_MOUSE E3 ubiquitin-protein ligase UBR3 OS=Mus musculus GN=Ubr3 PE=1 SV=3;>sp|Q5U430-3|UBR3_MOUSE Isoform 3 of E3 ubiquitin-protein ligase UBR3 OS=Mus	6	6	6	6	0	2	1	6	6	5	0	0	1	0	2	1	6	6	5	0	0	1	0	2	1	6	6	5	0	0	1	3.6	3.6	3.6	213.07	1892	1892;1889;1769;517;395;242		2	1	6	6
F6QFD1;E9PVU7;Q01063;B2KF84;B2KF57;B1PSD9;Q01063-2;O89084;O89084-3;O89084-2;Q01063-3;A6XDB0;A6XDB1	F6QFD1;E9PVU7;Q01063;B2KF84;B2KF57;B1PSD9;Q01063-2	4;3;3;3;3;3;3;1;1;1;1;1;1	4;3;3;3;3;3;3;1;1;1;1;1;1	4;3;3;3;3;3;3;1;1;1;1;1;1	cAMP-specific 3,5-cyclic phosphodiesterase 4D	Pde4d	>tr|F6QFD1|F6QFD1_MOUSE cAMP-specific 3,5-cyclic phosphodiesterase 4D (Fragment) OS=Mus musculus GN=Pde4d PE=3 SV=1;>tr|E9PVU7|E9PVU7_MOUSE cAMP-specific 3,5-cyclic phosphodiesterase 4D OS=Mus musculus GN=Pde4d PE=3 SV=1;>sp|Q01063|PDE4D_MOUSE cAMP-spe	13	4	4	4	1	2	1	3	1	3	0	0	0	1	2	1	3	1	3	0	0	0	1	2	1	3	1	3	0	0	0	8.1	8.1	8.1	85.44	754	754;803;747;703;700;698;678;844;787;610;584;517;504	1	2	1	3	1
Q8VEH3;F6QKK2	Q8VEH3;F6QKK2	5;5	1;1	1;1	ADP-ribosylation factor-like protein 8A	Arl8a	>sp|Q8VEH3|ARL8A_MOUSE ADP-ribosylation factor-like protein 8A OS=Mus musculus GN=Arl8a PE=2 SV=1;>tr|F6QKK2|F6QKK2_MOUSE ADP-ribosylation factor-like protein 8A (Fragment) OS=Mus musculus GN=Arl8a PE=4 SV=1	2	5	1	1	2	4	3	4	3	5	0	0	0	1	1	1	1	1	1	0	0	0	1	1	1	1	1	1	0	0	0	34.4	7.5	7.5	21.39	186	186;165	1	1	1	1	1
Q8C166;F6R587	Q8C166;F6R587	1;1	1;1	1;1	Copine-1	Cpne1	>sp|Q8C166|CPNE1_MOUSE Copine-1 OS=Mus musculus GN=Cpne1 PE=1 SV=1;>tr|F6R587|F6R587_MOUSE Copine-1 (Fragment) OS=Mus musculus GN=Cpne1 PE=4 SV=1	2	1	1	1	0	0	0	0	0	1	0	0	0	0	0	0	0	0	1	0	0	0	0	0	0	0	0	1	0	0	0	1.7	1.7	1.7	58.886	536	536;211
Q07417;F6RAZ3	Q07417;F6RAZ3	2;2	2;2	2;2	Short-chain specific acyl-CoA dehydrogenase, mitochondrial	Acads	>sp|Q07417|ACADS_MOUSE Short-chain specific acyl-CoA dehydrogenase, mitochondrial OS=Mus musculus GN=Acads PE=2 SV=2;>tr|F6RAZ3|F6RAZ3_MOUSE Short-chain-specific acyl-CoA dehydrogenase, mitochondrial (Fragment) OS=Mus musculus GN=Acads PE=3 SV=1	2	2	2	2	0	0	0	1	1	0	0	0	0	0	0	0	1	1	0	0	0	0	0	0	0	1	1	0	0	0	0	6.1	6.1	6.1	44.889	412	412;302				1	1
Q9JJK2;F6RJV6	Q9JJK2;F6RJV6	10;10	10;10	10;10	LanC-like protein 2	Lancl2	>sp|Q9JJK2|LANC2_MOUSE LanC-like protein 2 OS=Mus musculus GN=Lancl2 PE=1 SV=1;>tr|F6RJV6|F6RJV6_MOUSE LanC-like protein 2 (Fragment) OS=Mus musculus GN=Lancl2 PE=4 SV=1	2	10	10	10	5	8	7	9	9	9	0	0	0	5	8	7	9	9	9	0	0	0	5	8	7	9	9	9	0	0	0	31.1	31.1	31.1	50.777	450	450;441	7	12	10	11	11
Q9JHR7;F6RPJ9	Q9JHR7;F6RPJ9	4;4	4;4	4;4	Insulin-degrading enzyme	Ide	>sp|Q9JHR7|IDE_MOUSE Insulin-degrading enzyme OS=Mus musculus GN=Ide PE=1 SV=1;>tr|F6RPJ9|F6RPJ9_MOUSE Insulin-degrading enzyme (Fragment) OS=Mus musculus GN=Ide PE=3 SV=1	2	4	4	4	0	2	0	4	3	3	0	0	0	0	2	0	4	3	3	0	0	0	0	2	0	4	3	3	0	0	0	4.5	4.5	4.5	117.77	1019	1019;987		2		4	3
F6RT34;P04370-4;F6VME3;P04370-10;P04370-5;F7A0B0;P04370-9;P04370-7;F6ZIA4;P04370;F6TYB7;P04370-11;P04370-6;F6RWW8;P04370-13;P04370-8;P04370-14;P04370-2	F6RT34;P04370-4;F6VME3;P04370-10;P04370-5;F7A0B0;P04370-9;P04370-7;F6ZIA4;P04370;F6TYB7;P04370-11;P04370-6;F6RWW8;P04370-13;P04370-8;P04370-14;P04370-2	6;6;6;6;6;5;5;5;5;4;4;4;4;4;4;4;4;3	6;6;6;6;6;5;5;5;5;4;4;4;4;4;4;4;4;3	6;6;6;6;6;5;5;5;5;4;4;4;4;4;4;4;4;3	Myelin basic protein	Mbp	>tr|F6RT34|F6RT34_MOUSE Myelin basic protein (Fragment) OS=Mus musculus GN=Mbp PE=4 SV=1;>sp|P04370-4|MBP_MOUSE Isoform 4 of Myelin basic protein OS=Mus musculus GN=Mbp;>tr|F6VME3|F6VME3_MOUSE Myelin basic protein (Fragment) OS=Mus musculus GN=Mbp PE=4 SV=	18	6	6	6	5	6	5	6	6	6	5	2	2	5	6	5	6	6	6	5	2	2	5	6	5	6	6	6	5	2	2	30.2	30.2	30.2	23.086	212	212;195;193;191;169;196;184;158;157;250;191;176;154;150;143;128;117;195	7	8	7	8	8
Q925E7;Q6P1F6;F6RV17;Q6ZWR4-2;Q6ZWR4;Q6ZWR4-3;G3UZP6	Q925E7;Q6P1F6;F6RV17;Q6ZWR4-2;Q6ZWR4;Q6ZWR4-3;G3UZP6	2;2;2;1;1;1;1	2;2;2;1;1;1;1	2;2;2;1;1;1;1	Serine/threonine-protein phosphatase 2A 55 kDa regulatory subunit B delta isoform;Serine/threonine-protein phosphatase 2A 55 kDa regulatory subunit B alpha isoform;Serine/threonine-protein phosphatase 2A 55 kDa regulatory subunit B beta isoform	Ppp2r2d;Ppp2r2a;Ppp2r2b	>sp|Q925E7|2ABD_MOUSE Serine/threonine-protein phosphatase 2A 55 kDa regulatory subunit B delta isoform OS=Mus musculus GN=Ppp2r2d PE=2 SV=1;>sp|Q6P1F6|2ABA_MOUSE Serine/threonine-protein phosphatase 2A 55 kDa regulatory subunit B alpha isoform OS=Mus musc	7	2	2	2	0	1	1	2	2	1	0	0	0	0	1	1	2	2	1	0	0	0	0	1	1	2	2	1	0	0	0	5.5	5.5	5.5	51.957	453	453;447;288;446;443;425;103		1	1	2	2
Q80TL4;Q80TL4-2;F6SBE4	Q80TL4;Q80TL4-2;F6SBE4	1;1;1	1;1;1	1;1;1	Protein KIAA1045	Kiaa1045;N28178	>sp|Q80TL4|K1045_MOUSE Protein KIAA1045 OS=Mus musculus GN=Kiaa1045 PE=1 SV=2;>sp|Q80TL4-2|K1045_MOUSE Isoform 2 of Protein KIAA1045 OS=Mus musculus GN=Kiaa1045;>tr|F6SBE4|F6SBE4_MOUSE Protein N28178 (Fragment) OS=Mus musculus GN=N28178 PE=4 SV=1	3	1	1	1	1	1	1	1	1	1	0	0	0	1	1	1	1	1	1	0	0	0	1	1	1	1	1	1	0	0	0	3	3	3	45.222	400	400;363;256	1	1	1	2	1
F6SEU4;J3QQ18;E9PW37;E9PYD8;D3YUS5;Q3UHC7;B7ZD29;Q3UHC7-3;A2AUX3;A2AUX4;A2AUX5;F6RK07;Q3UHC7-2;F6QQP6	F6SEU4;J3QQ18	8;8;1;1;1;1;1;1;1;1;1;1;1;1	8;8;1;1;1;1;1;1;1;1;1;1;1;1	8;8;1;1;1;1;1;1;1;1;1;1;1;1	Ras GTPase-activating protein SynGAP	Syngap1	>sp|F6SEU4|SYGP1_MOUSE Ras GTPase-activating protein SynGAP OS=Mus musculus GN=Syngap1 PE=3 SV=2;>tr|J3QQ18|J3QQ18_MOUSE Ras GTPase-activating protein SynGAP OS=Mus musculus GN=Syngap1 PE=4 SV=1	14	8	8	8	1	1	3	7	6	7	0	0	0	1	1	3	7	6	7	0	0	0	1	1	3	7	6	7	0	0	0	6.9	6.9	6.9	148.24	1340	1340;1308;1286;1268;1261;1189;1154;1138;1132;1132;1124;1083;1065;713	1	1	3	7	6
F6SMW7	F6SMW7	1	1	1		Hspa4l	>tr|F6SMW7|F6SMW7_MOUSE Heat shock 70 kDa protein 4L (Fragment) OS=Mus musculus GN=Hspa4l PE=4 SV=1	1	1	1	1	0	0	0	0	0	0	0	0	0	0	0	0	0	0	0	0	0	0	0	0	0	0	0	0	0	0	0	3.3	3.3	3.3	27.158	245	245
J3QJZ3;P62082;F6SVV1	J3QJZ3;P62082;F6SVV1	1;1;1	1;1;1	1;1;1	40S ribosomal protein S7	Rps7;Gm9493	>tr|J3QJZ3|J3QJZ3_MOUSE MCG116065 OS=Mus musculus GN=mCG_116065 PE=4 SV=1;>sp|P62082|RS7_MOUSE 40S ribosomal protein S7 OS=Mus musculus GN=Rps7 PE=2 SV=1;>tr|F6SVV1|F6SVV1_MOUSE Protein Gm9493 OS=Mus musculus GN=Gm9493 PE=4 SV=1	3	1	1	1	0	1	1	1	1	1	0	0	0	0	1	1	1	1	1	0	0	0	0	1	1	1	1	1	0	0	0	6.2	6.2	6.2	22.084	194	194;194;192		1	1	1	1
P28028;F6SZ47;Q99N57-2;Q99N57;P04627;P28028-2	P28028;F6SZ47;Q99N57-2;Q99N57;P04627;P28028-2	2;2;1;1;1;1	2;2;1;1;1;1	2;2;1;1;1;1	Serine/threonine-protein kinase B-raf;RAF proto-oncogene serine/threonine-protein kinase;Serine/threonine-protein kinase A-Raf	Braf;Raf1;Araf	>sp|P28028|BRAF_MOUSE Serine/threonine-protein kinase B-raf OS=Mus musculus GN=Braf PE=1 SV=3;>tr|F6SZ47|F6SZ47_MOUSE Serine/threonine-protein kinase B-raf (Fragment) OS=Mus musculus GN=Braf PE=3 SV=1;>sp|Q99N57-2|RAF1_MOUSE Isoform 2 of RAF proto-oncogene	6	2	2	2	1	1	0	0	1	1	0	0	0	1	1	0	0	1	1	0	0	0	1	1	0	0	1	1	0	0	0	2.1	2.1	2.1	88.779	804	804;750;668;648;604;329	1	1			1
F6WJB7;Q6ZQ93;Q6ZQ93-2;Q6ZQ93-3;F6SZG2;F7BSN3;Q6ZQ93-4	F6WJB7;Q6ZQ93;Q6ZQ93-2;Q6ZQ93-3;F6SZG2;F7BSN3;Q6ZQ93-4	3;3;3;3;3;3;3	3;3;3;3;3;3;3	3;3;3;3;3;3;3	Ubiquitin carboxyl-terminal hydrolase;Ubiquitin carboxyl-terminal hydrolase 34	Usp34	>tr|F6WJB7|F6WJB7_MOUSE Ubiquitin carboxyl-terminal hydrolase (Fragment) OS=Mus musculus GN=Usp34 PE=3 SV=1;>sp|Q6ZQ93|UBP34_MOUSE Ubiquitin carboxyl-terminal hydrolase 34 OS=Mus musculus GN=Usp34 PE=1 SV=3;>sp|Q6ZQ93-2|UBP34_MOUSE Isoform 2 of Ubiquitin c	7	3	3	3	1	1	1	3	1	1	1	1	1	1	1	1	3	1	1	1	1	1	1	1	1	3	1	1	1	1	1	1	1	1	409.82	3602	3602;3582;3431;3348;3338;3255;2417	1	1	1	3	1
Q9WTU3-3;F6U329;F7D6H8;Q9WTU3;Q9WTU3-5;F7D6J5;Q9WTU3-2;F7D6K4;Q9WTU3-4	Q9WTU3-3;F6U329;F7D6H8;Q9WTU3;Q9WTU3-5;F7D6J5;Q9WTU3-2;F7D6K4;Q9WTU3-4	4;4;4;4;4;4;3;3;3	2;2;2;2;2;2;1;1;1	2;2;2;2;2;2;1;1;1	Sodium channel protein type 8 subunit alpha	Scn8a	>sp|Q9WTU3-3|SCN8A_MOUSE Isoform 3 of Sodium channel protein type 8 subunit alpha OS=Mus musculus GN=Scn8a;>tr|F6U329|F6U329_MOUSE Sodium channel protein type 8 subunit alpha OS=Mus musculus GN=Scn8a PE=3 SV=2;>tr|F7D6H8|F7D6H8_MOUSE Sodium channel protein	9	4	2	2	2	1	2	2	1	1	0	0	0	1	1	1	1	0	0	0	0	0	1	1	1	1	0	0	0	0	0	2	1	1	226.17	1988	1988;1978;1978;1978;1937;1849;1732;1644;1280	1	1	1	1
Q8VDI7;F6UMH9;F6Z1E7	Q8VDI7;F6UMH9;F6Z1E7	3;3;3	3;3;3	3;3;3	Ubiquitin-associated domain-containing protein 1	Ubac1	>sp|Q8VDI7|UBAC1_MOUSE Ubiquitin-associated domain-containing protein 1 OS=Mus musculus GN=Ubac1 PE=2 SV=2;>tr|F6UMH9|F6UMH9_MOUSE Ubiquitin-associated domain-containing protein 1 (Fragment) OS=Mus musculus GN=Ubac1 PE=4 SV=1;>tr|F6Z1E7|F6Z1E7_MOUSE Ubiqui	3	3	3	3	0	1	0	2	2	1	0	0	0	0	1	0	2	2	1	0	0	0	0	1	0	2	2	1	0	0	0	6.1	6.1	6.1	45.53	409	409;260;184		1		2	2
F6VW30;F6YY69;P68254;P68254-2	F6VW30;F6YY69;P68254;P68254-2	8;8;8;8	6;6;6;6	6;6;6;6	14-3-3 protein theta	Ywhaq	>tr|F6VW30|F6VW30_MOUSE 14-3-3 protein theta (Fragment) OS=Mus musculus GN=Ywhaq PE=3 SV=1;>tr|F6YY69|F6YY69_MOUSE 14-3-3 protein theta (Fragment) OS=Mus musculus GN=Ywhaq PE=4 SV=1;>sp|P68254|1433T_MOUSE 14-3-3 protein theta OS=Mus musculus GN=Ywhaq PE=1	4	8	6	6	5	7	4	7	7	4	2	1	1	3	5	2	5	5	2	0	0	0	3	5	2	5	5	2	0	0	0	27.4	27.4	27.4	34.348	303	303;285;245;243	3	6	2	5	5
Q8BR88;F6WYQ5;P70704;Q148W0;P98200;Q3U9N5;F6Q8P7;E9Q4J5	Q8BR88;F6WYQ5;P70704	4;4;4;1;1;1;1;1	4;4;4;1;1;1;1;1	4;4;4;1;1;1;1;1	Probable phospholipid-transporting ATPase IA	Atp8a1	>tr|Q8BR88|Q8BR88_MOUSE Probable phospholipid-transporting ATPase IA OS=Mus musculus GN=Atp8a1 PE=2 SV=1;>tr|F6WYQ5|F6WYQ5_MOUSE Probable phospholipid-transporting ATPase IA (Fragment) OS=Mus musculus GN=Atp8a1 PE=4 SV=1;>sp|P70704|AT8A1_MOUSE Probable pho	8	4	4	4	2	1	3	4	3	3	0	0	0	2	1	3	4	3	3	0	0	0	2	1	3	4	3	3	0	0	0	3.8	3.8	3.8	131.41	1164	1164;1163;1149;1251;1148;175;123;122	2	1	3	4	3
F6XI62;P14148	F6XI62;P14148	1;1	1;1	1;1	60S ribosomal protein L7	Rpl7	>tr|F6XI62|F6XI62_MOUSE 60S ribosomal protein L7 (Fragment) OS=Mus musculus GN=Rpl7 PE=3 SV=1;>sp|P14148|RL7_MOUSE 60S ribosomal protein L7 OS=Mus musculus GN=Rpl7 PE=2 SV=2	2	1	1	1	1	0	0	0	0	0	0	0	0	1	0	0	0	0	0	0	0	0	1	0	0	0	0	0	0	0	0	3.9	3.9	3.9	32.416	279	279;270	1
Q8C460;Q8C460-3;Q8C460-2;F6YFN0	Q8C460;Q8C460-3;Q8C460-2;F6YFN0	1;1;1;1	1;1;1;1	1;1;1;1	ERI1 exoribonuclease 3	Eri3	>sp|Q8C460|ERI3_MOUSE ERI1 exoribonuclease 3 OS=Mus musculus GN=Eri3 PE=1 SV=1;>sp|Q8C460-3|ERI3_MOUSE Isoform 3 of ERI1 exoribonuclease 3 OS=Mus musculus GN=Eri3;>sp|Q8C460-2|ERI3_MOUSE Isoform 2 of ERI1 exoribonuclease 3 OS=Mus musculus GN=Eri3;>tr|F6YFN	4	1	1	1	1	0	0	0	1	1	0	0	0	1	0	0	0	1	1	0	0	0	1	0	0	0	1	1	0	0	0	2.7	2.7	2.7	37.189	337	337;317;296;68	1				1
F6YVP7;P62270;G3UZW2;D3YWV7;F5H8M6	F6YVP7;P62270;G3UZW2;D3YWV7;F5H8M6	4;4;4;3;3	4;4;4;3;3	4;4;4;3;3	40S ribosomal protein S18	Gm17352;Rps18;Gm5321;Gm10260	>tr|F6YVP7|F6YVP7_MOUSE Uncharacterized protein OS=Mus musculus GN=Gm17352 PE=3 SV=2;>sp|P62270|RS18_MOUSE 40S ribosomal protein S18 OS=Mus musculus GN=Rps18 PE=1 SV=3;>tr|G3UZW2|G3UZW2_MOUSE 40S ribosomal protein S18 OS=Mus musculus GN=Rps18 PE=3 SV=1;>tr	5	4	4	4	3	0	2	4	4	4	0	0	0	3	0	2	4	4	4	0	0	0	3	0	2	4	4	4	0	0	0	27	27	27	17.671	152	152;152;107;148;143	3		2	4	4
F6ZMJ4;Q3UHK8	F6ZMJ4;Q3UHK8	2;2	1;1	1;1	Trinucleotide repeat-containing gene 6A protein	Tnrc6a	>tr|F6ZMJ4|F6ZMJ4_MOUSE Trinucleotide repeat-containing gene 6A protein OS=Mus musculus GN=Tnrc6a PE=4 SV=2;>sp|Q3UHK8|TNR6A_MOUSE Trinucleotide repeat-containing gene 6A protein OS=Mus musculus GN=Tnrc6a PE=1 SV=1	2	2	1	1	1	1	2	2	2	1	1	1	1	0	0	1	1	1	0	0	0	0	0	0	1	1	1	0	0	0	0	1.3	0.7	0.7	203.15	1896	1896;1896			1	1	1
Q60668;G3X9W0;Q60668-2;Q60668-3;G5E8G0;Q60668-4;F6ZV59;E9Q5B6;F6SHF3;Q9D3U4	Q60668;G3X9W0;Q60668-2;Q60668-3;G5E8G0;Q60668-4;F6ZV59;E9Q5B6;F6SHF3	10;10;10;10;10;10;10;7;5;1	10;10;10;10;10;10;10;7;5;1	9;9;9;9;9;9;9;6;5;0	Heterogeneous nuclear ribonucleoprotein D0	Hnrnpd	>sp|Q60668|HNRPD_MOUSE Heterogeneous nuclear ribonucleoprotein D0 OS=Mus musculus GN=Hnrnpd PE=1 SV=2;>tr|G3X9W0|G3X9W0_MOUSE Heterogeneous nuclear ribonucleoprotein D, isoform CRA_a OS=Mus musculus GN=Hnrnpd PE=4 SV=1;>sp|Q60668-2|HNRPD_MOUSE Isoform 2 of	10	10	10	9	3	5	6	9	9	10	3	0	1	3	5	6	9	9	10	3	0	1	2	4	5	8	8	9	2	0	1	24.2	24.2	22	38.354	355	355;336;336;306;287;287;216;107;150;565	3	5	7	15	15
H7BX95;Q6PDM2;Q6PDM2-2;Q6PDM2-3;F7AI47	H7BX95;Q6PDM2;Q6PDM2-2;Q6PDM2-3;F7AI47	1;1;1;1;1	1;1;1;1;1	1;1;1;1;1	Serine/arginine-rich splicing factor 1	Srsf1	>tr|H7BX95|H7BX95_MOUSE Serine/arginine-rich-splicing factor 1 OS=Mus musculus GN=Srsf1 PE=4 SV=1;>sp|Q6PDM2|SRSF1_MOUSE Serine/arginine-rich splicing factor 1 OS=Mus musculus GN=Srsf1 PE=1 SV=3;>sp|Q6PDM2-2|SRSF1_MOUSE Isoform 2 of Serine/arginine-rich sp	5	1	1	1	1	1	0	0	1	1	0	0	0	1	1	0	0	1	1	0	0	0	1	1	0	0	1	1	0	0	0	4	4	4	28.329	253	253;248;201;196;106	1	1			1
Q9JHS4;Q6P8N8;F7BB92	Q9JHS4;Q6P8N8;F7BB92	1;1;1	1;1;1	1;1;1	ATP-dependent Clp protease ATP-binding subunit clpX-like, mitochondrial	Clpx	>sp|Q9JHS4|CLPX_MOUSE ATP-dependent Clp protease ATP-binding subunit clpX-like, mitochondrial OS=Mus musculus GN=Clpx PE=1 SV=2;>tr|Q6P8N8|Q6P8N8_MOUSE ATP-dependent Clp protease ATP-binding subunit clpX-like, mitochondrial OS=Mus musculus GN=Clpx PE=2 SV=	3	1	1	1	1	1	1	1	1	1	0	1	1	1	1	1	1	1	1	0	1	1	1	1	1	1	1	1	0	1	1	2.1	2.1	2.1	69.228	634	634;620;192	1	1	1	2	1
Q8CC21;F7BCD5;Q8CC21-2	Q8CC21;F7BCD5;Q8CC21-2	2;2;1	2;2;1	2;2;1	Tetratricopeptide repeat protein 19, mitochondrial	Ttc19	>sp|Q8CC21|TTC19_MOUSE Tetratricopeptide repeat protein 19, mitochondrial OS=Mus musculus GN=Ttc19 PE=1 SV=1;>tr|F7BCD5|F7BCD5_MOUSE Tetratricopeptide repeat protein 19, mitochondrial (Fragment) OS=Mus musculus GN=Ttc19 PE=4 SV=1;>sp|Q8CC21-2|TTC19_MOUSE I	3	2	2	2	0	0	0	1	1	2	0	0	0	0	0	0	1	1	2	0	0	0	0	0	0	1	1	2	0	0	0	8.8	8.8	8.8	41.234	365	365;202;352				1	1
F7BJK1	F7BJK1	9	1	0		Pcdh1	>tr|F7BJK1|F7BJK1_MOUSE Protein Pcdh1 (Fragment) OS=Mus musculus GN=Pcdh1 PE=4 SV=1	1	9	1	0	6	9	8	6	4	6	0	0	0	0	1	1	1	0	1	0	0	0	0	0	0	0	0	0	0	0	0	12.5	1.2	0	116.52	1077	1077		1	1	1
Q3UHH2;F7BP73;Q3UHH2-2;F7AWS1	Q3UHH2;F7BP73;Q3UHH2-2;F7AWS1	2;2;1;1	2;2;1;1	2;2;1;1	Solute carrier family 22 member 23	Slc22a23	>sp|Q3UHH2|S22AN_MOUSE Solute carrier family 22 member 23 OS=Mus musculus GN=Slc22a23 PE=2 SV=1;>tr|F7BP73|F7BP73_MOUSE Solute carrier family 22 member 23 (Fragment) OS=Mus musculus GN=Slc22a23 PE=4 SV=1;>sp|Q3UHH2-2|S22AN_MOUSE Isoform 2 of Solute carrier	4	2	2	2	1	1	0	1	0	1	0	0	0	1	1	0	1	0	1	0	0	0	1	1	0	1	0	1	0	0	0	2.9	2.9	2.9	74.324	689	689;566;405;182	1	1		1
G5E819;Q60676;F7BX26	G5E819;Q60676;F7BX26	1;1;1	1;1;1	1;1;1	Serine/threonine-protein phosphatase;Serine/threonine-protein phosphatase 5	Ppp5c	>tr|G5E819|G5E819_MOUSE Serine/threonine-protein phosphatase OS=Mus musculus GN=Ppp5c PE=3 SV=1;>sp|Q60676|PPP5_MOUSE Serine/threonine-protein phosphatase 5 OS=Mus musculus GN=Ppp5c PE=2 SV=2;>tr|F7BX26|F7BX26_MOUSE Serine/threonine-protein phosphatase (Fr	3	1	1	1	1	1	1	0	0	0	0	0	0	1	1	1	0	0	0	0	0	0	1	1	1	0	0	0	0	0	0	2.6	2.6	2.6	56.876	499	499;499;476	1	1	1
F7BX42;Q99J85;F8VQB8;E9PZM8	F7BX42;Q99J85;F8VQB8;E9PZM8	2;2;1;1	2;2;1;1	2;2;1;1	Neuronal pentraxin receptor	Nptxr;Cbx6	>tr|F7BX42|F7BX42_MOUSE Neuronal pentraxin receptor OS=Mus musculus GN=Nptxr PE=4 SV=1;>sp|Q99J85|NPTXR_MOUSE Neuronal pentraxin receptor OS=Mus musculus GN=Nptxr PE=2 SV=1;>tr|F8VQB8|F8VQB8_MOUSE Neuronal pentraxin receptor OS=Mus musculus GN=Nptxr PE=4 S	4	2	2	2	2	1	2	1	0	1	0	0	0	2	1	2	1	0	1	0	0	0	2	1	2	1	0	1	0	0	0	4.7	4.7	4.7	52.317	493	493;493;469;372	2	1	2	1
F7C0H6;Q5M8N0	F7C0H6;Q5M8N0	2;2	2;2	2;2	CB1 cannabinoid receptor-interacting protein 1	Cnrip1	>tr|F7C0H6|F7C0H6_MOUSE CB1 cannabinoid receptor-interacting protein 1 (Fragment) OS=Mus musculus GN=Cnrip1 PE=4 SV=1;>sp|Q5M8N0|CNRP1_MOUSE CB1 cannabinoid receptor-interacting protein 1 OS=Mus musculus GN=Cnrip1 PE=1 SV=1	2	2	2	2	1	2	2	2	1	2	0	0	0	1	2	2	2	1	2	0	0	0	1	2	2	2	1	2	0	0	0	21.2	21.2	21.2	20.726	184	184;164	1	2	2	2	1
Q9D071;F7C9N6;Q9D071-3;Q9D071-2;E9PW47;F6TJQ8	Q9D071;F7C9N6;Q9D071-3;Q9D071-2	3;3;2;2;1;1	3;3;2;2;1;1	3;3;2;2;1;1	MMS19 nucleotide excision repair protein homolog	Mms19	>sp|Q9D071|MMS19_MOUSE MMS19 nucleotide excision repair protein homolog OS=Mus musculus GN=Mms19 PE=1 SV=1;>tr|F7C9N6|F7C9N6_MOUSE MMS19 nucleotide excision repair protein homolog (Fragment) OS=Mus musculus GN=Mms19 PE=4 SV=1;>sp|Q9D071-3|MMS19_MOUSE Isofo	6	3	3	3	0	0	0	2	1	1	0	0	0	0	0	0	2	1	1	0	0	0	0	0	0	2	1	1	0	0	0	2.7	2.7	2.7	113.09	1031	1031;885;988;889;357;130				2	1
J3QNT7;Q5NCM5;Q8CHU3;Q8CHU3-2;Q5NCM6;F7CUV7	J3QNT7;Q5NCM5;Q8CHU3;Q8CHU3-2;Q5NCM6;F7CUV7	2;2;2;2;2;2	2;2;2;2;2;2	2;2;2;2;2;2	Epsin-2	Epn2	>tr|J3QNT7|J3QNT7_MOUSE Epsin-2 OS=Mus musculus GN=Epn2 PE=4 SV=1;>tr|Q5NCM5|Q5NCM5_MOUSE Epsin 2 OS=Mus musculus GN=Epn2 PE=2 SV=1;>sp|Q8CHU3|EPN2_MOUSE Epsin-2 OS=Mus musculus GN=Epn2 PE=1 SV=1;>sp|Q8CHU3-2|EPN2_MOUSE Isoform 2 of Epsin-2 OS=Mus musculus	6	2	2	2	0	2	0	0	0	0	0	0	0	0	2	0	0	0	0	0	0	0	0	2	0	0	0	0	0	0	0	4.4	4.4	4.4	68.39	640	640;634;595;583;577;274		2
F7CZ64;Q8VHW2	F7CZ64;Q8VHW2	3;3	3;3	3;3	Voltage-dependent calcium channel gamma-8 subunit	Cacng8	>tr|F7CZ64|F7CZ64_MOUSE Voltage-dependent calcium channel gamma-8 subunit OS=Mus musculus GN=Cacng8 PE=4 SV=2;>sp|Q8VHW2|CCG8_MOUSE Voltage-dependent calcium channel gamma-8 subunit OS=Mus musculus GN=Cacng8 PE=1 SV=1	2	3	3	3	2	3	2	3	3	3	0	0	0	2	3	2	3	3	3	0	0	0	2	3	2	3	3	3	0	0	0	11.3	11.3	11.3	43.418	423	423;423	2	3	2	3	3
F7DBB3;E9PYB0;F7CVJ5;Q3URZ6	F7DBB3;E9PYB0;F7CVJ5;Q3URZ6	2;1;1;1	2;1;1;1	2;1;1;1		Ahnak2	>tr|F7DBB3|F7DBB3_MOUSE Protein Ahnak2 (Fragment) OS=Mus musculus GN=Ahnak2 PE=4 SV=1;>tr|E9PYB0|E9PYB0_MOUSE Protein Ahnak2 (Fragment) OS=Mus musculus GN=Ahnak2 PE=4 SV=1;>tr|F7CVJ5|F7CVJ5_MOUSE Protein Ahnak2 (Fragment) OS=Mus musculus GN=Ahnak2 PE=4 SV=	4	2	2	2	0	0	1	2	0	1	0	0	0	0	0	1	2	0	1	0	0	0	0	0	1	2	0	1	0	0	0	1.6	1.6	1.6	166.49	1576	1576;1739;1126;770			1	2
F7DD14;P05532;P05532-2	F7DD14;P05532;P05532-2	2;2;2	2;2;2	2;2;2	Mast/stem cell growth factor receptor Kit	Kit	>tr|F7DD14|F7DD14_MOUSE Tyrosine-protein kinase receptor OS=Mus musculus GN=Kit PE=3 SV=1;>sp|P05532|KIT_MOUSE Mast/stem cell growth factor receptor Kit OS=Mus musculus GN=Kit PE=1 SV=3;>sp|P05532-2|KIT_MOUSE Isoform 2 of Mast/stem cell growth factor recep	3	2	2	2	0	1	1	1	1	0	0	0	0	0	1	1	1	1	0	0	0	0	0	1	1	1	1	0	0	0	0	2.2	2.2	2.2	110.16	987	987;979;975		1	1	1	1
F7DEU6;P50096;E0CYE2;E0CXK0;F6XXH9	F7DEU6;P50096;E0CYE2;E0CXK0	6;6;6;4;1	5;5;5;3;1	5;5;5;3;1	Inosine-5-monophosphate dehydrogenase;Inosine-5-monophosphate dehydrogenase 1	Impdh1	>tr|F7DEU6|F7DEU6_MOUSE Inosine-5-monophosphate dehydrogenase (Fragment) OS=Mus musculus GN=Impdh1 PE=3 SV=1;>sp|P50096|IMDH1_MOUSE Inosine-5-monophosphate dehydrogenase 1 OS=Mus musculus GN=Impdh1 PE=2 SV=2;>tr|E0CYE2|E0CYE2_MOUSE Inosine-5-monophospha	5	6	5	5	3	6	5	5	4	4	1	1	0	2	5	4	4	3	3	0	0	0	2	5	4	4	3	3	0	0	0	15.1	13.7	13.7	60.863	568	568;514;489;231;187	2	5	4	4	3
F8SLQ3;Q8C437-3;F8SLP9;Q8C437;D3YYH0;Q8C437-4;D3YYH1	F8SLQ3;Q8C437-3;F8SLP9;Q8C437;D3YYH0;Q8C437-4	7;7;7;7;6;4;2	7;7;7;7;6;4;2	7;7;7;7;6;4;2	PEX5-related protein	Pex5l	>tr|F8SLQ3|F8SLQ3_MOUSE PEX5-related protein OS=Mus musculus GN=Pex5l PE=2 SV=1;>sp|Q8C437-3|PEX5R_MOUSE Isoform 3 of PEX5-related protein OS=Mus musculus GN=Pex5l;>tr|F8SLP9|F8SLP9_MOUSE PEX5-related protein OS=Mus musculus GN=Pex5l PE=2 SV=1;>sp|Q8C437|P	7	7	7	7	2	5	4	6	6	5	0	0	0	2	5	4	6	6	5	0	0	0	2	5	4	6	6	5	0	0	0	18	18	18	68.531	615	615;615;567;567;591;344;373	2	5	4	6	6
P70336-2;F8VPK5;P70336;P70335;P70335-2	P70336-2;F8VPK5;P70336	5;5;5;1;1	5;5;5;1;1	5;5;5;1;1	Rho-associated protein kinase 2	Rock2	>sp|P70336-2|ROCK2_MOUSE Isoform 2 of Rho-associated protein kinase 2 OS=Mus musculus GN=Rock2;>tr|F8VPK5|F8VPK5_MOUSE Rho-associated protein kinase 2 OS=Mus musculus GN=Rock2 PE=4 SV=1;>sp|P70336|ROCK2_MOUSE Rho-associated protein kinase 2 OS=Mus musculus	5	5	5	5	2	3	2	5	3	3	0	0	0	2	3	2	5	3	3	0	0	0	2	3	2	5	3	3	0	0	0	4.3	4.3	4.3	166.76	1444	1444;1388;1388;1354;1353	2	3	2	5	3
F8VPK8	F8VPK8	2	2	2		Pcdh9	>tr|F8VPK8|F8VPK8_MOUSE Protein Pcdh9 OS=Mus musculus GN=Pcdh9 PE=4 SV=1	1	2	2	2	2	1	1	1	1	1	0	0	0	2	1	1	1	1	1	0	0	0	2	1	1	1	1	1	0	0	0	2.1	2.1	2.1	136.14	1237	1237	2	1	1	1	1
F8VPL2;Q61194;Q61194-2	F8VPL2;Q61194;Q61194-2	1;1;1	1;1;1	1;1;1	Phosphatidylinositol 4-phosphate 3-kinase C2 domain-containing subunit alpha	Pik3c2a	>tr|F8VPL2|F8VPL2_MOUSE Phosphatidylinositol 4-phosphate 3-kinase C2 domain-containing subunit alpha OS=Mus musculus GN=Pik3c2a PE=4 SV=1;>sp|Q61194|P3C2A_MOUSE Phosphatidylinositol 4-phosphate 3-kinase C2 domain-containing subunit alpha OS=Mus musculus GN	3	1	1	1	0	1	1	1	1	1	1	1	1	0	1	1	1	1	1	1	1	1	0	1	1	1	1	1	1	1	1	0.8	0.8	0.8	190.74	1686	1686;1686;1658		1	1	1	1
F8VPN4;F6XXE6;E0CYU6;E0CX86;F7CSZ6	F8VPN4;F6XXE6	22;13;6;4;3	22;13;6;4;3	22;13;6;4;3		Agl	>tr|F8VPN4|F8VPN4_MOUSE Protein Agl OS=Mus musculus GN=Agl PE=4 SV=1;>tr|F6XXE6|F6XXE6_MOUSE Protein Agl (Fragment) OS=Mus musculus GN=Agl PE=4 SV=1	5	22	22	22	4	10	7	21	17	17	0	1	0	4	10	7	21	17	17	0	1	0	4	10	7	21	17	17	0	1	0	20.2	20.2	20.2	174.29	1532	1532;830;233;117;198	4	10	9	23	19
F8VPQ1;Q8CIQ7;P59764;F6VMI1;F7CVM6;F6YXW9	F8VPQ1;Q8CIQ7	9;9;1;1;1;1	9;9;1;1;1;1	9;9;1;1;1;1	Dedicator of cytokinesis protein 3	Dock3	>tr|F8VPQ1|F8VPQ1_MOUSE Dedicator of cytokinesis protein 3 OS=Mus musculus GN=Dock3 PE=4 SV=1;>sp|Q8CIQ7|DOCK3_MOUSE Dedicator of cytokinesis protein 3 OS=Mus musculus GN=Dock3 PE=1 SV=1	6	9	9	9	2	0	3	8	8	9	0	0	0	2	0	3	8	8	9	0	0	0	2	0	3	8	8	9	0	0	0	5	5	5	233.28	2030	2030;2027;1978;552;241;241	2		3	8	8
F8VPU2;E9Q805	F8VPU2;E9Q805	11;6	11;6	11;6		Farp1	>tr|F8VPU2|F8VPU2_MOUSE Protein Farp1 OS=Mus musculus GN=Farp1 PE=4 SV=1;>tr|E9Q805|E9Q805_MOUSE Protein Farp1 (Fragment) OS=Mus musculus GN=Farp1 PE=4 SV=1	2	11	11	11	2	4	3	10	8	7	0	0	0	2	4	3	10	8	7	0	0	0	2	4	3	10	8	7	0	0	0	12.4	12.4	12.4	118.87	1048	1048;211	2	4	3	11	8
F8VQ95;Q6Y685;Q6Y685-2	F8VQ95;Q6Y685;Q6Y685-2	13;13;12	13;13;12	12;12;11	Transforming acidic coiled-coil-containing protein 1	Tacc1	>tr|F8VQ95|F8VQ95_MOUSE Transforming acidic coiled-coil-containing protein 1 OS=Mus musculus GN=Tacc1 PE=4 SV=1;>sp|Q6Y685|TACC1_MOUSE Transforming acidic coiled-coil-containing protein 1 OS=Mus musculus GN=Tacc1 PE=1 SV=1;>sp|Q6Y685-2|TACC1_MOUSE Isoform	3	13	13	12	0	0	0	12	12	11	0	0	0	0	0	0	12	12	11	0	0	0	0	0	0	11	11	10	0	0	0	21.3	21.3	19.8	84.253	776	776;774;368				17	13
F8VQC1;E9Q740	F8VQC1;E9Q740	4;3	4;3	4;3		Srp72	>tr|F8VQC1|F8VQC1_MOUSE Protein Srp72 OS=Mus musculus GN=Srp72 PE=4 SV=1;>tr|E9Q740|E9Q740_MOUSE Protein Srp72 OS=Mus musculus GN=Srp72 PE=4 SV=1	2	4	4	4	0	0	0	4	2	1	0	0	0	0	0	0	4	2	1	0	0	0	0	0	0	4	2	1	0	0	0	8.2	8.2	8.2	74.656	671	671;610				4	2
F8VQC7	F8VQC7	11	1	1		Ktn1	>tr|F8VQC7|F8VQC7_MOUSE Kinectin OS=Mus musculus GN=Ktn1 PE=4 SV=1	1	11	1	1	1	0	1	10	10	8	0	0	0	0	0	0	1	1	1	0	0	0	0	0	0	1	1	1	0	0	0	12.9	1.3	1.3	152.54	1327	1327				2	1
F8VQE9;Q8VHH5;Q8VHH5-2;Q8BXK8;E9Q3K3	F8VQE9;Q8VHH5;Q8VHH5-2	6;6;6;2;2	6;6;6;2;2	6;6;6;2;2	Arf-GAP with GTPase, ANK repeat and PH domain-containing protein 3	Agap3	>tr|F8VQE9|F8VQE9_MOUSE Arf-GAP with GTPase, ANK repeat and PH domain-containing protein 3 OS=Mus musculus GN=Agap3 PE=4 SV=1;>sp|Q8VHH5|AGAP3_MOUSE Arf-GAP with GTPase, ANK repeat and PH domain-containing protein 3 OS=Mus musculus GN=Agap3 PE=1 SV=1;>sp|Q	5	6	6	6	3	2	5	6	4	4	0	0	0	3	2	5	6	4	4	0	0	0	3	2	5	6	4	4	0	0	0	9.8	9.8	9.8	97.694	910	910;910;369;857;804	3	2	5	7	4
F8VQK3	F8VQK3	8	8	8		Gucy1a2	>tr|F8VQK3|F8VQK3_MOUSE Protein Gucy1a2 OS=Mus musculus GN=Gucy1a2 PE=3 SV=1	1	8	8	8	3	5	4	8	7	4	0	0	0	3	5	4	8	7	4	0	0	0	3	5	4	8	7	4	0	0	0	14.2	14.2	14.2	81.83	730	730	3	7	5	8	8
F8VQN6;Q8R4H2	F8VQN6;Q8R4H2	2;2	2;2	2;2	Rho guanine nucleotide exchange factor 12	Arhgef12	>tr|F8VQN6|F8VQN6_MOUSE Rho guanine nucleotide exchange factor 12 OS=Mus musculus GN=Arhgef12 PE=4 SV=1;>sp|Q8R4H2|ARHGC_MOUSE Rho guanine nucleotide exchange factor 12 OS=Mus musculus GN=Arhgef12 PE=1 SV=2	2	2	2	2	0	0	0	1	1	1	0	0	0	0	0	0	1	1	1	0	0	0	0	0	0	1	1	1	0	0	0	1.4	1.4	1.4	172.47	1544	1544;1543				1	1
F8WGF2;Q9Z0J4-5;Q9Z0J4;Q9Z0J4-2;Q9Z0J4-3;Q9Z0J4-4	F8WGF2;Q9Z0J4-5;Q9Z0J4;Q9Z0J4-2	3;3;3;3;1;1	3;3;3;3;1;1	3;3;3;3;1;1	Nitric oxide synthase, brain	Nos1	>tr|F8WGF2|F8WGF2_MOUSE Nitric oxide synthase, brain OS=Mus musculus GN=Nos1 PE=4 SV=1;>sp|Q9Z0J4-5|NOS1_MOUSE Isoform NNOS Mu of Nitric oxide synthase, brain OS=Mus musculus GN=Nos1;>sp|Q9Z0J4|NOS1_MOUSE Nitric oxide synthase, brain OS=Mus musculus GN=Nos	6	3	3	3	0	1	0	3	2	0	0	0	0	0	1	0	3	2	0	0	0	0	0	1	0	3	2	0	0	0	0	4.1	4.1	4.1	164.31	1463	1463;1463;1429;1324;1199;1098		1		3	2
Q9QYC0;F8WGR0;F8WHZ9;Q9QYC0-2;E9Q1K3;F6RDR0;D3Z0T1;F6V4G5	Q9QYC0;F8WGR0;F8WHZ9;Q9QYC0-2;E9Q1K3	10;10;10;10;9;2;2;1	10;10;10;10;9;2;2;1	9;9;9;9;8;2;2;0	Alpha-adducin	Add1	>sp|Q9QYC0|ADDA_MOUSE Alpha-adducin OS=Mus musculus GN=Add1 PE=1 SV=2;>tr|F8WGR0|F8WGR0_MOUSE Alpha-adducin OS=Mus musculus GN=Add1 PE=4 SV=1;>tr|F8WHZ9|F8WHZ9_MOUSE Alpha-adducin OS=Mus musculus GN=Add1 PE=4 SV=1;>sp|Q9QYC0-2|ADDA_MOUSE Isoform 2 of Alpha	8	10	10	9	5	8	7	10	7	8	3	0	0	5	8	7	10	7	8	3	0	0	4	7	6	9	6	7	2	0	0	19.3	19.3	18.2	80.646	735	735;663;662;632;660;160;141;135	6	9	9	11	7
F8WHB1;Q9R0K7	F8WHB1;Q9R0K7	37;37	37;37	25;25	Plasma membrane calcium-transporting ATPase 2	Atp2b2	>tr|F8WHB1|F8WHB1_MOUSE Plasma membrane calcium-transporting ATPase 2 OS=Mus musculus GN=Atp2b2 PE=3 SV=1;>sp|Q9R0K7|AT2B2_MOUSE Plasma membrane calcium-transporting ATPase 2 OS=Mus musculus GN=Atp2b2 PE=1 SV=2	2	37	37	25	30	36	33	35	34	35	5	0	0	30	36	33	35	34	35	5	0	0	19	24	21	23	22	23	2	0	0	37.3	37.3	26.8	136.78	1243	1243;1198	40	51	47	51	47
Q8CA95-3;Q8CA95;Q8CA95-2;Q8CA95-4;F8WHK3	Q8CA95-3;Q8CA95;Q8CA95-2;Q8CA95-4;F8WHK3	1;1;1;1;1	1;1;1;1;1	1;1;1;1;1	cAMP and cAMP-inhibited cGMP 3,5-cyclic phosphodiesterase 10A	Pde10a	>sp|Q8CA95-3|PDE10_MOUSE Isoform 3 of cAMP and cAMP-inhibited cGMP 3,5-cyclic phosphodiesterase 10A OS=Mus musculus GN=Pde10a;>sp|Q8CA95|PDE10_MOUSE cAMP and cAMP-inhibited cGMP 3,5-cyclic phosphodiesterase 10A OS=Mus musculus GN=Pde10a PE=1 SV=2;>sp|Q	5	1	1	1	0	1	0	0	0	1	0	0	0	0	1	0	0	0	1	0	0	0	0	1	0	0	0	1	0	0	0	2.4	2.4	2.4	90.338	796	796;790;779;727;716		1
F8WHL2;Q8CIE6;F6XJN3	F8WHL2;Q8CIE6	27;27;1	27;27;1	27;27;1	Coatomer subunit alpha;Xenin;Proxenin	Copa	>tr|F8WHL2|F8WHL2_MOUSE Coatomer subunit alpha OS=Mus musculus GN=Copa PE=4 SV=1;>sp|Q8CIE6|COPA_MOUSE Coatomer subunit alpha OS=Mus musculus GN=Copa PE=1 SV=2	3	27	27	27	6	6	5	21	24	18	1	0	0	6	6	5	21	24	18	1	0	0	6	6	5	21	24	18	1	0	0	26.2	26.2	26.2	139.41	1233	1233;1224;143	7	6	5	22	27
Q61543;F8WHM5	Q61543;F8WHM5	2;2	2;2	2;2	Golgi apparatus protein 1	Glg1	>sp|Q61543|GSLG1_MOUSE Golgi apparatus protein 1 OS=Mus musculus GN=Glg1 PE=1 SV=1;>tr|F8WHM5|F8WHM5_MOUSE Golgi apparatus protein 1 (Fragment) OS=Mus musculus GN=Glg1 PE=4 SV=1	2	2	2	2	1	1	0	2	1	1	0	0	0	1	1	0	2	1	1	0	0	0	1	1	0	2	1	1	0	0	0	2	2	2	133.73	1175	1175;1163	1	2		2	1
F8WHQ1;Q62393;D3Z7X7;Q62393-3;E9PUA7;Q62393-2;D3Z125;D3Z637;D3Z2U2	F8WHQ1;Q62393;D3Z7X7;Q62393-3;E9PUA7;Q62393-2;D3Z125;D3Z637;D3Z2U2	2;1;1;1;1;1;1;1;1	2;1;1;1;1;1;1;1;1	2;1;1;1;1;1;1;1;1	Tumor protein D52	Tpd52	>tr|F8WHQ1|F8WHQ1_MOUSE Tumor protein D52 OS=Mus musculus GN=Tpd52 PE=4 SV=1;>sp|Q62393|TPD52_MOUSE Tumor protein D52 OS=Mus musculus GN=Tpd52 PE=1 SV=2;>tr|D3Z7X7|D3Z7X7_MOUSE Tumor protein D52 (Fragment) OS=Mus musculus GN=Tpd52 PE=4 SV=1;>sp|Q62393-3|TP	9	2	2	2	0	1	0	2	2	2	0	0	0	0	1	0	2	2	2	0	0	0	0	1	0	2	2	2	0	0	0	12.1	12.1	12.1	26.927	247	247;224;206;199;194;185;179;162;77		1		2	2
F8WHW6;O70161;O70161-3;O70161-2;F7C0X9;P70181;P70181-2	F8WHW6;O70161;O70161-3;O70161-2;F7C0X9	9;9;9;6;5;1;1	9;9;9;6;5;1;1	8;8;8;5;5;0;0	Phosphatidylinositol 4-phosphate 5-kinase type-1 gamma	Pip5k1c	>tr|F8WHW6|F8WHW6_MOUSE Phosphatidylinositol 4-phosphate 5-kinase type-1 gamma OS=Mus musculus GN=Pip5k1c PE=4 SV=1;>sp|O70161|PI51C_MOUSE Phosphatidylinositol 4-phosphate 5-kinase type-1 gamma OS=Mus musculus GN=Pip5k1c PE=1 SV=2;>sp|O70161-3|PI51C_MOUSE	7	9	9	8	4	2	4	8	6	7	0	0	0	4	2	4	8	6	7	0	0	0	4	1	3	7	5	6	0	0	0	25.9	25.9	23.9	75.515	687	687;661;635;627;216;539;487	4	3	4	9	8
Q99MR0;F8WI57;D3Z4L2	Q99MR0;F8WI57;D3Z4L2	2;2;1	2;2;1	2;2;1	Actin-like protein 6B	Actl6b	>sp|Q99MR0|ACL6B_MOUSE Actin-like protein 6B OS=Mus musculus GN=Actl6b PE=1 SV=1;>tr|F8WI57|F8WI57_MOUSE Actin-like protein 6B OS=Mus musculus GN=Actl6b PE=3 SV=1;>tr|D3Z4L2|D3Z4L2_MOUSE Actin-like protein 6B (Fragment) OS=Mus musculus GN=Actl6b PE=4 SV=1	3	2	2	2	0	0	0	1	2	0	0	0	0	0	0	0	1	2	0	0	0	0	0	0	0	1	2	0	0	0	0	12.4	12.4	12.4	46.891	426	426;381;116				1	2
F8WIE5;Q69ZR2	F8WIE5;Q69ZR2	28;27	28;27	28;27	E3 ubiquitin-protein ligase HECTD1	Hectd1	>tr|F8WIE5|F8WIE5_MOUSE E3 ubiquitin-protein ligase HECTD1 OS=Mus musculus GN=Hectd1 PE=4 SV=1;>sp|Q69ZR2|HECD1_MOUSE E3 ubiquitin-protein ligase HECTD1 OS=Mus musculus GN=Hectd1 PE=1 SV=2	2	28	28	28	4	11	9	21	22	23	0	1	0	4	11	9	21	22	23	0	1	0	4	11	9	21	22	23	0	1	0	14	14	14	289.23	2610	2610;2618	4	11	9	27	22
P14824;F8WIT2	P14824;F8WIT2	5;5	5;5	5;5	Annexin A6;Annexin	Anxa6	>sp|P14824|ANXA6_MOUSE Annexin A6 OS=Mus musculus GN=Anxa6 PE=1 SV=3;>tr|F8WIT2|F8WIT2_MOUSE Annexin OS=Mus musculus GN=Anxa6 PE=3 SV=1	2	5	5	5	3	1	5	2	1	3	0	0	0	3	1	5	2	1	3	0	0	0	3	1	5	2	1	3	0	0	0	9.1	9.1	9.1	75.884	673	673;667	3	1	6	3	1
F8WIV2;Q60854;E9Q0P9;E9Q108;E9Q6X2;E9Q3Y1;E9PYY0;E9Q4R2;E9PZQ9	F8WIV2;Q60854;E9Q0P9;E9Q108;E9Q6X2;E9Q3Y1	7;7;4;4;4;4;3;2;2	7;7;4;4;4;4;3;2;2	7;7;4;4;4;4;3;2;2	Serpin B6	Serpinb6a;Serpinb6	>tr|F8WIV2|F8WIV2_MOUSE Protein Serpinb6a OS=Mus musculus GN=Serpinb6a PE=3 SV=1;>sp|Q60854|SPB6_MOUSE Serpin B6 OS=Mus musculus GN=Serpinb6 PE=2 SV=1;>tr|E9Q0P9|E9Q0P9_MOUSE Protein Serpinb6a (Fragment) OS=Mus musculus GN=Serpinb6a PE=3 SV=1;>tr|E9Q108|E9	9	7	7	7	1	4	0	6	5	6	0	0	0	1	4	0	6	5	6	0	0	0	1	4	0	6	5	6	0	0	0	24.6	24.6	24.6	44.774	399	399;378;193;188;162;144;120;73;68	1	4		7	8
P27661;P22752;Q6GSS7;Q8BFU2;Q8CGP5;Q8CGP7;Q64523;Q8CGP4;Q8R1M2;Q8CGP6;F8WIX8;Q64522;P0C0S6;Q3THW5;Q3UA95;Q5NC91;G3UWL7	P27661;P22752;Q6GSS7;Q8BFU2;Q8CGP5;Q8CGP7;Q64523;Q8CGP4;Q8R1M2;Q8CGP6;F8WIX8;Q64522;P0C0S6;Q3THW5	3;3;3;3;3;3;3;3;3;3;3;2;2;2;1;1;1	3;3;3;3;3;3;3;3;3;3;3;2;2;2;1;1;1	3;3;3;3;3;3;3;3;3;3;3;2;2;2;1;1;1	Histone H2A.x;Histone H2A type 1;Histone H2A type 2-A;Histone H2A type 3;Histone H2A type 1-F;Histone H2A type 1-K;Histone H2A type 2-C;Histone H2A;Histone H2A.J;Histone H2A type 1-H;Histone H2A type 2-B;Histone H2A.Z;Histone H2A.V	H2afx;Hist1h2ab;Hist2h2aa1;Hist3h2a;Hist1h2af;Hist1h2ak;Hist2h2ac;Hist1h2aa;H2afj;Hist1h2ah;Hist1h2al;Hist2h2ab;H2afz;H2afv	>sp|P27661|H2AX_MOUSE Histone H2A.x OS=Mus musculus GN=H2afx PE=1 SV=2;>sp|P22752|H2A1_MOUSE Histone H2A type 1 OS=Mus musculus GN=Hist1h2ab PE=1 SV=3;>sp|Q6GSS7|H2A2A_MOUSE Histone H2A type 2-A OS=Mus musculus GN=Hist2h2aa1 PE=1 SV=3;>sp|Q8BFU2|H2A3_MOUSE	17	3	3	3	1	1	1	3	3	3	2	0	0	1	1	1	3	3	3	2	0	0	1	1	1	3	3	3	2	0	0	24.5	24.5	24.5	15.142	143	143;130;130;130;130;130;129;129;129;128;125;130;128;128;105;91;87	1	1	1	3	3
F8WIZ7;Q8BXR9;Q8BXR9-2	F8WIZ7;Q8BXR9;Q8BXR9-2	2;2;2	2;2;2	2;2;2	Oxysterol-binding protein;Oxysterol-binding protein-related protein 6	Osbpl6	>tr|F8WIZ7|F8WIZ7_MOUSE Oxysterol-binding protein OS=Mus musculus GN=Osbpl6 PE=3 SV=1;>sp|Q8BXR9|OSBL6_MOUSE Oxysterol-binding protein-related protein 6 OS=Mus musculus GN=Osbpl6 PE=2 SV=1;>sp|Q8BXR9-2|OSBL6_MOUSE Isoform 2 of Oxysterol-binding protein-rel	3	2	2	2	1	0	0	2	1	1	0	0	0	1	0	0	2	1	1	0	0	0	1	0	0	2	1	1	0	0	0	2.5	2.5	2.5	109.72	967	967;959;928	1			2	1
P62245;F8WJ41;D3YVB4;D3Z712	P62245;F8WJ41;D3YVB4;D3Z712	4;4;2;2	4;4;2;2	4;4;2;2	40S ribosomal protein S15a	Rps15a	>sp|P62245|RS15A_MOUSE 40S ribosomal protein S15a OS=Mus musculus GN=Rps15a PE=2 SV=2;>tr|F8WJ41|F8WJ41_MOUSE 40S ribosomal protein S15a (Fragment) OS=Mus musculus GN=Rps15a PE=4 SV=1;>tr|D3YVB4|D3YVB4_MOUSE 40S ribosomal protein S15a (Fragment) OS=Mus mus	4	4	4	4	1	1	1	2	2	3	1	0	0	1	1	1	2	2	3	1	0	0	1	1	1	2	2	3	1	0	0	31.5	31.5	31.5	14.839	130	130;108;71;69	1	1	1	2	2
Q99L47;F8WJK8;E9Q1V0	Q99L47;F8WJK8;E9Q1V0	4;4;3	4;4;3	4;4;3	Hsc70-interacting protein	St13	>sp|Q99L47|F10A1_MOUSE Hsc70-interacting protein OS=Mus musculus GN=St13 PE=2 SV=1;>tr|F8WJK8|F8WJK8_MOUSE Hsc70-interacting protein OS=Mus musculus GN=St13 PE=4 SV=1;>tr|E9Q1V0|E9Q1V0_MOUSE Hsc70-interacting protein (Fragment) OS=Mus musculus GN=St13 PE=4	3	4	4	4	3	3	3	4	4	4	0	0	0	3	3	3	4	4	4	0	0	0	3	3	3	4	4	4	0	0	0	11.9	11.9	11.9	41.655	371	371;362;129	3	4	4	4	4
G3UW34;P51410;D3Z629;D3YZT0	G3UW34;P51410;D3Z629;D3YZT0	2;2;1;1	2;2;1;1	2;2;1;1	60S ribosomal protein L9	Rpl9-ps6;Rpl9	>tr|G3UW34|G3UW34_MOUSE MCG130981 OS=Mus musculus GN=Rpl9-ps6 PE=4 SV=1;>sp|P51410|RL9_MOUSE 60S ribosomal protein L9 OS=Mus musculus GN=Rpl9 PE=2 SV=2;>tr|D3Z629|D3Z629_MOUSE 60S ribosomal protein L9 OS=Mus musculus GN=Rpl9 PE=4 SV=1;>tr|D3YZT0|D3YZT0_MOU	4	2	2	2	0	0	0	2	1	1	0	0	0	0	0	0	2	1	1	0	0	0	0	0	0	2	1	1	0	0	0	15.1	15.1	15.1	21.853	192	192;192;166;80				2	1
G3UW42;P48024	G3UW42;P48024	1;1	1;1	1;1	Eukaryotic translation initiation factor 1	Gm6900;Eif1	>tr|G3UW42|G3UW42_MOUSE MCG49030 OS=Mus musculus GN=mCG_49030 PE=4 SV=1;>sp|P48024|EIF1_MOUSE Eukaryotic translation initiation factor 1 OS=Mus musculus GN=Eif1 PE=2 SV=2	2	1	1	1	0	0	0	1	1	0	0	0	0	0	0	0	1	1	0	0	0	0	0	0	0	1	1	0	0	0	0	29.2	29.2	29.2	12.639	113	113;113				1	1
G3UWA6;P10852	G3UWA6;P10852	12;11	12;11	12;11	4F2 cell-surface antigen heavy chain	Slc3a2	>tr|G3UWA6|G3UWA6_MOUSE 4F2 cell-surface antigen heavy chain OS=Mus musculus GN=Slc3a2 PE=4 SV=1;>sp|P10852|4F2_MOUSE 4F2 cell-surface antigen heavy chain OS=Mus musculus GN=Slc3a2 PE=1 SV=1	2	12	12	12	8	11	11	11	11	12	1	0	0	8	11	11	11	11	12	1	0	0	8	11	11	11	11	12	1	0	0	28	28	28	62.239	565	565;526	9	12	12	13	13
G3UWG1;P62897;CON__P62894	G3UWG1;P62897	4;4;1	4;4;1	4;4;1	Cytochrome c, somatic	Gm10108;Cycs	>tr|G3UWG1|G3UWG1_MOUSE MCG115977 OS=Mus musculus GN=Gm10108 PE=3 SV=1;>sp|P62897|CYC_MOUSE Cytochrome c, somatic OS=Mus musculus GN=Cycs PE=1 SV=2	3	4	4	4	1	4	1	4	3	3	0	1	0	1	4	1	4	3	3	0	1	0	1	4	1	4	3	3	0	1	0	33.3	33.3	33.3	11.695	105	105;105;105	1	4	1	4	3
Q69Z98;Q69Z98-3;G3UWV4;Q69Z98-2;Q69Z98-4;G3UXM5;G3UYN4;G3UZ19;G3UZ00	Q69Z98;Q69Z98-3;G3UWV4;Q69Z98-2;Q69Z98-4;G3UXM5;G3UYN4;G3UZ19	3;3;3;3;3;3;2;2;1	2;2;2;2;2;2;2;2;0	2;2;2;2;2;2;2;2;0	Serine/threonine-protein kinase BRSK2	Brsk2	>sp|Q69Z98|BRSK2_MOUSE Serine/threonine-protein kinase BRSK2 OS=Mus musculus GN=Brsk2 PE=1 SV=2;>sp|Q69Z98-3|BRSK2_MOUSE Isoform 3 of Serine/threonine-protein kinase BRSK2 OS=Mus musculus GN=Brsk2;>tr|G3UWV4|G3UWV4_MOUSE Serine/threonine-protein kinase BRS	9	3	2	2	1	0	0	1	2	1	0	0	0	1	0	0	1	1	1	0	0	0	1	0	0	1	1	1	0	0	0	4.6	3.4	3.4	81.733	735	735;719;697;675;653;614;504;486;92	1			1	1
Q7TSC1;G3UX48	Q7TSC1;G3UX48	1;1	1;1	1;1	Protein PRRC2A	Prrc2a	>sp|Q7TSC1|PRC2A_MOUSE Protein PRRC2A OS=Mus musculus GN=Prrc2a PE=1 SV=1;>tr|G3UX48|G3UX48_MOUSE Protein PRRC2A OS=Mus musculus GN=Prrc2a PE=4 SV=1	2	1	1	1	1	1	1	1	1	1	1	0	0	1	1	1	1	1	1	1	0	0	1	1	1	1	1	1	1	0	0	0.5	0.5	0.5	229.2	2158	2158;2069	2	3	3	2	3
P67871;G3UXG7;G3UZX4;G3UZJ5;G3UWL3;G3UZA4	P67871;G3UXG7;G3UZX4;G3UZJ5;G3UWL3;G3UZA4	4;4;2;2;2;2	4;4;2;2;2;2	4;4;2;2;2;2	Casein kinase II subunit beta	Csnk2b	>sp|P67871|CSK2B_MOUSE Casein kinase II subunit beta OS=Mus musculus GN=Csnk2b PE=1 SV=1;>tr|G3UXG7|G3UXG7_MOUSE Casein kinase II subunit beta OS=Mus musculus GN=Csnk2b PE=4 SV=1;>tr|G3UZX4|G3UZX4_MOUSE Casein kinase II subunit beta OS=Mus musculus GN=Csnk	6	4	4	4	1	3	3	4	4	3	0	0	0	1	3	3	4	4	3	0	0	0	1	3	3	4	4	3	0	0	0	20.9	20.9	20.9	24.942	215	215;164;257;186;125;123	1	4	4	5	6
Q7TMK9;G3V018;Q7TMK9-2;G3UZI2;G3UZ48;G3UXJ6;G3UWM1	Q7TMK9;G3V018;Q7TMK9-2;G3UZI2;G3UZ48;G3UXJ6;G3UWM1	3;3;3;3;3;3;2	3;3;3;3;3;3;2	2;2;2;2;2;2;1	Heterogeneous nuclear ribonucleoprotein Q	Syncrip	>sp|Q7TMK9|HNRPQ_MOUSE Heterogeneous nuclear ribonucleoprotein Q OS=Mus musculus GN=Syncrip PE=1 SV=2;>tr|G3V018|G3V018_MOUSE Heterogeneous nuclear ribonucleoprotein Q OS=Mus musculus GN=Syncrip PE=4 SV=1;>sp|Q7TMK9-2|HNRPQ_MOUSE Isoform 2 of Heterogeneous	7	3	3	2	0	0	2	3	3	3	1	0	0	0	0	2	3	3	3	1	0	0	0	0	1	2	2	2	1	0	0	5.5	5.5	4.2	69.632	623	623;588;562;527;464;448;196			2	3	3
G3UXL2;Q9D7G0	G3UXL2;Q9D7G0	9;9	9;9	2;2	Ribose-phosphate pyrophosphokinase;Ribose-phosphate pyrophosphokinase 1	Prps1l3;Prps1	>tr|G3UXL2|G3UXL2_MOUSE Ribose-phosphate pyrophosphokinase OS=Mus musculus GN=Prps1l3 PE=3 SV=1;>sp|Q9D7G0|PRPS1_MOUSE Ribose-phosphate pyrophosphokinase 1 OS=Mus musculus GN=Prps1 PE=1 SV=4	2	9	9	2	5	5	5	6	9	9	0	0	0	5	5	5	6	9	9	0	0	0	0	1	1	1	2	2	0	0	0	28	28	5.7	34.824	318	318;318	6	9	6	12	15
G3UXW9;Q3MIA8;Q99LD4;B1ATU4;Q99LD4-2	G3UXW9;Q3MIA8;Q99LD4;B1ATU4;Q99LD4-2	8;8;8;7;7	8;8;8;7;7	8;8;8;7;7	COP9 signalosome complex subunit 1	Gps1	>tr|G3UXW9|G3UXW9_MOUSE COP9 signalosome complex subunit 1 OS=Mus musculus GN=Gps1 PE=4 SV=1;>tr|Q3MIA8|Q3MIA8_MOUSE COP9 signalosome complex subunit 1 OS=Mus musculus GN=Gps1 PE=2 SV=1;>sp|Q99LD4|CSN1_MOUSE COP9 signalosome complex subunit 1 OS=Mus muscul	5	8	8	8	4	5	3	8	8	7	0	0	0	4	5	3	8	8	7	0	0	0	4	5	3	8	8	7	0	0	0	17.3	17.3	17.3	58.86	526	526;487;471;490;474	4	5	3	9	8
Q91XH5;Q64105;G3UXX3;G3UZ79;F6SZQ1	Q91XH5;Q64105;G3UXX3;G3UZ79	9;9;9;5;3	9;9;9;5;3	9;9;9;5;3	Sepiapterin reductase	Spr	>tr|Q91XH5|Q91XH5_MOUSE Sepiapterin reductase OS=Mus musculus GN=Spr PE=2 SV=1;>sp|Q64105|SPRE_MOUSE Sepiapterin reductase OS=Mus musculus GN=Spr PE=1 SV=1;>tr|G3UXX3|G3UXX3_MOUSE Sepiapterin reductase OS=Mus musculus GN=Spr PE=4 SV=1;>tr|G3UZ79|G3UZ79_MOU	5	9	9	9	4	7	7	9	9	9	0	0	0	4	7	7	9	9	9	0	0	0	4	7	7	9	9	9	0	0	0	44.3	44.3	44.3	27.928	262	262;261;219;126;206	4	10	8	12	11
Q9ESZ8;Q9ESZ8-2;Q9ESZ8-6;Q3UHU8;Q9ESZ8-3;Q9ESZ8-4;Q9ESZ8-5;G3UYD0;G3UYJ6;G3UWV2	Q9ESZ8;Q9ESZ8-2;Q9ESZ8-6;Q3UHU8;Q9ESZ8-3;Q9ESZ8-4;Q9ESZ8-5;G3UYD0;G3UYJ6	4;4;4;4;4;4;4;4;3;1	4;4;4;4;4;4;4;4;3;1	4;4;4;4;4;4;4;4;3;1	General transcription factor II-I	Gtf2i	>sp|Q9ESZ8|GTF2I_MOUSE General transcription factor II-I OS=Mus musculus GN=Gtf2i PE=1 SV=3;>sp|Q9ESZ8-2|GTF2I_MOUSE Isoform 2 of General transcription factor II-I OS=Mus musculus GN=Gtf2i;>sp|Q9ESZ8-6|GTF2I_MOUSE Isoform 6 of General transcription factor	10	4	4	4	0	1	0	2	2	1	0	0	0	0	1	0	2	2	1	0	0	0	0	1	0	2	2	1	0	0	0	5.4	5.4	5.4	112.26	998	998;979;977;962;960;958;939;913;357;169		1		2	2
O08917;G3UYU4;G3UWW8;G3UZZ5	O08917;G3UYU4;G3UWW8;G3UZZ5	2;2;1;1	2;2;1;1	2;2;1;1	Flotillin-1	Flot1	>sp|O08917|FLOT1_MOUSE Flotillin-1 OS=Mus musculus GN=Flot1 PE=1 SV=1;>tr|G3UYU4|G3UYU4_MOUSE Flotillin-1 OS=Mus musculus GN=Flot1 PE=4 SV=1;>tr|G3UWW8|G3UWW8_MOUSE Flotillin-1 (Fragment) OS=Mus musculus GN=Flot1 PE=4 SV=1;>tr|G3UZZ5|G3UZZ5_MOUSE Flotillin	4	2	2	2	1	0	0	1	1	2	0	0	0	1	0	0	1	1	2	0	0	0	1	0	0	1	1	2	0	0	0	5.6	5.6	5.6	47.513	428	428;380;196;192	1			1	1
G3UZ38	G3UZ38	1	1	1		Cyp2j7-ps	>tr|G3UZ38|G3UZ38_MOUSE Uncharacterized protein OS=Mus musculus GN=Cyp2j7-ps PE=3 SV=1	1	1	1	1	0	0	1	0	0	0	0	0	0	0	0	1	0	0	0	0	0	0	0	0	1	0	0	0	0	0	0	5	5	5	58.176	504	504			1
H3BJQ7;P99029;G3UZJ4;P99029-2	H3BJQ7;P99029;G3UZJ4;P99029-2	3;3;3;3	3;3;3;3	3;3;3;3	Peroxiredoxin-5, mitochondrial	Prdx5	>tr|H3BJQ7|H3BJQ7_MOUSE Peroxiredoxin-5, mitochondrial OS=Mus musculus GN=Prdx5 PE=4 SV=1;>sp|P99029|PRDX5_MOUSE Peroxiredoxin-5, mitochondrial OS=Mus musculus GN=Prdx5 PE=1 SV=2;>tr|G3UZJ4|G3UZJ4_MOUSE Peroxiredoxin-5, mitochondrial OS=Mus musculus GN=Prd	4	3	3	3	2	1	2	2	0	0	1	1	0	2	1	2	2	0	0	1	1	0	2	1	2	2	0	0	1	1	0	17.4	17.4	17.4	22.677	213	213;210;166;162	2	1	2	2
P35980;G3UZK4;G3UZJ6;G3UYV6	P35980;G3UZK4;G3UZJ6;G3UYV6	2;2;1;1	2;2;1;1	2;2;1;1	60S ribosomal protein L18	Rpl18	>sp|P35980|RL18_MOUSE 60S ribosomal protein L18 OS=Mus musculus GN=Rpl18 PE=2 SV=3;>tr|G3UZK4|G3UZK4_MOUSE 60S ribosomal protein L18 OS=Mus musculus GN=Rpl18 PE=4 SV=1;>tr|G3UZJ6|G3UZJ6_MOUSE 60S ribosomal protein L18 (Fragment) OS=Mus musculus GN=Rpl18 PE	4	2	2	2	2	0	1	0	1	1	0	0	0	2	0	1	0	1	1	0	0	0	2	0	1	0	1	1	0	0	0	12.2	12.2	12.2	21.644	188	188;136;126;57	2		1		1
G3UZM4;Q8BLQ9;Q8BLQ9-2;Q8BLQ9-3;D3Z0N3	G3UZM4;Q8BLQ9;Q8BLQ9-2;Q8BLQ9-3	8;8;8;8;1	8;8;8;8;1	8;8;8;8;1	Cell adhesion molecule 2	Cadm2	>tr|G3UZM4|G3UZM4_MOUSE Cell adhesion molecule 2 (Fragment) OS=Mus musculus GN=Cadm2 PE=4 SV=1;>sp|Q8BLQ9|CADM2_MOUSE Cell adhesion molecule 2 OS=Mus musculus GN=Cadm2 PE=1 SV=2;>sp|Q8BLQ9-2|CADM2_MOUSE Isoform 2 of Cell adhesion molecule 2 OS=Mus musculus	5	8	8	8	3	8	5	3	3	2	0	0	0	3	8	5	3	3	2	0	0	0	3	8	5	3	3	2	0	0	0	20	20	20	47.345	435	435;435;404;395;53	3	8	5	3	3
P97493;G3UZY2	P97493;G3UZY2	1;1	1;1	1;1	Thioredoxin, mitochondrial;Thioredoxin	Txn2	>sp|P97493|THIOM_MOUSE Thioredoxin, mitochondrial OS=Mus musculus GN=Txn2 PE=2 SV=1;>tr|G3UZY2|G3UZY2_MOUSE Thioredoxin (Fragment) OS=Mus musculus GN=Txn2 PE=3 SV=1	2	1	1	1	0	0	0	1	1	0	0	0	0	0	0	0	1	1	0	0	0	0	0	0	0	1	1	0	0	0	0	15.1	15.1	15.1	18.255	166	166;130				1	1
Q9Z2C9;G3V027;I6L9A6;G3UYZ2;G3UYB7	Q9Z2C9;G3V027;I6L9A6;G3UYZ2;G3UYB7	2;2;1;1;1	2;2;1;1;1	2;2;1;1;1	Myotubularin-related protein 7	Mtmr7	>sp|Q9Z2C9|MTMR7_MOUSE Myotubularin-related protein 7 OS=Mus musculus GN=Mtmr7 PE=2 SV=2;>tr|G3V027|G3V027_MOUSE Myotubularin-related protein 7 OS=Mus musculus GN=Mtmr7 PE=4 SV=1;>tr|I6L9A6|I6L9A6_MOUSE Mtmr7 protein OS=Mus musculus GN=Mtmr7 PE=2 SV=1;>tr|	5	2	2	2	1	1	0	1	2	1	0	0	0	1	1	0	1	2	1	0	0	0	1	1	0	1	2	1	0	0	0	3.3	3.3	3.3	75.607	660	660;498;467;424;260	1	1		1	2
G3X8S1;Q9CQV7-2;Q9CQV7-3;Q9CQV7;D3Z5K6	G3X8S1;Q9CQV7-2;Q9CQV7-3;Q9CQV7;D3Z5K6	2;2;2;2;1	2;2;2;2;1	2;2;2;2;1	Mitochondrial import inner membrane translocase subunit TIM14	Dnajc19	>tr|G3X8S1|G3X8S1_MOUSE DnaJ (Hsp40) homolog, subfamily C, member 19, isoform CRA_c OS=Mus musculus GN=Dnajc19 PE=4 SV=1;>sp|Q9CQV7-2|TIM14_MOUSE Isoform 2 of Mitochondrial import inner membrane translocase subunit TIM14 OS=Mus musculus GN=Dnajc19;>sp|Q9CQ	5	2	2	2	1	0	0	1	2	0	0	0	0	1	0	0	1	2	0	0	0	0	1	0	0	1	2	0	0	0	0	21	21	21	17.025	157	157;157;130;116;110	1			1	2
G3X8T3;P16675	G3X8T3;P16675	3;3	3;3	3;3	Lysosomal protective protein;Lysosomal protective protein 32 kDa chain;Lysosomal protective protein 20 kDa chain	Ctsa	>tr|G3X8T3|G3X8T3_MOUSE Lysosomal protective protein 20 kDa chain OS=Mus musculus GN=Ctsa PE=4 SV=1;>sp|P16675|PPGB_MOUSE Lysosomal protective protein OS=Mus musculus GN=Ctsa PE=1 SV=1	2	3	3	3	1	1	0	2	3	1	0	0	0	1	1	0	2	3	1	0	0	0	1	1	0	2	3	1	0	0	0	7.5	7.5	7.5	55.726	492	492;474	1	1		2	3
Q8BGZ4;G3X8W7;Q8BGZ4-2	Q8BGZ4;G3X8W7;Q8BGZ4-2	2;2;1	2;2;1	2;2;1	Cell division cycle protein 23 homolog	Cdc23	>sp|Q8BGZ4|CDC23_MOUSE Cell division cycle protein 23 homolog OS=Mus musculus GN=Cdc23 PE=1 SV=2;>tr|G3X8W7|G3X8W7_MOUSE CDC23 (Cell division cycle 23, yeast, homolog), isoform CRA_a OS=Mus musculus GN=Cdc23 PE=4 SV=1;>sp|Q8BGZ4-2|CDC23_MOUSE Isoform 2 of	3	2	2	2	0	0	0	2	0	0	0	0	0	0	0	0	2	0	0	0	0	0	0	0	0	2	0	0	0	0	0	3.4	3.4	3.4	68.561	597	597;571;479				2
G3X8X7;Q920Q4;Q920Q4-2;A2BI90	G3X8X7;Q920Q4;Q920Q4-2	6;6;5;1	6;6;5;1	6;6;5;1	Vacuolar protein sorting-associated protein 16 homolog	Vps16	>tr|G3X8X7|G3X8X7_MOUSE Vacuolar protein sorting 16 (Yeast) OS=Mus musculus GN=Vps16 PE=4 SV=1;>sp|Q920Q4|VPS16_MOUSE Vacuolar protein sorting-associated protein 16 homolog OS=Mus musculus GN=Vps16 PE=1 SV=3;>sp|Q920Q4-2|VPS16_MOUSE Isoform 2 of Vacuolar p	4	6	6	6	0	0	0	6	5	5	0	0	0	0	0	0	6	5	5	0	0	0	0	0	0	6	5	5	0	0	0	8.7	8.7	8.7	94.825	839	839;839;419;316				6	5
G3X8Y3;Q80UM3;Q9DBB4;E9PZ53	G3X8Y3;Q80UM3	6;6;1;1	6;6;1;1	6;6;1;1	N-alpha-acetyltransferase 15, NatA auxiliary subunit	Naa15	>tr|G3X8Y3|G3X8Y3_MOUSE N-alpha-acetyltransferase 15, NatA auxiliary subunit OS=Mus musculus GN=Naa15 PE=4 SV=1;>sp|Q80UM3|NAA15_MOUSE N-alpha-acetyltransferase 15, NatA auxiliary subunit OS=Mus musculus GN=Naa15 PE=1 SV=1	4	6	6	6	1	1	2	5	4	4	0	0	0	1	1	2	5	4	4	0	0	0	1	1	2	5	4	4	0	0	0	6.7	6.7	6.7	101.09	865	865;865;864;496	1	1	2	6	5
G3X905;Q9WVL4	G3X905;Q9WVL4	1;1	1;1	1;1	Rhodopsin kinase	Grk1	>tr|G3X905|G3X905_MOUSE G protein-coupled receptor kinase 1 OS=Mus musculus GN=Grk1 PE=3 SV=1;>sp|Q9WVL4|RK_MOUSE Rhodopsin kinase OS=Mus musculus GN=Grk1 PE=1 SV=1	2	1	1	1	0	1	1	1	1	1	1	1	1	0	1	1	1	1	1	1	1	1	0	1	1	1	1	1	1	1	1	3	3	3	63.864	564	564;564		1	2	2	2
G3X920;Q9DBR3;Q9DBR3-2;Q9DBR3-3	G3X920;Q9DBR3;Q9DBR3-2;Q9DBR3-3	6;6;5;3	6;6;5;3	6;6;5;3	Armadillo repeat-containing protein 8	Armc8	>tr|G3X920|G3X920_MOUSE Armadillo repeat containing 8, isoform CRA_b OS=Mus musculus GN=Armc8 PE=4 SV=1;>sp|Q9DBR3|ARMC8_MOUSE Armadillo repeat-containing protein 8 OS=Mus musculus GN=Armc8 PE=1 SV=2;>sp|Q9DBR3-2|ARMC8_MOUSE Isoform 2 of Armadillo repeat-c	4	6	6	6	0	3	2	5	5	4	0	0	0	0	3	2	5	5	4	0	0	0	0	3	2	5	5	4	0	0	0	10.5	10.5	10.5	75.401	673	673;673;399;357		3	2	5	7
G3X928;Q6NZC7	G3X928;Q6NZC7	2;2	2;2	2;2	SEC23-interacting protein	Sec23ip	>tr|G3X928|G3X928_MOUSE SEC23-interacting protein OS=Mus musculus GN=Sec23ip PE=4 SV=1;>sp|Q6NZC7|S23IP_MOUSE SEC23-interacting protein OS=Mus musculus GN=Sec23ip PE=1 SV=2	2	2	2	2	0	0	0	1	2	1	0	0	0	0	0	0	1	2	1	0	0	0	0	0	0	1	2	1	0	0	0	2.3	2.3	2.3	110.76	998	998;998				1	2
G3X972	G3X972	9	9	9		Sec24c	>tr|G3X972|G3X972_MOUSE Protein Sec24c OS=Mus musculus GN=Sec24c PE=4 SV=1	1	9	9	9	1	5	1	8	8	6	0	0	0	1	5	1	8	8	6	0	0	0	1	5	1	8	8	6	0	0	0	10.3	10.3	10.3	118.58	1096	1096	1	6	1	9	9
G3X9A8;Q6PD24;F7C8Z0;E9Q6X4;E9Q821;Q5F259-2;Q5F259;F6YTJ4	G3X9A8;Q6PD24	12;10;3;3;2;1;1;1	12;10;3;3;2;1;1;1	11;9;3;3;2;1;1;1	Ankyrin repeat domain-containing protein 13D	Ankrd13d	>tr|G3X9A8|G3X9A8_MOUSE Ankyrin repeat domain 13 family, member D, isoform CRA_a OS=Mus musculus GN=Ankrd13d PE=4 SV=1;>sp|Q6PD24|AN13D_MOUSE Ankyrin repeat domain-containing protein 13D OS=Mus musculus GN=Ankrd13d PE=2 SV=1	8	12	12	11	3	6	3	8	10	10	0	0	0	3	6	3	8	10	10	0	0	0	2	5	2	7	9	9	0	0	0	26.8	26.8	26.8	68.075	605	605;518;163;150;83;696;626;98	3	6	3	9	11
Q8CGP2-2;Q8CBB6;P10853;P10854;Q64475;Q64478;Q64525;Q6ZWY9;Q8CGP1;Q8CGP2;G3X9D5;Q64524;Q8CGP0;Q9D2U9	Q8CGP2-2;Q8CBB6;P10853;P10854;Q64475;Q64478;Q64525;Q6ZWY9;Q8CGP1;Q8CGP2;G3X9D5;Q64524;Q8CGP0;Q9D2U9	2;2;2;2;2;2;2;2;2;2;2;1;1;1	2;2;2;2;2;2;2;2;2;2;2;1;1;1	2;2;2;2;2;2;2;2;2;2;2;1;1;1	Histone H2B;Histone H2B type 1-F/J/L;Histone H2B type 1-M;Histone H2B type 1-B;Histone H2B type 1-H;Histone H2B type 2-B;Histone H2B type 1-C/E/G;Histone H2B type 1-K;Histone H2B type 1-P;Histone H2B type 2-E;Histone H2B type 3-B;Histone H2B type 3-A	Gm13646;Hist1h2bf;Hist1h2bm;Hist1h2bb;Hist1h2bh;Hist2h2bb;Hist1h2bc;Hist1h2bk;Hist1h2bp;Hist2h2be;Hist3h2bb;Hist3h2ba	>sp|Q8CGP2-2|H2B1P_MOUSE Isoform 2 of Histone H2B type 1-P OS=Mus musculus GN=Hist1h2bp;>tr|Q8CBB6|Q8CBB6_MOUSE Histone H2B OS=Mus musculus GN=Gm13646 PE=2 SV=1;>sp|P10853|H2B1F_MOUSE Histone H2B type 1-F/J/L OS=Mus musculus GN=Hist1h2bf PE=1 SV=2;>sp|P108	14	2	2	2	0	0	0	2	0	0	0	0	0	0	0	0	2	0	0	0	0	0	0	0	0	2	0	0	0	0	0	18.1	18.1	18.1	15.565	138	138;134;126;126;126;126;126;126;126;126;120;126;126;126				2
Q9JM52-3;G3X9G2;Q9JM52;Q5SXG3;Q5SXG1;Q9JM52-2;F7AMS7;E9PVG7;F8VPL5;P97820;J3QM71;E0CYV5	Q9JM52-3;G3X9G2;Q9JM52;Q5SXG3;Q5SXG1;Q9JM52-2;F7AMS7	20;20;20;19;19;19;19;9;9;8;3;3	20;20;20;19;19;19;19;9;9;8;3;3	12;12;12;11;11;11;12;1;1;1;3;0	Misshapen-like kinase 1	Mink1	>sp|Q9JM52-3|MINK1_MOUSE Isoform 3 of Misshapen-like kinase 1 OS=Mus musculus GN=Mink1;>tr|G3X9G2|G3X9G2_MOUSE Misshapen-like kinase 1 OS=Mus musculus GN=Mink1 PE=4 SV=1;>sp|Q9JM52|MINK1_MOUSE Misshapen-like kinase 1 OS=Mus musculus GN=Mink1 PE=1 SV=3;>tr|	12	20	20	12	6	5	8	17	18	16	1	0	0	6	5	8	17	18	16	1	0	0	2	3	4	10	10	9	0	0	0	19.5	19.5	13.8	151.31	1345	1345;1344;1308;1337;1334;1300;1198;1288;1234;1233;260;227	6	6	8	18	19
G3X9G4;Q3TCR7;P39054;Q3T9X3;F8WIV5;P39054-2;G3UZZ3;G3UXX2	G3X9G4;Q3TCR7;P39054;Q3T9X3;F8WIV5;P39054-2;G3UZZ3	19;19;18;18;17;17;15;5	4;4;4;4;3;3;3;1	4;4;4;4;3;3;3;1	Dynamin-2	Dnm2	>tr|G3X9G4|G3X9G4_MOUSE Dynamin-2 OS=Mus musculus GN=Dnm2 PE=3 SV=1;>tr|Q3TCR7|Q3TCR7_MOUSE Dynamin-2 OS=Mus musculus GN=Dnm2 PE=2 SV=1;>sp|P39054|DYN2_MOUSE Dynamin-2 OS=Mus musculus GN=Dnm2 PE=1 SV=2;>tr|Q3T9X3|Q3T9X3_MOUSE Dynamin-2 OS=Mus musculus GN=D	8	19	4	4	9	14	11	18	16	14	5	0	0	0	1	1	3	2	1	1	0	0	0	1	1	3	2	1	1	0	0	21	5.2	5.2	98.073	870	870;869;870;860;870;866;807;248		1	1	3	2
G3X9H5;P42859;P42859-2	G3X9H5;P42859;P42859-2	15;15;14	15;15;14	15;15;14	Huntingtin	Htt	>tr|G3X9H5|G3X9H5_MOUSE Huntingtin OS=Mus musculus GN=Htt PE=4 SV=1;>sp|P42859|HD_MOUSE Huntingtin OS=Mus musculus GN=Htt PE=1 SV=2;>sp|P42859-2|HD_MOUSE Isoform Short of Huntingtin OS=Mus musculus GN=Htt	3	15	15	15	2	6	4	10	11	10	0	0	0	2	6	4	10	11	10	0	0	0	2	6	4	10	11	10	0	0	0	5.8	5.8	5.8	344.78	3120	3120;3119;2639	2	7	4	10	12
G3X9J1;G5E8Y0;P70414;Q68FL0	G3X9J1;G5E8Y0;P70414;Q68FL0	6;6;6;6	6;6;6;6	6;6;6;6	Sodium/calcium exchanger 1	Slc8a1	>tr|G3X9J1|G3X9J1_MOUSE Sodium/calcium exchanger 1 OS=Mus musculus GN=Slc8a1 PE=4 SV=1;>tr|G5E8Y0|G5E8Y0_MOUSE Sodium/calcium exchanger 1 OS=Mus musculus GN=Slc8a1 PE=4 SV=2;>sp|P70414|NAC1_MOUSE Sodium/calcium exchanger 1 OS=Mus musculus GN=Slc8a1 PE=1 SV	4	6	6	6	4	3	3	2	4	4	0	0	0	4	3	3	2	4	4	0	0	0	4	3	3	2	4	4	0	0	0	8.7	8.7	8.7	108.04	970	970;970;970;958	4	3	3	2	4
G3X9K3;D3YYK9	G3X9K3;D3YYK9	5;3	3;1	3;1		Arfgef1	>sp|G3X9K3|BIG1_MOUSE Brefeldin A-inhibited guanine nucleotide-exchange protein 1 OS=Mus musculus GN=Arfgef1 PE=2 SV=1;>tr|D3YYK9|D3YYK9_MOUSE Brefeldin A-inhibited guanine nucleotide-exchange protein 1 OS=Mus musculus GN=Arfgef1 PE=4 SV=1	2	5	3	3	2	1	2	5	4	4	0	1	0	1	0	1	3	2	2	0	1	0	1	0	1	3	2	2	0	1	0	2.8	2	2	208.5	1846	1846;1054	1		1	3	2
G3X9K4;Q8R3Q2	G3X9K4;Q8R3Q2	2;2	2;2	2;2	Serine/threonine-protein phosphatase 6 regulatory subunit 2	Ppp6r2	>tr|G3X9K4|G3X9K4_MOUSE SAPS domain family, member 2, isoform CRA_a OS=Mus musculus GN=Ppp6r2 PE=4 SV=1;>sp|Q8R3Q2|PP6R2_MOUSE Serine/threonine-protein phosphatase 6 regulatory subunit 2 OS=Mus musculus GN=Ppp6r2 PE=1 SV=1	2	2	2	2	0	0	0	2	0	0	0	0	0	0	0	0	2	0	0	0	0	0	0	0	0	2	0	0	0	0	0	3.9	3.9	3.9	100.46	923	923;923				3
Q9DCX2;G3X9L6;B1ASE2	Q9DCX2;G3X9L6;B1ASE2	5;5;4	5;5;4	5;5;4	ATP synthase subunit d, mitochondrial	Atp5h;Gm10250	>sp|Q9DCX2|ATP5H_MOUSE ATP synthase subunit d, mitochondrial OS=Mus musculus GN=Atp5h PE=1 SV=3;>tr|G3X9L6|G3X9L6_MOUSE MCG55033 OS=Mus musculus GN=Gm10250 PE=4 SV=1;>tr|B1ASE2|B1ASE2_MOUSE ATP synthase subunit d, mitochondrial (Fragment) OS=Mus musculus G	3	5	5	5	3	3	3	3	3	3	1	0	1	3	3	3	3	3	3	1	0	1	3	3	3	3	3	3	1	0	1	49.7	49.7	49.7	18.749	161	161;160;138	3	3	3	3	3
G3X9M0;Q9ER88;Q9ER88-2;G3UWZ6;G3UZC0;G3UWJ4;G3UWR5;G3UYM6	G3X9M0;Q9ER88;Q9ER88-2;G3UWZ6;G3UZC0;G3UWJ4;G3UWR5;G3UYM6	2;2;2;1;1;1;1;1	2;2;2;1;1;1;1;1	2;2;2;1;1;1;1;1	28S ribosomal protein S29, mitochondrial	Dap3	>tr|G3X9M0|G3X9M0_MOUSE 28S ribosomal protein S29, mitochondrial OS=Mus musculus GN=Dap3 PE=4 SV=1;>sp|Q9ER88|RT29_MOUSE 28S ribosomal protein S29, mitochondrial OS=Mus musculus GN=Dap3 PE=2 SV=1;>sp|Q9ER88-2|RT29_MOUSE Isoform 2 of 28S ribosomal protein S	8	2	2	2	1	1	0	2	1	0	0	0	0	1	1	0	2	1	0	0	0	0	1	1	0	2	1	0	0	0	0	5.6	5.6	5.6	45.287	396	396;391;361;255;212;200;165;133	1	1		2	1
G3X9N3	G3X9N3	2	2	2		Pnmal2	>tr|G3X9N3|G3X9N3_MOUSE MCG16539 OS=Mus musculus GN=Pnmal2 PE=4 SV=1	1	2	2	2	1	1	0	1	2	2	0	0	0	1	1	0	1	2	2	0	0	0	1	1	0	1	2	2	0	0	0	3.5	3.5	3.5	71.755	661	661	1	1		1	2
G3X9Q0;Q9JKP5	G3X9Q0;Q9JKP5	1;1	1;1	1;1	Muscleblind-like protein 1	Mbnl1	>tr|G3X9Q0|G3X9Q0_MOUSE Muscleblind-like 1 (Drosophila), isoform CRA_a OS=Mus musculus GN=Mbnl1 PE=4 SV=1;>sp|Q9JKP5|MBNL1_MOUSE Muscleblind-like protein 1 OS=Mus musculus GN=Mbnl1 PE=1 SV=1	2	1	1	1	0	0	1	1	1	1	0	0	0	0	0	1	1	1	1	0	0	0	0	0	1	1	1	1	0	0	0	2.9	2.9	2.9	40.894	381	381;341			1	1	1
Q8VEK3;G3XA10	Q8VEK3;G3XA10	17;17	17;17	17;17	Heterogeneous nuclear ribonucleoprotein U	Hnrnpu	>sp|Q8VEK3|HNRPU_MOUSE Heterogeneous nuclear ribonucleoprotein U OS=Mus musculus GN=Hnrnpu PE=1 SV=1;>tr|G3XA10|G3XA10_MOUSE Heterogeneous nuclear ribonucleoprotein U OS=Mus musculus GN=Hnrnpu PE=4 SV=1	2	17	17	17	11	8	14	13	14	12	6	2	2	11	8	14	13	14	12	6	2	2	11	8	14	13	14	12	6	2	2	23.5	23.5	23.5	87.917	800	800;793	12	8	15	14	15
G3XA17;Q62448;F7CBP1;Q62448-2;F6TW20;F6UU81;F7DAB1	G3XA17;Q62448;F7CBP1;Q62448-2	20;20;19;19;3;2;1	20;20;19;19;3;2;1	20;20;19;19;3;2;1	Eukaryotic translation initiation factor 4 gamma 2	Eif4g2	>tr|G3XA17|G3XA17_MOUSE Eukaryotic translation initiation factor 4 gamma 2 OS=Mus musculus GN=Eif4g2 PE=4 SV=1;>sp|Q62448|IF4G2_MOUSE Eukaryotic translation initiation factor 4 gamma 2 OS=Mus musculus GN=Eif4g2 PE=1 SV=2;>tr|F7CBP1|F7CBP1_MOUSE Eukaryotic	7	20	20	20	1	3	1	16	18	14	0	0	0	1	3	1	16	18	14	0	0	0	1	3	1	16	18	14	0	0	0	27.4	27.4	27.4	102.1	906	906;906;868;868;161;158;102	1	3	1	17	18
G3XA53;Q63912	G3XA53;Q63912	8;8	8;8	8;8	Oligodendrocyte-myelin glycoprotein	Omg	>tr|G3XA53|G3XA53_MOUSE Oligodendrocyte myelin glycoprotein OS=Mus musculus GN=Omg PE=4 SV=1;>sp|Q63912|OMGP_MOUSE Oligodendrocyte-myelin glycoprotein OS=Mus musculus GN=Omg PE=1 SV=1	2	8	8	8	7	7	8	6	6	6	6	6	7	7	7	8	6	6	6	6	6	7	7	7	8	6	6	6	6	6	7	20.3	20.3	20.3	49.598	443	443;440	8	8	10	6	7
G5E829	G5E829	33	23	19		Atp2b1	>tr|G5E829|G5E829_MOUSE MCG13663, isoform CRA_a OS=Mus musculus GN=Atp2b1 PE=3 SV=1	1	33	23	19	22	27	23	31	26	29	6	0	0	13	17	13	21	16	19	3	0	0	10	14	12	17	13	15	1	0	0	31.9	24.7	20.6	134.75	1220	1220	19	25	18	32	28
G5E866;Q99NB9	G5E866;Q99NB9	2;2	2;2	2;2	Splicing factor 3B subunit 1	Sf3b1	>tr|G5E866|G5E866_MOUSE Splicing factor 3B subunit 1 OS=Mus musculus GN=Sf3b1 PE=4 SV=1;>sp|Q99NB9|SF3B1_MOUSE Splicing factor 3B subunit 1 OS=Mus musculus GN=Sf3b1 PE=1 SV=1	2	2	2	2	0	0	0	2	2	1	0	0	0	0	0	0	2	2	1	0	0	0	0	0	0	2	2	1	0	0	0	2.3	2.3	2.3	145.83	1304	1304;1304				2	2
G5E870	G5E870	5	5	5		Trip12	>sp|G5E870|TRIPC_MOUSE E3 ubiquitin-protein ligase TRIP12 OS=Mus musculus GN=Trip12 PE=1 SV=1	1	5	5	5	0	0	0	4	3	4	0	0	0	0	0	0	4	3	4	0	0	0	0	0	0	4	3	4	0	0	0	3.4	3.4	3.4	224.13	2025	2025				6	4
G5E8G3	G5E8G3	11	1	1		Opcml	>tr|G5E8G3|G5E8G3_MOUSE MCG9827 OS=Mus musculus GN=Opcml PE=4 SV=1	1	11	1	1	7	9	9	4	3	6	9	7	7	1	1	1	0	0	1	1	1	1	1	1	1	0	0	1	1	1	1	41.7	5.5	5.5	38.011	345	345	1	1	1
Q8CFE4;G5E8J9;Q80UY7;Q8CFE4-2	Q8CFE4;G5E8J9	5;5;2;1	5;5;2;1	5;5;2;1	SCY1-like protein 2	Scyl2	>sp|Q8CFE4|SCYL2_MOUSE SCY1-like protein 2 OS=Mus musculus GN=Scyl2 PE=1 SV=1;>tr|G5E8J9|G5E8J9_MOUSE SCY1-like protein 2 OS=Mus musculus GN=Scyl2 PE=4 SV=1	4	5	5	5	1	2	1	4	3	3	0	0	0	1	2	1	4	3	3	0	0	0	1	2	1	4	3	3	0	0	0	8.4	8.4	8.4	103.32	930	930;929;274;506	1	2	2	4	3
G5E8K5;G5E8K3;G5E8K2;G5E8K5-3;G5E8K5-2;G5E8K5-4;G5E8K5-5;G5E8K5-6;G3X971	G5E8K5;G5E8K3;G5E8K2;G5E8K5-3;G5E8K5-2	12;12;12;12;12;4;4;4;4	8;8;8;8;8;3;3;3;3	8;8;8;8;8;3;3;3;3		Ank3	>sp|G5E8K5|ANK3_MOUSE Ankyrin-3 OS=Mus musculus GN=Ank3 PE=1 SV=1;>tr|G5E8K3|G5E8K3_MOUSE Ankyrin 3, epithelial, isoform CRA_b OS=Mus musculus GN=Ank3 PE=4 SV=1;>tr|G5E8K2|G5E8K2_MOUSE Ankyrin 3, epithelial, isoform CRA_l OS=Mus musculus GN=Ank3 PE=4 SV=1;	9	12	8	8	5	5	7	10	11	10	3	0	0	3	2	4	6	7	6	0	0	0	3	2	4	6	7	6	0	0	0	8.6	6.1	6.1	214.06	1961	1961;1943;1940;1922;1726;1094;1093;898;838	3	2	4	6	7
G5E8P7;Q2M3X8;Q2M3X8-3;Q2M3X8-2;B1B1B8;Q501J7-3;Q501J7;Q501J7-2	G5E8P7;Q2M3X8;Q2M3X8-3;Q2M3X8-2;B1B1B8	5;5;3;3;3;1;1;1	5;5;3;3;3;1;1;1	5;5;3;3;3;1;1;1	Phosphatase and actin regulator 1	Phactr1	>tr|G5E8P7|G5E8P7_MOUSE Phosphatase and actin regulator 1 OS=Mus musculus GN=Phactr1 PE=4 SV=1;>sp|Q2M3X8|PHAR1_MOUSE Phosphatase and actin regulator 1 OS=Mus musculus GN=Phactr1 PE=1 SV=1;>sp|Q2M3X8-3|PHAR1_MOUSE Isoform 3 of Phosphatase and actin regulat	8	5	5	5	3	1	1	5	2	2	0	0	0	3	1	1	5	2	2	0	0	0	3	1	1	5	2	2	0	0	0	8.6	8.6	8.6	73.57	649	649;580;642;573;557;704;694;667	3	1	1	5	2
G5E8R4;Q922D4;Q922D4-2;Q922D4-3;Q922D4-4	G5E8R4;Q922D4;Q922D4-2;Q922D4-3;Q922D4-4	4;4;4;4;4	4;4;4;4;4	4;4;4;4;4	Serine/threonine-protein phosphatase 6 regulatory subunit 3	Ppp6r3	>tr|G5E8R4|G5E8R4_MOUSE SAPS domain family, member 3, isoform CRA_c OS=Mus musculus GN=Ppp6r3 PE=4 SV=1;>sp|Q922D4|PP6R3_MOUSE Serine/threonine-protein phosphatase 6 regulatory subunit 3 OS=Mus musculus GN=Ppp6r3 PE=1 SV=1;>sp|Q922D4-2|PP6R3_MOUSE Isoform	5	4	4	4	0	0	0	3	4	2	0	0	0	0	0	0	3	4	2	0	0	0	0	0	0	3	4	2	0	0	0	3.9	3.9	3.9	97.862	873	873;844;827;548;497				3	4
G5E8R8;Q6P5G6	G5E8R8;Q6P5G6	4;4	4;4	4;4	UBX domain-containing protein 7	Ubxn7	>tr|G5E8R8|G5E8R8_MOUSE MCG129950, isoform CRA_a OS=Mus musculus GN=Ubxn7 PE=4 SV=1;>sp|Q6P5G6|UBXN7_MOUSE UBX domain-containing protein 7 OS=Mus musculus GN=Ubxn7 PE=1 SV=2	2	4	4	4	0	0	0	4	2	1	0	0	0	0	0	0	4	2	1	0	0	0	0	0	0	4	2	1	0	0	0	11.9	11.9	11.9	54.812	489	489;467				4	2
G5E8T2;O88196;O88196-2;O88196-6;O88196-3;O88196-4;O88196-5;D6RFU5;D6RD03;D6RDD2;D6RHT6;D3Z485;D3Z2K0;D3Z502;F6XYB0;D3YZ03;D3YZA6	G5E8T2;O88196;O88196-2;O88196-6;O88196-3;O88196-4;O88196-5;D6RFU5;D6RD03;D6RDD2;D6RHT6;D3Z485	17;17;17;17;17;17;17;11;11;11;11;11;6;2;1;1;1	17;17;17;17;17;17;17;11;11;11;11;11;6;2;1;1;1	17;17;17;17;17;17;17;11;11;11;11;11;6;2;1;1;1	E3 ubiquitin-protein ligase TTC3	Ttc3	>tr|G5E8T2|G5E8T2_MOUSE E3 ubiquitin-protein ligase TTC3 OS=Mus musculus GN=Ttc3 PE=4 SV=1;>sp|O88196|TTC3_MOUSE E3 ubiquitin-protein ligase TTC3 OS=Mus musculus GN=Ttc3 PE=2 SV=2;>sp|O88196-2|TTC3_MOUSE Isoform 2 of E3 ubiquitin-protein ligase TTC3 OS=Mus	17	17	17	17	0	0	0	15	12	16	0	0	0	0	0	0	15	12	16	0	0	0	0	0	0	15	12	16	0	0	0	12.7	12.7	12.7	223.91	1979	1979;1979;1978;1978;1961;1938;1578;1197;1179;1162;1135;622;383;128;209;200;78				17	13
G5E902;Q8VEM8	G5E902;Q8VEM8	12;12	12;12	12;12	Phosphate carrier protein, mitochondrial	Slc25a3	>tr|G5E902|G5E902_MOUSE MCG10343, isoform CRA_b OS=Mus musculus GN=Slc25a3 PE=3 SV=1;>sp|Q8VEM8|MPCP_MOUSE Phosphate carrier protein, mitochondrial OS=Mus musculus GN=Slc25a3 PE=1 SV=1	2	12	12	12	11	12	12	12	11	11	10	0	0	11	12	12	12	11	11	10	0	0	11	12	12	12	11	11	10	0	0	33	33	33	39.736	358	358;357	13	16	14	18	16
G5E924;Q8R081;G3UY38	G5E924;Q8R081;G3UY38	9;9;7	9;9;7	9;9;7	Heterogeneous nuclear ribonucleoprotein L	Hnrnpl	>tr|G5E924|G5E924_MOUSE Heterogeneous nuclear ribonucleoprotein L (Fragment) OS=Mus musculus GN=Hnrnpl PE=4 SV=1;>sp|Q8R081|HNRPL_MOUSE Heterogeneous nuclear ribonucleoprotein L OS=Mus musculus GN=Hnrnpl PE=1 SV=2;>tr|G3UY38|G3UY38_MOUSE Heterogeneous nucl	3	9	9	9	4	7	6	9	7	7	2	0	0	4	7	6	9	7	7	2	0	0	4	7	6	9	7	7	2	0	0	27.3	27.3	27.3	66.821	615	615;586;456	5	11	7	15	13
G8JL73;Q3V209;Q3V209-2	G8JL73;Q3V209;Q3V209-2	2;2;2	2;2;2	2;2;2	Transmembrane and ubiquitin-like domain-containing protein 2	Tmub2	>tr|G8JL73|G8JL73_MOUSE Transmembrane and ubiquitin-like domain-containing protein 2 (Fragment) OS=Mus musculus GN=Tmub2 PE=4 SV=1;>sp|Q3V209|TMUB2_MOUSE Transmembrane and ubiquitin-like domain-containing protein 2 OS=Mus musculus GN=Tmub2 PE=1 SV=1;>sp|Q3	3	2	2	2	0	0	0	2	2	1	0	0	0	0	0	0	2	2	1	0	0	0	0	0	0	2	2	1	0	0	0	10.9	10.9	10.9	38.129	358	358;319;299				2	2
Q60875;H3BKH9;H3BJ40;H3BJ45;H3BJX8;Q60875-4;H3BJU7;Q60875-5;Q60875-3;Q60875-2;H3BL15;H3BJ59;H3BLF9;H3BIX8;H3BLJ1;H3BJ48;H3BJM4	Q60875;H3BKH9;H3BJ40;H3BJ45;H3BJX8;Q60875-4;H3BJU7;Q60875-5;Q60875-3;Q60875-2	12;12;12;12;12;12;12;12;8;8;3;2;2;1;1;1;1	12;12;12;12;12;12;12;12;8;8;3;2;2;1;1;1;1	12;12;12;12;12;12;12;12;8;8;3;2;2;1;1;1;1	Rho guanine nucleotide exchange factor 2	Arhgef2	>sp|Q60875|ARHG2_MOUSE Rho guanine nucleotide exchange factor 2 OS=Mus musculus GN=Arhgef2 PE=1 SV=4;>tr|H3BKH9|H3BKH9_MOUSE Rho guanine nucleotide exchange factor 2 OS=Mus musculus GN=Arhgef2 PE=4 SV=1;>tr|H3BJ40|H3BJ40_MOUSE Rho guanine nucleotide exchan	17	12	12	12	5	5	7	12	9	12	0	0	0	5	5	7	12	9	12	0	0	0	5	5	7	12	9	12	0	0	0	18.6	18.6	18.6	111.97	985	985;983;970;968;968;958;956;956;588;573;257;208;203;130;127;89;84	5	5	8	12	10
H3BKQ3;H3BL92;H3BJ67	H3BKQ3;H3BL92;H3BJ67	3;3;3	3;3;3	3;3;3		Evi5l	>tr|H3BKQ3|H3BKQ3_MOUSE Protein Evi5l OS=Mus musculus GN=Evi5l PE=4 SV=1;>tr|H3BL92|H3BL92_MOUSE Protein Evi5l OS=Mus musculus GN=Evi5l PE=4 SV=1;>tr|H3BJ67|H3BJ67_MOUSE Protein Evi5l OS=Mus musculus GN=Evi5l PE=4 SV=1	3	3	3	3	1	0	0	1	0	2	0	0	0	1	0	0	1	0	2	0	0	0	1	0	0	1	0	2	0	0	0	5	5	5	93.503	813	813;802;755	1			1
Q9DB70;H3BJ77	Q9DB70;H3BJ77	1;1	1;1	1;1	FUN14 domain-containing protein 1	Fundc1	>sp|Q9DB70|FUND1_MOUSE FUN14 domain-containing protein 1 OS=Mus musculus GN=Fundc1 PE=2 SV=1;>tr|H3BJ77|H3BJ77_MOUSE FUN14 domain containing 1, isoform CRA_b OS=Mus musculus GN=Fundc1 PE=4 SV=1	2	1	1	1	0	0	0	1	0	0	0	0	0	0	0	0	1	0	0	0	0	0	0	0	0	1	0	0	0	0	0	11	11	11	17.158	155	155;112				1
Q99MB7;H3BJB4;H3BJE9	Q99MB7;H3BJB4;H3BJE9	2;2;2	2;2;2	2;2;2	RING finger protein 141	Rnf141	>sp|Q99MB7|RN141_MOUSE RING finger protein 141 OS=Mus musculus GN=Rnf141 PE=2 SV=2;>tr|H3BJB4|H3BJB4_MOUSE MCG121921, isoform CRA_b OS=Mus musculus GN=Rnf141 PE=4 SV=1;>tr|H3BJE9|H3BJE9_MOUSE RING finger protein 141 (Fragment) OS=Mus musculus GN=Rnf141 PE=	3	2	2	2	1	0	2	2	1	1	0	0	0	1	0	2	2	1	1	0	0	0	1	0	2	2	1	1	0	0	0	10	10	10	25.529	230	230;180;76	1		2	2	1
H3BJD6;Q7TN74;H3BL28;H3BJD0;H3BKQ7	H3BJD6;Q7TN74;H3BL28;H3BJD0;H3BKQ7	1;1;1;1;1	1;1;1;1;1	1;1;1;1;1		Ppp1r9a	>tr|H3BJD6|H3BJD6_MOUSE Protein Ppp1r9a OS=Mus musculus GN=Ppp1r9a PE=4 SV=1;>tr|Q7TN74|Q7TN74_MOUSE Neurabin I OS=Mus musculus GN=Ppp1r9a PE=2 SV=1;>tr|H3BL28|H3BL28_MOUSE Protein Ppp1r9a (Fragment) OS=Mus musculus GN=Ppp1r9a PE=4 SV=1;>tr|H3BJD0|H3BJD0_M	5	1	1	1	0	0	0	1	1	1	1	0	0	0	0	0	1	1	1	1	0	0	0	0	0	1	1	1	1	0	0	0.9	0.9	0.9	144.4	1292	1292;1095;1042;977;955				1	1
H3BJZ7;Q4KUS2;E9Q263;Q9Z1N9;Q9Z1N9-3;Q9Z1N9-2;Q8K0T7	H3BJZ7;Q4KUS2;E9Q263;Q9Z1N9;Q9Z1N9-3;Q9Z1N9-2	6;6;3;3;3;3;1	6;6;3;3;3;3;1	6;6;3;3;3;3;1	Protein unc-13 homolog A;Protein unc-13 homolog B	Unc13a;Unc13b	>tr|H3BJZ7|H3BJZ7_MOUSE Protein unc-13 homolog A OS=Mus musculus GN=Unc13a PE=4 SV=1;>sp|Q4KUS2|UN13A_MOUSE Protein unc-13 homolog A OS=Mus musculus GN=Unc13a PE=1 SV=3;>tr|E9Q263|E9Q263_MOUSE Protein unc-13 homolog B OS=Mus musculus GN=Unc13b PE=4 SV=1;>s	7	6	6	6	4	2	2	5	5	5	0	0	0	4	2	2	5	5	5	0	0	0	4	2	2	5	5	5	0	0	0	4.3	4.3	4.3	195.83	1731	1731;1712;1609;1602;1601;1590;2210	4	2	2	5	5
H3BLL2;Q811I0;H3BK16	H3BLL2;Q811I0;H3BK16	1;1;1	1;1;1	1;1;1	ATP synthase mitochondrial F1 complex assembly factor 1	Atpaf1	>tr|H3BLL2|H3BLL2_MOUSE ATP synthase mitochondrial F1 complex assembly factor 1 OS=Mus musculus GN=Atpaf1 PE=4 SV=1;>sp|Q811I0|ATPF1_MOUSE ATP synthase mitochondrial F1 complex assembly factor 1 OS=Mus musculus GN=Atpaf1 PE=2 SV=1;>tr|H3BK16|H3BK16_MOUSE A	3	1	1	1	0	0	0	1	1	1	0	0	0	0	0	0	1	1	1	0	0	0	0	0	0	1	1	1	0	0	0	3.7	3.7	3.7	38.796	348	348;324;212				1	1
H3BKH6;Q9R0P3;H3BK43;H3BJL6;H3BLJ9;H3BJP2;H3BJC6;H3BL99	H3BKH6;Q9R0P3;H3BK43;H3BJL6;H3BLJ9;H3BJP2;H3BJC6	5;5;5;4;4;4;3;1	5;5;5;4;4;4;3;1	5;5;5;4;4;4;3;1	S-formylglutathione hydrolase	Esd	>tr|H3BKH6|H3BKH6_MOUSE S-formylglutathione hydrolase OS=Mus musculus GN=Esd PE=4 SV=1;>sp|Q9R0P3|ESTD_MOUSE S-formylglutathione hydrolase OS=Mus musculus GN=Esd PE=2 SV=1;>tr|H3BK43|H3BK43_MOUSE S-formylglutathione hydrolase OS=Mus musculus GN=Esd PE=4 SV	8	5	5	5	4	4	3	5	5	5	0	0	0	4	4	3	5	5	5	0	0	0	4	4	3	5	5	5	0	0	0	30.2	30.2	30.2	32.829	295	295;282;249;265;259;247;135;105	5	6	4	6	7
H3BK65;P42567;Q5JC28;F6W2Q5;P42567-2;H3BJB8	H3BK65;P42567;Q5JC28;F6W2Q5;P42567-2	14;14;14;11;7;2	14;14;14;11;7;2	14;14;14;11;7;2	Epidermal growth factor receptor substrate 15	Eps15	>tr|H3BK65|H3BK65_MOUSE Epidermal growth factor receptor substrate 15 OS=Mus musculus GN=Eps15 PE=4 SV=1;>sp|P42567|EPS15_MOUSE Epidermal growth factor receptor substrate 15 OS=Mus musculus GN=Eps15 PE=1 SV=1;>tr|Q5JC28|Q5JC28_MOUSE Epidermal growth factor	6	14	14	14	2	3	3	12	8	11	1	0	1	2	3	3	12	8	11	1	0	1	2	3	3	12	8	11	1	0	1	22.1	22.1	22.1	102.23	933	933;897;793;764;581;103	2	3	3	14	8
Q921H8;H3BKL5;Q8VCH0;H3BJZ9;H3BKA1;H3BJC1	Q921H8;H3BKL5;Q8VCH0;H3BJZ9;H3BKA1	3;3;2;2;2;1	3;3;2;2;2;1	3;3;2;2;2;1	3-ketoacyl-CoA thiolase A, peroxisomal;3-ketoacyl-CoA thiolase B, peroxisomal	Acaa1a;Acaa1b	>sp|Q921H8|THIKA_MOUSE 3-ketoacyl-CoA thiolase A, peroxisomal OS=Mus musculus GN=Acaa1a PE=2 SV=1;>tr|H3BKL5|H3BKL5_MOUSE 3-ketoacyl-CoA thiolase A, peroxisomal OS=Mus musculus GN=Acaa1a PE=3 SV=1;>sp|Q8VCH0|THIKB_MOUSE 3-ketoacyl-CoA thiolase B, peroxisom	6	3	3	3	0	1	0	3	3	2	0	0	0	0	1	0	3	3	2	0	0	0	0	1	0	3	3	2	0	0	0	12.7	12.7	12.7	43.953	424	424;373;424;331;199;98		1		4	3
Q8R554;H3BKW8	Q8R554;H3BKW8	1;1	1;1	1;1	OTU domain-containing protein 7A	Otud7a	>sp|Q8R554|OTU7A_MOUSE OTU domain-containing protein 7A OS=Mus musculus GN=Otud7a PE=2 SV=1;>tr|H3BKW8|H3BKW8_MOUSE OTU domain-containing protein 7A (Fragment) OS=Mus musculus GN=Otud7a PE=4 SV=1	2	1	1	1	0	0	0	1	0	0	0	0	0	0	0	0	1	0	0	0	0	0	0	0	0	1	0	0	0	0	0	0.8	0.8	0.8	100.8	926	926;686				1
H3BL08;Q8C172	H3BL08;Q8C172	1;1	1;1	1;1	Ceramide synthase 6	Lass6;Cers6	>tr|H3BL08|H3BL08_MOUSE Protein Lass6 OS=Mus musculus GN=Lass6 PE=3 SV=1;>sp|Q8C172|CERS6_MOUSE Ceramide synthase 6 OS=Mus musculus GN=Cers6 PE=1 SV=1	2	1	1	1	0	0	0	1	0	1	0	0	0	0	0	0	1	0	1	0	0	0	0	0	0	1	0	1	0	0	0	2.8	2.8	2.8	45.716	392	392;384				1
H7BX08;Q8C1B1-2;Q8C1B1	H7BX08;Q8C1B1-2;Q8C1B1	6;6;6	6;6;6	6;6;6	Calmodulin-regulated spectrin-associated protein 2	Camsap2	>tr|H7BX08|H7BX08_MOUSE Calmodulin-regulated spectrin-associated protein 2 OS=Mus musculus GN=Camsap2 PE=4 SV=1;>sp|Q8C1B1-2|CAMP2_MOUSE Isoform 2 of Calmodulin-regulated spectrin-associated protein 2 OS=Mus musculus GN=Camsap2;>sp|Q8C1B1|CAMP2_MOUSE Calmo	3	6	6	6	0	1	0	5	5	3	0	0	0	0	1	0	5	5	3	0	0	0	0	1	0	5	5	3	0	0	0	5.2	5.2	5.2	166.15	1478	1478;1470;1461		1		5	5
P47934;H7BX88	P47934;H7BX88	1;1	1;1	1;1	Carnitine O-acetyltransferase	Crat	>sp|P47934|CACP_MOUSE Carnitine O-acetyltransferase OS=Mus musculus GN=Crat PE=1 SV=3;>tr|H7BX88|H7BX88_MOUSE Carnitine O-acetyltransferase OS=Mus musculus GN=Crat PE=3 SV=1	2	1	1	1	0	0	1	1	1	1	0	0	0	0	0	1	1	1	1	0	0	0	0	0	1	1	1	1	0	0	0	1.4	1.4	1.4	70.839	626	626;605			1	1	1
O88738;O88738-2;O88738-3;H9KUX8;J3QP64;REV__O88738;REV__O88738-2;REV__O88738-3;REV__H9KUX8;REV__Q5NCS9	O88738;O88738-2;O88738-3;H9KUX8	42;42;42;42;2;1;1;1;1;1	42;42;42;42;2;1;1;1;1;1	42;42;42;42;2;1;1;1;1;1	Baculoviral IAP repeat-containing protein 6	Birc6	>sp|O88738|BIRC6_MOUSE Baculoviral IAP repeat-containing protein 6 OS=Mus musculus GN=Birc6 PE=1 SV=2;>sp|O88738-2|BIRC6_MOUSE Isoform 2 of Baculoviral IAP repeat-containing protein 6 OS=Mus musculus GN=Birc6;>sp|O88738-3|BIRC6_MOUSE Isoform 3 of Baculovir	10	42	42	42	22	38	35	29	27	31	0	0	0	22	38	35	29	27	31	0	0	0	22	38	35	29	27	31	0	0	0	12.5	12.5	12.5	532.16	4882	4882;4873;4867;4854;973;4882;4873;4867;4854;454	22	43	37	33	30
Q99JN2-2;H9KV05;Q99JN2	Q99JN2-2;H9KV05;Q99JN2	5;5;5	5;5;5	5;5;5	Kelch-like protein 22	Klhl22	>sp|Q99JN2-2|KLH22_MOUSE Isoform 2 of Kelch-like protein 22 OS=Mus musculus GN=Klhl22;>tr|H9KV05|H9KV05_MOUSE Kelch-like protein 22 OS=Mus musculus GN=Klhl22 PE=4 SV=1;>sp|Q99JN2|KLH22_MOUSE Kelch-like protein 22 OS=Mus musculus GN=Klhl22 PE=1 SV=1	3	5	5	5	0	0	0	5	4	4	0	0	0	0	0	0	5	4	4	0	0	0	0	0	0	5	4	4	0	0	0	10.1	10.1	10.1	73.928	653	653;651;634				6	4
Q8BI84;J3KMG3;J3KMH5;Q8BI84-3	Q8BI84;J3KMG3;J3KMH5;Q8BI84-3	3;3;3;3	3;3;3;3	3;3;3;3	Melanoma inhibitory activity protein 3	Mia3	>sp|Q8BI84|MIA3_MOUSE Melanoma inhibitory activity protein 3 OS=Mus musculus GN=Mia3 PE=1 SV=2;>tr|J3KMG3|J3KMG3_MOUSE Melanoma inhibitory activity protein 3 OS=Mus musculus GN=Mia3 PE=4 SV=1;>tr|J3KMH5|J3KMH5_MOUSE Melanoma inhibitory activity protein 3 O	4	3	3	3	0	0	0	2	2	3	0	0	0	0	0	0	2	2	3	0	0	0	0	0	0	2	2	3	0	0	0	1.8	1.8	1.8	213.67	1930	1930;1565;781;781				2	2
Q9QZH6;J3KMM6	Q9QZH6;J3KMM6	1;1	1;1	1;1	Evolutionarily conserved signaling intermediate in Toll pathway, mitochondrial	Ecsit	>sp|Q9QZH6|ECSIT_MOUSE Evolutionarily conserved signaling intermediate in Toll pathway, mitochondrial OS=Mus musculus GN=Ecsit PE=1 SV=2;>tr|J3KMM6|J3KMM6_MOUSE Evolutionarily conserved-signaling intermediate in Toll pathway, mitochondrial (Fragment) OS=Mu	2	1	1	1	0	0	0	1	0	0	0	0	0	0	0	0	1	0	0	0	0	0	0	0	0	1	0	0	0	0	0	3.2	3.2	3.2	49.798	435	435;223				1
K3W4M4;Q9CZ42;J3QMM7;Q9CZ42-3;Q9CZ42-2;J3QN06;J3QPU6	K3W4M4;Q9CZ42;J3QMM7;Q9CZ42-3;Q9CZ42-2;J3QN06	7;7;7;7;6;6;1	7;7;7;7;6;6;1	7;7;7;7;6;6;1	ATP-dependent (S)-NAD(P)H-hydrate dehydratase	Carkd	>tr|K3W4M4|K3W4M4_MOUSE ATP-dependent (S)-NAD(P)H-hydrate dehydratase OS=Mus musculus GN=Carkd PE=4 SV=1;>sp|Q9CZ42|NNRD_MOUSE ATP-dependent (S)-NAD(P)H-hydrate dehydratase OS=Mus musculus GN=Carkd PE=1 SV=1;>tr|J3QMM7|J3QMM7_MOUSE ATP-dependent (S)-NAD(P)	7	7	7	7	3	4	4	5	6	6	0	0	0	3	4	4	5	6	6	0	0	0	3	4	4	5	6	6	0	0	0	33.4	33.4	33.4	38.911	365	365;343;327;327;298;272;79	3	4	4	7	9
J3QN89;Q3TJ22	J3QN89;Q3TJ22	4;4	4;4	4;4		Aamp	>tr|J3QN89|J3QN89_MOUSE Protein Aamp OS=Mus musculus GN=Aamp PE=4 SV=1;>tr|Q3TJ22|Q3TJ22_MOUSE Angio-associated migratory protein OS=Mus musculus GN=Aamp PE=2 SV=1	2	4	4	4	0	0	0	3	4	3	0	0	0	0	0	0	3	4	3	0	0	0	0	0	0	3	4	3	0	0	0	12.6	12.6	12.6	46.966	436	436;435				4	4
J3QNI7;P63325;Q3UW83	J3QNI7;P63325;Q3UW83	2;2;2	2;2;2	2;2;2	40S ribosomal protein S10	Rps10	>tr|J3QNI7|J3QNI7_MOUSE MCG16751 OS=Mus musculus GN=Rps10-ps1 PE=4 SV=1;>sp|P63325|RS10_MOUSE 40S ribosomal protein S10 OS=Mus musculus GN=Rps10 PE=1 SV=1;>tr|Q3UW83|Q3UW83_MOUSE 40S ribosomal protein S10 OS=Mus musculus GN=Rps10 PE=2 SV=1	3	2	2	2	1	0	1	2	1	1	0	0	0	1	0	1	2	1	1	0	0	0	1	0	1	2	1	1	0	0	0	14.5	14.5	14.5	18.869	165	165;165;154	1		1	2	1
J3QNL8;Q99KP6-2;Q99KP6;Q99KP6-3	J3QNL8;Q99KP6-2;Q99KP6;Q99KP6-3	3;3;3;3	3;3;3;3	3;3;3;3	Pre-mRNA-processing factor 19	Prpf19	>tr|J3QNL8|J3QNL8_MOUSE Pre-mRNA-processing factor 19 OS=Mus musculus GN=Prpf19 PE=4 SV=1;>sp|Q99KP6-2|PRP19_MOUSE Isoform 2 of Pre-mRNA-processing factor 19 OS=Mus musculus GN=Prpf19;>sp|Q99KP6|PRP19_MOUSE Pre-mRNA-processing factor 19 OS=Mus musculus GN=	4	3	3	3	1	3	3	3	3	2	0	0	0	1	3	3	3	3	2	0	0	0	1	3	3	3	3	2	0	0	0	5.7	5.7	5.7	57.367	523	523;523;504;419	1	3	3	4	4
J3QNU6;Q8BWG8;Q8BWG8-2;E0CY53;F7DF62;E0CYB1;Q91YI4-2;Q91YI4;Q5F2D9	J3QNU6;Q8BWG8;Q8BWG8-2	5;5;5;2;2;2;1;1;1	5;5;5;2;2;2;1;1;1	5;5;5;2;2;2;1;1;1	Beta-arrestin-1	Arrb1	>tr|J3QNU6|J3QNU6_MOUSE Beta-arrestin-1 OS=Mus musculus GN=Arrb1 PE=4 SV=1;>sp|Q8BWG8|ARRB1_MOUSE Beta-arrestin-1 OS=Mus musculus GN=Arrb1 PE=1 SV=1;>sp|Q8BWG8-2|ARRB1_MOUSE Isoform 1B of Beta-arrestin-1 OS=Mus musculus GN=Arrb1	9	5	5	5	2	4	4	5	5	5	0	0	0	2	4	4	5	5	5	0	0	0	2	4	4	5	5	5	0	0	0	15.8	15.8	15.8	47.106	419	419;418;410;136;121;118;421;410;406	2	4	4	5	5
J3QP43;Q0VBF8	J3QP43;Q0VBF8	1;1	1;1	1;1	Uncharacterized membrane protein C1orf95 homolog		>tr|J3QP43|J3QP43_MOUSE Protein 6330403A02Rik OS=Mus musculus GN=6330403A02Rik PE=4 SV=1;>sp|Q0VBF8|CA095_MOUSE Uncharacterized membrane protein C1orf95 homolog OS=Mus musculus PE=2 SV=1	2	1	1	1	1	1	1	0	0	0	0	0	0	1	1	1	0	0	0	0	0	0	1	1	1	0	0	0	0	0	0	9.2	9.2	9.2	15.021	141	141;141	1	2	1
Q80TV8-2;J3QP81;E9QKH0;Q80TV8;E9QNY9;E9Q6L0	Q80TV8-2;J3QP81;E9QKH0;Q80TV8;E9QNY9;E9Q6L0	14;14;13;13;13;13	10;10;9;9;9;9	10;10;9;9;9;9	CLIP-associating protein 1	Clasp1	>sp|Q80TV8-2|CLAP1_MOUSE Isoform 2 of CLIP-associating protein 1 OS=Mus musculus GN=Clasp1;>tr|J3QP81|J3QP81_MOUSE CLIP-associating protein 1 OS=Mus musculus GN=Clasp1 PE=4 SV=1;>tr|E9QKH0|E9QKH0_MOUSE CLIP-associating protein 1 OS=Mus musculus GN=Clasp1 P	6	14	10	10	3	4	3	12	9	10	0	0	0	1	2	1	9	6	6	0	0	0	1	2	1	9	6	6	0	0	0	11	9	9	167.94	1525	1525;1459;1536;1535;1526;1468	1	2	1	9	6
J3QP99;Q3U2I3;Q3U2I3-3;F8WHJ1;Q3U2I3-2;D6RCH8	J3QP99;Q3U2I3;Q3U2I3-3;F8WHJ1;Q3U2I3-2;D6RCH8	3;3;3;2;2;2	3;3;3;2;2;2	3;3;3;2;2;2	FTS and Hook-interacting protein	Fam160a2	>tr|J3QP99|J3QP99_MOUSE FTS and Hook-interacting protein OS=Mus musculus GN=Fam160a2 PE=4 SV=1;>sp|Q3U2I3|F16A2_MOUSE FTS and Hook-interacting protein OS=Mus musculus GN=Fam160a2 PE=1 SV=2;>sp|Q3U2I3-3|F16A2_MOUSE Isoform 3 of FTS and Hook-interacting prot	6	3	3	3	0	0	0	2	2	2	0	0	0	0	0	0	2	2	2	0	0	0	0	0	0	2	2	2	0	0	0	3.2	3.2	3.2	108.02	989	989;975;791;909;909;260				2	2
J3QPW1;J3QQ30;P53810;F8WGG5	J3QPW1;J3QQ30;P53810;F8WGG5	2;2;2;1	2;2;2;1	2;2;2;1	Phosphatidylinositol transfer protein alpha isoform	Pitpna	>tr|J3QPW1|J3QPW1_MOUSE Phosphatidylinositol transfer protein alpha isoform OS=Mus musculus GN=Pitpna PE=4 SV=1;>tr|J3QQ30|J3QQ30_MOUSE Phosphatidylinositol transfer protein alpha isoform OS=Mus musculus GN=Pitpna PE=4 SV=1;>sp|P53810|PIPNA_MOUSE Phosphati	4	2	2	2	1	2	2	0	2	1	0	0	0	1	2	2	0	2	1	0	0	0	1	2	2	0	2	1	0	0	0	9.2	9.2	9.2	32.021	272	272;271;271;99	2	2	3		2
J3QQ26;P17918	J3QQ26;P17918	3;3	3;3	3;3	Proliferating cell nuclear antigen	Pcna	>tr|J3QQ26|J3QQ26_MOUSE DNA polymerase sliding clamp OS=Mus musculus GN=Pcna-ps2 PE=3 SV=1;>sp|P17918|PCNA_MOUSE Proliferating cell nuclear antigen OS=Mus musculus GN=Pcna PE=1 SV=2	2	3	3	3	0	0	1	3	3	3	0	0	0	0	0	1	3	3	3	0	0	0	0	0	1	3	3	3	0	0	0	14.9	14.9	14.9	28.785	261	261;261			1	3	3
Q5BKP2;J3QSN2;G3UXT9;F6ZE47	Q5BKP2;J3QSN2	6;6;2;1	6;6;2;1	6;6;2;1	Ubiquitin carboxyl-terminal hydrolase 13	Usp13	>sp|Q5BKP2|UBP13_MOUSE Ubiquitin carboxyl-terminal hydrolase 13 OS=Mus musculus GN=Usp13 PE=2 SV=1;>tr|J3QSN2|J3QSN2_MOUSE Ubiquitin carboxyl-terminal hydrolase OS=Mus musculus GN=Usp13 PE=3 SV=1	4	6	6	6	0	1	0	6	3	3	0	0	0	0	1	0	6	3	3	0	0	0	0	1	0	6	3	3	0	0	0	11.1	11.1	11.1	96.722	858	858;857;534;188		1		6	3
K3W4P2;Q6P4S8	K3W4P2;Q6P4S8	2;2	2;2	2;2	Integrator complex subunit 1	Ints1	>tr|K3W4P2|K3W4P2_MOUSE Integrator complex subunit 1 OS=Mus musculus GN=Ints1 PE=4 SV=1;>sp|Q6P4S8|INT1_MOUSE Integrator complex subunit 1 OS=Mus musculus GN=Ints1 PE=1 SV=2	2	2	2	2	0	1	1	2	2	2	1	1	1	0	1	1	2	2	2	1	1	1	0	1	1	2	2	2	1	1	1	1	1	1	247.96	2222	2222;2195		1	1	2	2
P18572;P18572-2;K3W4Q8;J3QP71	P18572;P18572-2;K3W4Q8;J3QP71	6;6;6;5	6;6;6;5	6;6;6;5	Basigin	Bsg	>sp|P18572|BASI_MOUSE Basigin OS=Mus musculus GN=Bsg PE=1 SV=2;>sp|P18572-2|BASI_MOUSE Isoform 2 of Basigin OS=Mus musculus GN=Bsg;>tr|K3W4Q8|K3W4Q8_MOUSE Basigin OS=Mus musculus GN=Bsg PE=4 SV=1;>tr|J3QP71|J3QP71_MOUSE Basigin (Fragment) OS=Mus musculus G	4	6	6	6	2	3	4	5	6	5	0	0	0	2	3	4	5	6	5	0	0	0	2	3	4	5	6	5	0	0	0	18.8	18.8	18.8	42.444	389	389;273;218;197	2	3	4	5	7
K3W4Q9;Q8BH60;Q8BH60-2	K3W4Q9;Q8BH60;Q8BH60-2	2;2;2	2;2;2	2;2;2	Golgi-associated PDZ and coiled-coil motif-containing protein	Gopc	>tr|K3W4Q9|K3W4Q9_MOUSE Golgi-associated PDZ and coiled-coil motif-containing protein OS=Mus musculus GN=Gopc PE=4 SV=1;>sp|Q8BH60|GOPC_MOUSE Golgi-associated PDZ and coiled-coil motif-containing protein OS=Mus musculus GN=Gopc PE=1 SV=1;>sp|Q8BH60-2|GOPC_	3	2	2	2	0	0	0	2	1	0	0	0	0	0	0	0	2	1	0	0	0	0	0	0	0	2	1	0	0	0	0	6	6	6	50.636	463	463;463;455				2	1
Q9Z1G4;K3W4T3;Q9Z1G4-2;Q9Z1G4-3;P15920;A2A599	Q9Z1G4;K3W4T3;Q9Z1G4-2;Q9Z1G4-3	15;15;15;15;1;1	15;15;15;15;1;1	15;15;15;15;1;1	V-type proton ATPase 116 kDa subunit a isoform 1	Atp6v0a1	>sp|Q9Z1G4|VPP1_MOUSE V-type proton ATPase 116 kDa subunit a isoform 1 OS=Mus musculus GN=Atp6v0a1 PE=1 SV=3;>tr|K3W4T3|K3W4T3_MOUSE V-type proton ATPase 116 kDa subunit a isoform 1 OS=Mus musculus GN=Atp6v0a1 PE=4 SV=1;>sp|Q9Z1G4-2|VPP1_MOUSE Isoform A1-I	6	15	15	15	9	3	13	5	2	2	0	0	0	9	3	13	5	2	2	0	0	0	9	3	13	5	2	2	0	0	0	22.5	22.5	22.5	96.466	839	839;838;838;832;856;79	9	3	14	5	3
K4DI58;Q99N28	K4DI58;Q99N28	5;5	5;5	5;5	Cell adhesion molecule 3	Cadm3	>tr|K4DI58|K4DI58_MOUSE Cell adhesion molecule 3 OS=Mus musculus GN=Cadm3 PE=4 SV=1;>sp|Q99N28|CADM3_MOUSE Cell adhesion molecule 3 OS=Mus musculus GN=Cadm3 PE=1 SV=1	2	5	5	5	3	5	5	4	4	4	0	0	0	3	5	5	4	4	4	0	0	0	3	5	5	4	4	4	0	0	0	18.4	18.4	18.4	46.692	430	430;396	4	6	6	5	5
O08529	O08529	10	10	10	Calpain-2 catalytic subunit	Capn2	>sp|O08529|CAN2_MOUSE Calpain-2 catalytic subunit OS=Mus musculus GN=Capn2 PE=2 SV=4	1	10	10	10	3	3	3	10	8	7	0	0	0	3	3	3	10	8	7	0	0	0	3	3	3	10	8	7	0	0	0	19.6	19.6	19.6	79.871	700	700	3	3	4	10	8
O08530	O08530	2	2	2	Sphingosine 1-phosphate receptor 1	S1pr1	>sp|O08530|S1PR1_MOUSE Sphingosine 1-phosphate receptor 1 OS=Mus musculus GN=S1pr1 PE=2 SV=3	1	2	2	2	0	0	2	1	2	2	0	0	0	0	0	2	1	2	2	0	0	0	0	0	2	1	2	2	0	0	0	6	6	6	42.639	382	382			2	1	2
O08539;Q6P1B9;O08539-2	O08539;Q6P1B9;O08539-2	3;2;2	3;2;2	3;2;2	Myc box-dependent-interacting protein 1	Bin1	>sp|O08539|BIN1_MOUSE Myc box-dependent-interacting protein 1 OS=Mus musculus GN=Bin1 PE=1 SV=1;>tr|Q6P1B9|Q6P1B9_MOUSE Bin1 protein OS=Mus musculus GN=Bin1 PE=2 SV=1;>sp|O08539-2|BIN1_MOUSE Isoform 2 of Myc box-dependent-interacting protein 1 OS=Mus muscu	3	3	3	3	0	0	1	3	1	0	0	0	0	0	0	1	3	1	0	0	0	0	0	0	1	3	1	0	0	0	0	7.7	7.7	7.7	64.469	588	588;477;434			1	3	1
O08553	O08553	34	34	30	Dihydropyrimidinase-related protein 2	Dpysl2	>sp|O08553|DPYL2_MOUSE Dihydropyrimidinase-related protein 2 OS=Mus musculus GN=Dpysl2 PE=1 SV=2	1	34	34	30	33	31	31	30	28	29	10	6	7	33	31	31	30	28	29	10	6	7	29	27	27	27	25	25	8	5	5	74	74	67	62.277	572	572	49	55	49	49	42
O08599;O08599-2	O08599;O08599-2	39;38	39;38	39;38	Syntaxin-binding protein 1	Stxbp1	>sp|O08599|STXB1_MOUSE Syntaxin-binding protein 1 OS=Mus musculus GN=Stxbp1 PE=1 SV=2;>sp|O08599-2|STXB1_MOUSE Isoform 2 of Syntaxin-binding protein 1 OS=Mus musculus GN=Stxbp1	2	39	39	39	33	36	39	38	38	38	24	3	2	33	36	39	38	38	38	24	3	2	33	36	39	38	38	38	24	3	2	73.6	73.6	73.6	67.568	594	594;603	55	73	71	77	75
O08749	O08749	8	8	8	Dihydrolipoyl dehydrogenase, mitochondrial	Dld	>sp|O08749|DLDH_MOUSE Dihydrolipoyl dehydrogenase, mitochondrial OS=Mus musculus GN=Dld PE=1 SV=2	1	8	8	8	4	8	7	8	8	8	0	1	0	4	8	7	8	8	8	0	1	0	4	8	7	8	8	8	0	1	0	20.4	20.4	20.4	54.272	509	509	5	11	7	10	10
O08797	O08797	3	3	3		Serpinb9	>tr|O08797|O08797_MOUSE Protein Serpinb9 OS=Mus musculus GN=Serpinb9 PE=2 SV=1	1	3	3	3	0	0	0	2	3	1	0	0	0	0	0	0	2	3	1	0	0	0	0	0	0	2	3	1	0	0	0	9.4	9.4	9.4	42.259	374	374				2	3
O08848	O08848	1	1	1	60 kDa SS-A/Ro ribonucleoprotein	Trove2	>sp|O08848|RO60_MOUSE 60 kDa SS-A/Ro ribonucleoprotein OS=Mus musculus GN=Trove2 PE=1 SV=1	1	1	1	1	0	0	0	0	0	1	0	0	0	0	0	0	0	0	1	0	0	0	0	0	0	0	0	1	0	0	0	2.6	2.6	2.6	60.123	538	538
O08914	O08914	3	3	3	Fatty-acid amide hydrolase 1	Faah	>sp|O08914|FAAH1_MOUSE Fatty-acid amide hydrolase 1 OS=Mus musculus GN=Faah PE=2 SV=1	1	3	3	3	0	1	1	2	0	0	0	0	0	0	1	1	2	0	0	0	0	0	0	1	1	2	0	0	0	0	0	7.3	7.3	7.3	63.221	579	579		1	1	2
O08915;D3YW40	O08915;D3YW40	3;2	3;2	3;2	AH receptor-interacting protein	Aip	>sp|O08915|AIP_MOUSE AH receptor-interacting protein OS=Mus musculus GN=Aip PE=1 SV=1;>tr|D3YW40|D3YW40_MOUSE AH receptor-interacting protein (Fragment) OS=Mus musculus GN=Aip PE=4 SV=1	2	3	3	3	1	1	0	2	3	1	0	0	0	1	1	0	2	3	1	0	0	0	1	1	0	2	3	1	0	0	0	11.8	11.8	11.8	37.605	330	330;172	1	1		2	3
O08919	O08919	3	3	3	Numb-like protein	Numbl	>sp|O08919|NUMBL_MOUSE Numb-like protein OS=Mus musculus GN=Numbl PE=1 SV=3	1	3	3	3	1	1	0	2	2	2	0	0	0	1	1	0	2	2	2	0	0	0	1	1	0	2	2	2	0	0	0	5.3	5.3	5.3	64.13	604	604	1	1		2	2
O08992;Q3TMX0;H3BLG5;A2AKJ6;A2AKJ9;A2AKJ5	O08992;Q3TMX0;H3BLG5;A2AKJ6;A2AKJ9	5;5;4;3;3;1	5;5;4;3;3;1	5;5;4;3;3;1	Syntenin-1	Sdcbp	>sp|O08992|SDCB1_MOUSE Syntenin-1 OS=Mus musculus GN=Sdcbp PE=2 SV=1;>tr|Q3TMX0|Q3TMX0_MOUSE MCG4375, isoform CRA_b OS=Mus musculus GN=Sdcbp PE=2 SV=1;>tr|H3BLG5|H3BLG5_MOUSE Syntenin-1 (Fragment) OS=Mus musculus GN=Sdcbp PE=4 SV=1;>tr|A2AKJ6|A2AKJ6_MOUSE	6	5	5	5	1	2	3	5	5	5	0	0	0	1	2	3	5	5	5	0	0	0	1	2	3	5	5	5	0	0	0	25.4	25.4	25.4	32.379	299	299;298;249;209;199;91	1	2	3	6	7
O09061	O09061	4	4	4	Proteasome subunit beta type-1	Psmb1	>sp|O09061|PSB1_MOUSE Proteasome subunit beta type-1 OS=Mus musculus GN=Psmb1 PE=1 SV=1	1	4	4	4	1	3	3	3	3	4	0	0	0	1	3	3	3	3	4	0	0	0	1	3	3	3	3	4	0	0	0	24.2	24.2	24.2	26.372	240	240	1	3	3	3	4
O09131;Q8K2Q2;D3Z1Q9	O09131	3;1;1	3;1;1	3;1;1	Glutathione S-transferase omega-1	Gsto1	>sp|O09131|GSTO1_MOUSE Glutathione S-transferase omega-1 OS=Mus musculus GN=Gsto1 PE=2 SV=2	3	3	3	3	2	2	3	2	2	2	0	0	0	2	2	3	2	2	2	0	0	0	2	2	3	2	2	2	0	0	0	13.8	13.8	13.8	27.497	240	240;248;172	3	2	3	2	2
O09172;H3BJA3;F6VNW5	O09172;H3BJA3	3;2;1	3;2;1	3;2;1	Glutamate--cysteine ligase regulatory subunit	Gclm	>sp|O09172|GSH0_MOUSE Glutamate--cysteine ligase regulatory subunit OS=Mus musculus GN=Gclm PE=2 SV=1;>tr|H3BJA3|H3BJA3_MOUSE Glutamate--cysteine ligase regulatory subunit (Fragment) OS=Mus musculus GN=Gclm PE=4 SV=1	3	3	3	3	0	0	1	3	3	2	0	0	0	0	0	1	3	3	2	0	0	0	0	0	1	3	3	2	0	0	0	16.1	16.1	16.1	30.534	274	274;199;153			1	3	3
O35083;G3UWV6	O35083;G3UWV6	3;2	3;2	3;2	1-acyl-sn-glycerol-3-phosphate acyltransferase alpha	Agpat1	>sp|O35083|PLCA_MOUSE 1-acyl-sn-glycerol-3-phosphate acyltransferase alpha OS=Mus musculus GN=Agpat1 PE=2 SV=1;>tr|G3UWV6|G3UWV6_MOUSE 1-acyl-sn-glycerol-3-phosphate acyltransferase alpha (Fragment) OS=Mus musculus GN=Agpat1 PE=4 SV=1	2	3	3	3	0	1	1	3	3	1	0	0	0	0	1	1	3	3	1	0	0	0	0	1	1	3	3	1	0	0	0	18.6	18.6	18.6	31.709	285	285;198		1	1	3	3
O35098-2;O35098;Q3TMU8;D3Z360	O35098-2;O35098;Q3TMU8	17;17;17;2	15;15;15;2	15;15;15;2	Dihydropyrimidinase-related protein 4	Dpysl4	>sp|O35098-2|DPYL4_MOUSE Isoform 2 of Dihydropyrimidinase-related protein 4 OS=Mus musculus GN=Dpysl4;>sp|O35098|DPYL4_MOUSE Dihydropyrimidinase-related protein 4 OS=Mus musculus GN=Dpysl4 PE=1 SV=1;>tr|Q3TMU8|Q3TMU8_MOUSE Dihydropyrimidinase-like 4 OS=Mus	4	17	15	15	11	14	13	13	15	14	1	0	0	11	13	11	11	13	12	1	0	0	11	13	11	11	13	12	1	0	0	44.4	41	41	64.337	593	593;572;572;157	13	16	14	15	16
O35136;O35136-2	O35136;O35136-2	8;8	8;8	8;8	Neural cell adhesion molecule 2	Ncam2	>sp|O35136|NCAM2_MOUSE Neural cell adhesion molecule 2 OS=Mus musculus GN=Ncam2 PE=1 SV=1;>sp|O35136-2|NCAM2_MOUSE Isoform Short of Neural cell adhesion molecule 2 OS=Mus musculus GN=Ncam2	2	8	8	8	6	4	4	1	3	2	0	0	0	6	4	4	1	3	2	0	0	0	6	4	4	1	3	2	0	0	0	13	13	13	93.203	837	837;727	6	4	4	2	4
O35188	O35188	1	1	1	Fractalkine;Processed fractalkine	Cx3cl1	>sp|O35188|X3CL1_MOUSE Fractalkine OS=Mus musculus GN=Cx3cl1 PE=2 SV=3	1	1	1	1	0	1	0	0	0	0	0	0	0	0	1	0	0	0	0	0	0	0	0	1	0	0	0	0	0	0	0	4.6	4.6	4.6	42.098	395	395		1
O35218	O35218	1	1	1	Cleavage and polyadenylation specificity factor subunit 2	Cpsf2	>sp|O35218|CPSF2_MOUSE Cleavage and polyadenylation specificity factor subunit 2 OS=Mus musculus GN=Cpsf2 PE=1 SV=1	1	1	1	1	0	0	0	0	0	1	0	0	0	0	0	0	0	0	1	0	0	0	0	0	0	0	0	1	0	0	0	1.7	1.7	1.7	88.382	782	782
O35226;O35226-4;O35226-2;O35226-3;O35226-5;F7AI87	O35226;O35226-4;O35226-2;O35226-3;O35226-5	10;9;8;7;7;1	10;9;8;7;7;1	10;9;8;7;7;1	26S proteasome non-ATPase regulatory subunit 4	Psmd4	>sp|O35226|PSMD4_MOUSE 26S proteasome non-ATPase regulatory subunit 4 OS=Mus musculus GN=Psmd4 PE=1 SV=1;>sp|O35226-4|PSMD4_MOUSE Isoform Rpn10D of 26S proteasome non-ATPase regulatory subunit 4 OS=Mus musculus GN=Psmd4;>sp|O35226-2|PSMD4_MOUSE Isoform Rpn	6	10	10	10	8	10	7	9	8	9	0	0	0	8	10	7	9	8	9	0	0	0	8	10	7	9	8	9	0	0	0	29	29	29	40.703	376	376;349;379;368;260;194	10	12	8	11	10
O35239	O35239	4	4	4	Tyrosine-protein phosphatase non-receptor type 9	Ptpn9	>sp|O35239|PTN9_MOUSE Tyrosine-protein phosphatase non-receptor type 9 OS=Mus musculus GN=Ptpn9 PE=2 SV=2	1	4	4	4	1	0	1	2	3	2	0	0	0	1	0	1	2	3	2	0	0	0	1	0	1	2	3	2	0	0	0	6.6	6.6	6.6	67.969	593	593	1		1	3	3
O35286	O35286	4	4	4	Putative pre-mRNA-splicing factor ATP-dependent RNA helicase DHX15	Dhx15	>sp|O35286|DHX15_MOUSE Putative pre-mRNA-splicing factor ATP-dependent RNA helicase DHX15 OS=Mus musculus GN=Dhx15 PE=2 SV=2	1	4	4	4	0	0	2	4	4	3	0	0	0	0	0	2	4	4	3	0	0	0	0	0	2	4	4	3	0	0	0	5.5	5.5	5.5	91.006	795	795			2	4	4
O35295;Q8R4E6-2	O35295	4;1	4;1	3;0	Transcriptional activator protein Pur-beta	Purb	>sp|O35295|PURB_MOUSE Transcriptional activator protein Pur-beta OS=Mus musculus GN=Purb PE=1 SV=3	2	4	4	3	1	2	3	3	3	3	0	0	0	1	2	3	3	3	3	0	0	0	1	1	2	2	2	2	0	0	0	18.5	18.5	15.4	33.901	324	324;325	1	2	3	3	3
O35343;D3YTN1	O35343;D3YTN1	5;3	3;1	3;1	Importin subunit alpha-4	Kpna4	>sp|O35343|IMA4_MOUSE Importin subunit alpha-4 OS=Mus musculus GN=Kpna4 PE=2 SV=1;>tr|D3YTN1|D3YTN1_MOUSE Importin subunit alpha-4 (Fragment) OS=Mus musculus GN=Kpna4 PE=4 SV=1	2	5	3	3	1	4	2	3	4	4	0	0	0	1	2	1	1	2	2	0	0	0	1	2	1	1	2	2	0	0	0	10.7	7.7	7.7	57.922	521	521;112	1	2	1	1	2
O35344	O35344	6	6	4	Importin subunit alpha-3	Kpna3	>sp|O35344|IMA3_MOUSE Importin subunit alpha-3 OS=Mus musculus GN=Kpna3 PE=1 SV=1	1	6	6	4	2	6	4	6	6	6	0	0	0	2	6	4	6	6	6	0	0	0	2	4	3	4	4	4	0	0	0	11.9	11.9	8.8	57.772	521	521	2	6	4	6	6
O35345;Q4FJZ2;G3UXF0	O35345;Q4FJZ2;G3UXF0	2;2;1	1;1;0	1;1;0	Importin subunit alpha-7;Importin subunit alpha	Kpna6;Kpna1	>sp|O35345|IMA7_MOUSE Importin subunit alpha-7 OS=Mus musculus GN=Kpna6 PE=1 SV=2;>tr|Q4FJZ2|Q4FJZ2_MOUSE Importin subunit alpha OS=Mus musculus GN=Kpna6 PE=2 SV=1;>tr|G3UXF0|G3UXF0_MOUSE Importin subunit alpha-1 (Fragment) OS=Mus musculus GN=Kpna1 PE=4 SV	3	2	1	1	1	1	1	2	1	2	0	0	0	0	0	0	1	0	1	0	0	0	0	0	0	1	0	1	0	0	0	6.2	3.5	3.5	59.964	536	536;533;230				1
O35382;Q8C391;Q9CXE1	O35382	11;5;3	11;5;3	11;5;3	Exocyst complex component 4	Exoc4	>sp|O35382|EXOC4_MOUSE Exocyst complex component 4 OS=Mus musculus GN=Exoc4 PE=1 SV=2	3	11	11	11	1	2	2	9	6	7	0	0	0	1	2	2	9	6	7	0	0	0	1	2	2	9	6	7	0	0	0	17	17	17	110.54	975	975;506;522	1	2	2	9	6
O35405;D3YY25;D3Z179;D6RCG9	O35405	7;1;1;1	7;1;1;1	7;1;1;1	Phospholipase D3	Pld3	>sp|O35405|PLD3_MOUSE Phospholipase D3 OS=Mus musculus GN=Pld3 PE=2 SV=1	4	7	7	7	3	6	5	5	5	6	0	0	0	3	6	5	5	5	6	0	0	0	3	6	5	5	5	6	0	0	0	21.9	21.9	21.9	54.388	488	488;103;63;42	4	7	7	7	8
O35445	O35445	2	2	2	E3 ubiquitin-protein ligase RNF5	Rnf5	>sp|O35445|RNF5_MOUSE E3 ubiquitin-protein ligase RNF5 OS=Mus musculus GN=Rnf5 PE=1 SV=1	1	2	2	2	1	1	2	2	2	2	0	0	0	1	1	2	2	2	2	0	0	0	1	1	2	2	2	2	0	0	0	13.3	13.3	13.3	19.837	180	180	1	1	3	2	2
O35465-2;O35465;F6WP10	O35465-2;O35465	4;4;1	4;4;1	4;4;1	Peptidyl-prolyl cis-trans isomerase FKBP8	Fkbp8	>sp|O35465-2|FKBP8_MOUSE Isoform 2 of Peptidyl-prolyl cis-trans isomerase FKBP8 OS=Mus musculus GN=Fkbp8;>sp|O35465|FKBP8_MOUSE Peptidyl-prolyl cis-trans isomerase FKBP8 OS=Mus musculus GN=Fkbp8 PE=1 SV=2	3	4	4	4	1	2	2	3	4	3	0	0	0	1	2	2	3	4	3	0	0	0	1	2	2	3	4	3	0	0	0	13.6	13.6	13.6	43.615	403	403;402;36	1	2	2	4	5
O35488	O35488	1	1	1	Very long-chain acyl-CoA synthetase	Slc27a2	>sp|O35488|S27A2_MOUSE Very long-chain acyl-CoA synthetase OS=Mus musculus GN=Slc27a2 PE=1 SV=2	1	1	1	1	0	0	0	0	0	0	1	0	0	0	0	0	0	0	0	1	0	0	0	0	0	0	0	0	1	0	0	1.5	1.5	1.5	70.422	620	620
O35526;D6RFB9	O35526;D6RFB9	11;9	11;9	11;9	Syntaxin-1A	Stx1a	>sp|O35526|STX1A_MOUSE Syntaxin-1A OS=Mus musculus GN=Stx1a PE=1 SV=3;>tr|D6RFB9|D6RFB9_MOUSE Syntaxin-1A OS=Mus musculus GN=Stx1a PE=4 SV=1	2	11	11	11	7	8	10	5	3	3	1	1	1	7	8	10	5	3	3	1	1	1	7	8	10	5	3	3	1	1	1	44.1	44.1	44.1	33.054	288	288;256	8	9	13	5	3
O35551-6;O35551;O35551-3;O35551-5;J3QJV7;O35551-4;Q3U983	O35551-6;O35551;O35551-3;O35551-5;J3QJV7;O35551-4	54;54;52;50;45;27;21	54;54;52;50;45;27;21	7;7;7;7;0;7;7	Rab GTPase-binding effector protein 1	Rabep1	>sp|O35551-6|RABE1_MOUSE Isoform 6 of Rab GTPase-binding effector protein 1 OS=Mus musculus GN=Rabep1;>sp|O35551|RABE1_MOUSE Rab GTPase-binding effector protein 1 OS=Mus musculus GN=Rabep1 PE=1 SV=2;>sp|O35551-3|RABE1_MOUSE Isoform 3 of Rab GTPase-binding	7	54	54	7	22	32	30	53	51	50	1	0	0	22	32	30	53	51	50	1	0	0	3	4	3	7	7	6	0	0	0	55.4	55.4	6.5	99.735	864	864;862;822;827;778;367;243	27	43	42	86	73
O35551-2	O35551-2	48	1	1			>sp|O35551-2|RABE1_MOUSE Isoform 2 of Rab GTPase-binding effector protein 1 OS=Mus musculus GN=Rabep1	1	48	1	1	19	28	27	47	44	44	1	0	0	0	0	0	1	0	0	0	0	0	0	0	0	1	0	0	0	0	0	53.5	1.8	1.8	94.347	819	819				1
O35593	O35593	12	12	12	26S proteasome non-ATPase regulatory subunit 14	Psmd14	>sp|O35593|PSDE_MOUSE 26S proteasome non-ATPase regulatory subunit 14 OS=Mus musculus GN=Psmd14 PE=1 SV=2	1	12	12	12	6	10	9	12	12	11	0	0	0	6	10	9	12	12	11	0	0	0	6	10	9	12	12	11	0	0	0	58.4	58.4	58.4	34.577	310	310	6	20	15	21	20
O35594;O35594-2	O35594;O35594-2	1;1	1;1	1;1	Intraflagellar transport protein 81 homolog	Ift81	>sp|O35594|IFT81_MOUSE Intraflagellar transport protein 81 homolog OS=Mus musculus GN=Ift81 PE=2 SV=4;>sp|O35594-2|IFT81_MOUSE Isoform CDV-1 of Intraflagellar transport protein 81 homolog OS=Mus musculus GN=Ift81	2	1	1	1	0	1	1	1	1	1	1	0	0	0	1	1	1	1	1	1	0	0	0	1	1	1	1	1	1	0	0	2.1	2.1	2.1	79.284	676	676;107		2	3	3	3
O35607	O35607	2	2	2	Bone morphogenetic protein receptor type-2	Bmpr2	>sp|O35607|BMPR2_MOUSE Bone morphogenetic protein receptor type-2 OS=Mus musculus GN=Bmpr2 PE=2 SV=1	1	2	2	2	1	1	0	2	0	1	0	0	0	1	1	0	2	0	1	0	0	0	1	1	0	2	0	1	0	0	0	2.4	2.4	2.4	115.02	1038	1038	1	1		2
O35621;Q91W01;Q9Z2M7	O35621;Q91W01	4;3;1	4;3;1	4;3;1	Phosphomannomutase 1	Pmm1	>sp|O35621|PMM1_MOUSE Phosphomannomutase 1 OS=Mus musculus GN=Pmm1 PE=1 SV=1;>tr|Q91W01|Q91W01_MOUSE Phosphomannomutase 1 OS=Mus musculus GN=Pmm1 PE=2 SV=1	3	4	4	4	1	2	2	4	3	3	0	0	0	1	2	2	4	3	3	0	0	0	1	2	2	4	3	3	0	0	0	17.6	17.6	17.6	29.774	262	262;202;242	1	2	2	4	4
O35633;O35633-2	O35633;O35633-2	5;5	5;5	5;5	Vesicular inhibitory amino acid transporter	Slc32a1	>sp|O35633|VIAAT_MOUSE Vesicular inhibitory amino acid transporter OS=Mus musculus GN=Slc32a1 PE=1 SV=3;>sp|O35633-2|VIAAT_MOUSE Isoform 2 of Vesicular inhibitory amino acid transporter OS=Mus musculus GN=Slc32a1	2	5	5	5	1	2	2	5	5	3	0	0	0	1	2	2	5	5	3	0	0	0	1	2	2	5	5	3	0	0	0	9.1	9.1	9.1	57.38	525	525;521	1	2	3	5	5
O35643;Q5SVG4;Q5SVG5	O35643;Q5SVG4;Q5SVG5	32;32;32	14;14;14	14;14;14	AP-1 complex subunit beta-1	Ap1b1	>sp|O35643|AP1B1_MOUSE AP-1 complex subunit beta-1 OS=Mus musculus GN=Ap1b1 PE=1 SV=2;>tr|Q5SVG4|Q5SVG4_MOUSE AP-1 complex subunit beta-1 OS=Mus musculus GN=Ap1b1 PE=2 SV=1;>tr|Q5SVG5|Q5SVG5_MOUSE AP-1 complex subunit beta-1 OS=Mus musculus GN=Ap1b1 PE=2 S	3	32	14	14	19	23	21	26	27	26	5	0	0	8	10	8	11	13	12	0	0	0	8	10	8	11	13	12	0	0	0	36.1	19.9	19.9	103.93	943	943;923;916	8	11	8	11	14
O35704	O35704	1	1	1	Serine palmitoyltransferase 1	Sptlc1	>sp|O35704|SPTC1_MOUSE Serine palmitoyltransferase 1 OS=Mus musculus GN=Sptlc1 PE=2 SV=2	1	1	1	1	0	0	0	0	1	0	0	0	0	0	0	0	0	1	0	0	0	0	0	0	0	0	1	0	0	0	0	3	3	3	52.534	473	473					1
O35857;F7C189	O35857	8;1	8;1	8;1	Mitochondrial import inner membrane translocase subunit TIM44	Timm44	>sp|O35857|TIM44_MOUSE Mitochondrial import inner membrane translocase subunit TIM44 OS=Mus musculus GN=Timm44 PE=2 SV=2	2	8	8	8	3	5	3	7	7	7	0	0	0	3	5	3	7	7	7	0	0	0	3	5	3	7	7	7	0	0	0	23.2	23.2	23.2	51.091	452	452;126	3	5	3	10	8
O35864	O35864	5	5	5	COP9 signalosome complex subunit 5	Cops5	>sp|O35864|CSN5_MOUSE COP9 signalosome complex subunit 5 OS=Mus musculus GN=Cops5 PE=1 SV=3	1	5	5	5	2	1	1	5	3	3	0	0	0	2	1	1	5	3	3	0	0	0	2	1	1	5	3	3	0	0	0	14.1	14.1	14.1	37.548	334	334	2	1	1	6	3
O35874;Q5SSP3	O35874;Q5SSP3	7;6	7;6	7;6	Neutral amino acid transporter A	Slc1a4	>sp|O35874|SATT_MOUSE Neutral amino acid transporter A OS=Mus musculus GN=Slc1a4 PE=1 SV=1;>tr|Q5SSP3|Q5SSP3_MOUSE Neutral amino acid transporter A OS=Mus musculus GN=Slc1a4 PE=2 SV=1	2	7	7	7	3	1	2	6	5	5	0	0	0	3	1	2	6	5	5	0	0	0	3	1	2	6	5	5	0	0	0	21.6	21.6	21.6	56.061	532	532;452	3	1	2	8	5
O35954;D3YXW5	O35954	9;1	9;1	9;1	Membrane-associated phosphatidylinositol transfer protein 1	Pitpnm1	>sp|O35954|PITM1_MOUSE Membrane-associated phosphatidylinositol transfer protein 1 OS=Mus musculus GN=Pitpnm1 PE=1 SV=1	2	9	9	9	5	6	4	8	8	8	0	0	0	5	6	4	8	8	8	0	0	0	5	6	4	8	8	8	0	0	0	8.4	8.4	8.4	134.94	1243	1243;252	5	6	4	9	9
O54724	O54724	1	1	1	Polymerase I and transcript release factor	Ptrf	>sp|O54724|PTRF_MOUSE Polymerase I and transcript release factor OS=Mus musculus GN=Ptrf PE=1 SV=1	1	1	1	1	0	0	0	1	0	0	0	0	0	0	0	0	1	0	0	0	0	0	0	0	0	1	0	0	0	0	0	4.6	4.6	4.6	43.953	392	392				1
O54734	O54734	4	4	4	Dolichyl-diphosphooligosaccharide--protein glycosyltransferase 48 kDa subunit	Ddost	>sp|O54734|OST48_MOUSE Dolichyl-diphosphooligosaccharide--protein glycosyltransferase 48 kDa subunit OS=Mus musculus GN=Ddost PE=1 SV=2	1	4	4	4	0	2	1	4	4	4	0	0	0	0	2	1	4	4	4	0	0	0	0	2	1	4	4	4	0	0	0	9.3	9.3	9.3	49.027	441	441		2	1	4	4
O54774	O54774	18	18	18	AP-3 complex subunit delta-1	Ap3d1	>sp|O54774|AP3D1_MOUSE AP-3 complex subunit delta-1 OS=Mus musculus GN=Ap3d1 PE=1 SV=1	1	18	18	18	5	9	7	17	15	18	0	0	0	5	9	7	17	15	18	0	0	0	5	9	7	17	15	18	0	0	0	19.8	19.8	19.8	135.08	1199	1199	6	9	8	24	21
O54781	O54781	2	2	2	SRSF protein kinase 2;SRSF protein kinase 2 N-terminal;SRSF protein kinase 2 C-terminal	Srpk2	>sp|O54781|SRPK2_MOUSE SRSF protein kinase 2 OS=Mus musculus GN=Srpk2 PE=1 SV=2	1	2	2	2	0	0	0	1	2	1	0	0	0	0	0	0	1	2	1	0	0	0	0	0	0	1	2	1	0	0	0	3.5	3.5	3.5	76.756	681	681				2	2
O54790	O54790	2	2	2	Transcription factor MafG	Mafg	>sp|O54790|MAFG_MOUSE Transcription factor MafG OS=Mus musculus GN=Mafg PE=1 SV=1	1	2	2	2	0	0	0	1	2	0	0	0	0	0	0	0	1	2	0	0	0	0	0	0	0	1	2	0	0	0	0	15.4	15.4	15.4	17.876	162	162				1	2
O54829;Q9Z2H2;F6WDS8	O54829	3;1;1	3;1;1	3;1;1	Regulator of G-protein signaling 7	Rgs7	>sp|O54829|RGS7_MOUSE Regulator of G-protein signaling 7 OS=Mus musculus GN=Rgs7 PE=1 SV=2	3	3	3	3	2	2	1	3	2	2	0	0	0	2	2	1	3	2	2	0	0	0	2	2	1	3	2	2	0	0	0	8.1	8.1	8.1	54.791	469	469;472;456	2	2	1	3	2
O54833	O54833	7	7	7	Casein kinase II subunit alpha	Csnk2a2	>sp|O54833|CSK22_MOUSE Casein kinase II subunit alpha OS=Mus musculus GN=Csnk2a2 PE=2 SV=1	1	7	7	7	1	2	2	6	4	4	0	0	0	1	2	2	6	4	4	0	0	0	1	2	2	6	4	4	0	0	0	24.9	24.9	24.9	41.215	350	350	1	2	2	8	4
O54865	O54865	14	14	14	Guanylate cyclase soluble subunit beta-1	Gucy1b3	>sp|O54865|GCYB1_MOUSE Guanylate cyclase soluble subunit beta-1 OS=Mus musculus GN=Gucy1b3 PE=2 SV=1	1	14	14	14	5	5	5	12	13	11	0	0	0	5	5	5	12	13	11	0	0	0	5	5	5	12	13	11	0	0	0	25.3	25.3	25.3	70.597	620	620	5	5	5	14	15
O54941	O54941	5	5	5	SWI/SNF-related matrix-associated actin-dependent regulator of chromatin subfamily E member 1	Smarce1	>sp|O54941|SMCE1_MOUSE SWI/SNF-related matrix-associated actin-dependent regulator of chromatin subfamily E member 1 OS=Mus musculus GN=Smarce1 PE=1 SV=1	1	5	5	5	2	3	2	5	4	4	0	1	0	2	3	2	5	4	4	0	1	0	2	3	2	5	4	4	0	1	0	16.8	16.8	16.8	46.638	411	411	2	3	2	5	4
O54946;O54946-2;G3X8S5;F6YRQ2;Q9QYI8	O54946;O54946-2	8;7;3;3;1	7;6;3;2;1	7;6;3;2;1	DnaJ homolog subfamily B member 6	Dnajb6	>sp|O54946|DNJB6_MOUSE DnaJ homolog subfamily B member 6 OS=Mus musculus GN=Dnajb6 PE=1 SV=4;>sp|O54946-2|DNJB6_MOUSE Isoform B of DnaJ homolog subfamily B member 6 OS=Mus musculus GN=Dnajb6	5	8	7	7	5	6	5	6	5	7	0	0	0	4	5	4	5	4	6	0	0	0	4	5	4	5	4	6	0	0	0	23.8	23.8	23.8	39.807	365	365;242;261;231;312	4	5	4	5	4
O54950;Q91WG5;Q8BIQ9;Q91WG5-2;D3YUS1	O54950	3;1;1;1;1	3;1;1;1;1	3;1;1;1;1	5-AMP-activated protein kinase subunit gamma-1	Prkag1	>sp|O54950|AAKG1_MOUSE 5-AMP-activated protein kinase subunit gamma-1 OS=Mus musculus GN=Prkag1 PE=1 SV=2	5	3	3	3	2	0	1	1	0	2	0	0	0	2	0	1	1	0	2	0	0	0	2	0	1	1	0	2	0	0	0	11.8	11.8	11.8	37.52	330	330;566;443;326;244	2		1	1
O54984	O54984	1	1	1	ATPase Asna1	Asna1	>sp|O54984|ASNA_MOUSE ATPase Asna1 OS=Mus musculus GN=Asna1 PE=1 SV=2	1	1	1	1	1	0	1	1	1	0	0	0	0	1	0	1	1	1	0	0	0	0	1	0	1	1	1	0	0	0	0	2.9	2.9	2.9	38.822	348	348	2		1	1	1
O54991	O54991	5	5	5	Contactin-associated protein 1	Cntnap1	>sp|O54991|CNTP1_MOUSE Contactin-associated protein 1 OS=Mus musculus GN=Cntnap1 PE=1 SV=2	1	5	5	5	2	2	1	3	2	2	0	0	0	2	2	1	3	2	2	0	0	0	2	2	1	3	2	2	0	0	0	4.2	4.2	4.2	156.31	1385	1385	2	2	1	3	2
O55003	O55003	2	2	2	BCL2/adenovirus E1B 19 kDa protein-interacting protein 3	Bnip3	>sp|O55003|BNIP3_MOUSE BCL2/adenovirus E1B 19 kDa protein-interacting protein 3 OS=Mus musculus GN=Bnip3 PE=1 SV=1	1	2	2	2	0	0	0	1	2	1	0	0	0	0	0	0	1	2	1	0	0	0	0	0	0	1	2	1	0	0	0	12.3	12.3	12.3	20.978	187	187				1	2
O55013	O55013	1	1	1	Trafficking protein particle complex subunit 3	Trappc3	>sp|O55013|TPPC3_MOUSE Trafficking protein particle complex subunit 3 OS=Mus musculus GN=Trappc3 PE=1 SV=1	1	1	1	1	0	1	0	1	1	0	0	0	0	0	1	0	1	1	0	0	0	0	0	1	0	1	1	0	0	0	0	8.3	8.3	8.3	20.302	180	180		1		1	1
O55029	O55029	13	13	13	Coatomer subunit beta	Copb2	>sp|O55029|COPB2_MOUSE Coatomer subunit beta OS=Mus musculus GN=Copb2 PE=2 SV=2	1	13	13	13	2	1	1	10	11	8	0	0	0	2	1	1	10	11	8	0	0	0	2	1	1	10	11	8	0	0	0	21.2	21.2	21.2	102.45	905	905	2	1	1	10	11
O55042;O55042-2	O55042;O55042-2	1;1	1;1	1;1	Alpha-synuclein	Snca	>sp|O55042|SYUA_MOUSE Alpha-synuclein OS=Mus musculus GN=Snca PE=1 SV=2;>sp|O55042-2|SYUA_MOUSE Isoform 2 of Alpha-synuclein OS=Mus musculus GN=Snca	2	1	1	1	0	0	1	0	0	0	0	0	0	0	0	1	0	0	0	0	0	0	0	0	1	0	0	0	0	0	0	11.4	11.4	11.4	14.485	140	140;121			1
Q7TN79;O55074	Q7TN79;O55074	3;3	3;3	3;3	A-kinase anchor protein 7	Akap7	>sp|Q7TN79|AKA7G_MOUSE A-kinase anchor protein 7 isoform gamma OS=Mus musculus GN=Akap7 PE=1 SV=2;>sp|O55074|AKA7A_MOUSE A-kinase anchor protein 7 isoform alpha OS=Mus musculus GN=Akap7 PE=1 SV=4	2	3	3	3	1	0	2	1	0	2	0	0	0	1	0	2	1	0	2	0	0	0	1	0	2	1	0	2	0	0	0	7.6	7.6	7.6	35.482	314	314;81	1		2	1
O55091	O55091	10	10	10	Protein IMPACT	Impact	>sp|O55091|IMPCT_MOUSE Protein IMPACT OS=Mus musculus GN=Impact PE=1 SV=2	1	10	10	10	3	7	4	8	9	9	1	0	0	3	7	4	8	9	9	1	0	0	3	7	4	8	9	9	1	0	0	39	39	39	36.276	318	318	3	7	4	9	9
O55100;O55100-2	O55100;O55100-2	2;2	2;2	2;2	Synaptogyrin-1	Syngr1	>sp|O55100|SNG1_MOUSE Synaptogyrin-1 OS=Mus musculus GN=Syngr1 PE=1 SV=2;>sp|O55100-2|SNG1_MOUSE Isoform 1B of Synaptogyrin-1 OS=Mus musculus GN=Syngr1	2	2	2	2	2	2	2	2	2	2	2	0	0	2	2	2	2	2	2	2	0	0	2	2	2	2	2	2	2	0	0	10.3	10.3	10.3	25.652	234	234;191	2	2	2	2	2
O55106;F8WH41;F6Z700	O55106;F8WH41;F6Z700	3;2;2	3;2;2	3;2;2	Striatin	Strn	>sp|O55106|STRN_MOUSE Striatin OS=Mus musculus GN=Strn PE=1 SV=2;>tr|F8WH41|F8WH41_MOUSE Striatin OS=Mus musculus GN=Strn PE=4 SV=1;>tr|F6Z700|F6Z700_MOUSE Striatin (Fragment) OS=Mus musculus GN=Strn PE=4 SV=1	3	3	3	3	0	1	1	3	1	2	0	0	0	0	1	1	3	1	2	0	0	0	0	1	1	3	1	2	0	0	0	4.9	4.9	4.9	85.965	780	780;627;267		1	1	4	1
O55125	O55125	5	5	5	Protein NipSnap homolog 1	Nipsnap1	>sp|O55125|NIPS1_MOUSE Protein NipSnap homolog 1 OS=Mus musculus GN=Nipsnap1 PE=1 SV=1	1	5	5	5	4	2	4	5	4	4	1	1	0	4	2	4	5	4	4	1	1	0	4	2	4	5	4	4	1	1	0	29.6	29.6	29.6	33.363	284	284	4	2	4	6	5
O55143;J3KMM5;O55143-2;Q8R429;Q64518;E9Q559;Q64518-3;B1ATS5;Q64518-2;B1ATS4	O55143;J3KMM5;O55143-2	34;32;32;11;2;2;2;2;2;2	34;32;32;11;2;2;2;2;2;2	34;32;32;11;2;2;2;2;2;2	Sarcoplasmic/endoplasmic reticulum calcium ATPase 2	Atp2a2	>sp|O55143|AT2A2_MOUSE Sarcoplasmic/endoplasmic reticulum calcium ATPase 2 OS=Mus musculus GN=Atp2a2 PE=1 SV=2;>tr|J3KMM5|J3KMM5_MOUSE Sarcoplasmic/endoplasmic reticulum calcium ATPase 2 OS=Mus musculus GN=Atp2a2 PE=3 SV=1;>sp|O55143-2|AT2A2_MOUSE Isoform	10	34	34	34	19	26	25	30	31	29	5	1	1	19	26	25	30	31	29	5	1	1	19	26	25	30	31	29	5	1	1	34.7	34.7	34.7	114.86	1044	1044;998;998;994;1038;1026;1025;1020;999;981	22	35	32	42	42
O55176;B1AXU4;B1AXU3;O55176-2;O55176-4;O55176-5	O55176;B1AXU4;B1AXU3;O55176-2	10;5;5;5;4;3	9;4;4;4;3;3	9;4;4;4;3;3	E3 ubiquitin-protein ligase Praja-1	Pja1	>sp|O55176|PJA1_MOUSE E3 ubiquitin-protein ligase Praja-1 OS=Mus musculus GN=Pja1 PE=1 SV=3;>tr|B1AXU4|B1AXU4_MOUSE E3 ubiquitin-protein ligase Praja-1 OS=Mus musculus GN=Pja1 PE=4 SV=1;>tr|B1AXU3|B1AXU3_MOUSE E3 ubiquitin-protein ligase Praja-1 OS=Mus mus	6	10	9	9	0	1	2	8	9	8	0	0	0	0	1	1	7	8	7	0	0	0	0	1	1	7	8	7	0	0	0	24.6	19.7	19.7	63.905	578	578;398;395;394;363;187		1	1	7	8
O55201;O55201-2	O55201;O55201-2	8;7	8;7	8;7	Transcription elongation factor SPT5	Supt5h	>sp|O55201|SPT5H_MOUSE Transcription elongation factor SPT5 OS=Mus musculus GN=Supt5h PE=1 SV=1;>sp|O55201-2|SPT5H_MOUSE Isoform 2 of Transcription elongation factor SPT5 OS=Mus musculus GN=Supt5h	2	8	8	8	0	0	0	8	6	7	0	0	0	0	0	0	8	6	7	0	0	0	0	0	0	8	6	7	0	0	0	12.1	12.1	12.1	120.66	1082	1082;888				8	6
O55222;F6Q5Z1	O55222;F6Q5Z1	4;2	4;2	4;2	Integrin-linked protein kinase	Ilk	>sp|O55222|ILK_MOUSE Integrin-linked protein kinase OS=Mus musculus GN=Ilk PE=1 SV=2;>tr|F6Q5Z1|F6Q5Z1_MOUSE Integrin-linked protein kinase (Fragment) OS=Mus musculus GN=Ilk PE=4 SV=1	2	4	4	4	0	0	0	3	3	1	0	0	0	0	0	0	3	3	1	0	0	0	0	0	0	3	3	1	0	0	0	10	10	10	51.373	452	452;218				3	3
O55234	O55234	5	5	5	Proteasome subunit beta type-5	Psmb5	>sp|O55234|PSB5_MOUSE Proteasome subunit beta type-5 OS=Mus musculus GN=Psmb5 PE=1 SV=3	1	5	5	5	3	4	5	1	3	5	0	0	0	3	4	5	1	3	5	0	0	0	3	4	5	1	3	5	0	0	0	22.7	22.7	22.7	28.532	264	264	3	4	7	1	3
O55237	O55237	1	1	1	CD70 antigen	Cd70	>sp|O55237|CD70_MOUSE CD70 antigen OS=Mus musculus GN=Cd70 PE=2 SV=1	1	1	1	1	1	1	1	1	1	1	1	1	1	1	1	1	1	1	1	1	1	1	1	1	1	1	1	1	1	1	1	5.6	5.6	5.6	21.919	195	195	1	2	2	2	1
O70166	O70166	3	3	3	Stathmin-3	Stmn3	>sp|O70166|STMN3_MOUSE Stathmin-3 OS=Mus musculus GN=Stmn3 PE=1 SV=1	1	3	3	3	3	2	2	2	2	2	0	0	0	3	2	2	2	2	2	0	0	0	3	2	2	2	2	2	0	0	0	16.7	16.7	16.7	20.954	180	180	3	2	2	2	2
O70172;F6RJE8	O70172	3;1	3;1	1;0	Phosphatidylinositol 5-phosphate 4-kinase type-2 alpha	Pip4k2a	>sp|O70172|PI42A_MOUSE Phosphatidylinositol 5-phosphate 4-kinase type-2 alpha OS=Mus musculus GN=Pip4k2a PE=1 SV=1	2	3	3	1	1	1	1	1	2	2	0	2	1	1	1	1	1	2	2	0	2	1	0	0	0	0	0	1	0	0	0	8.6	8.6	2.2	46.151	405	405;214	1	1	1	1	2
O70194	O70194	7	7	7	Eukaryotic translation initiation factor 3 subunit D	Eif3d	>sp|O70194|EIF3D_MOUSE Eukaryotic translation initiation factor 3 subunit D OS=Mus musculus GN=Eif3d PE=1 SV=2	1	7	7	7	0	2	0	6	5	5	0	0	0	0	2	0	6	5	5	0	0	0	0	2	0	6	5	5	0	0	0	15.1	15.1	15.1	63.988	548	548		2		6	5
O70251;G3UZ47;G3UX43	O70251;G3UZ47;G3UX43	2;1;1	2;1;1	2;1;1	Elongation factor 1-beta	Eef1b;Eef1b2	>sp|O70251|EF1B_MOUSE Elongation factor 1-beta OS=Mus musculus GN=Eef1b PE=1 SV=5;>tr|G3UZ47|G3UZ47_MOUSE Protein Eef1b2 (Fragment) OS=Mus musculus GN=Eef1b2 PE=4 SV=1;>tr|G3UX43|G3UX43_MOUSE Protein Eef1b2 OS=Mus musculus GN=Eef1b2 PE=4 SV=1	3	2	2	2	0	1	1	1	1	1	0	0	0	0	1	1	1	1	1	0	0	0	0	1	1	1	1	1	0	0	0	12.4	12.4	12.4	24.693	225	225;94;68		1	1	1	1
Q63739;O70274	Q63739;O70274	1;1	1;1	1;1	Protein tyrosine phosphatase type IVA 1;Protein tyrosine phosphatase type IVA 2	Ptp4a1;Ptp4a2	>sp|Q63739|TP4A1_MOUSE Protein tyrosine phosphatase type IVA 1 OS=Mus musculus GN=Ptp4a1 PE=1 SV=1;>sp|O70274|TP4A2_MOUSE Protein tyrosine phosphatase type IVA 2 OS=Mus musculus GN=Ptp4a2 PE=1 SV=1	2	1	1	1	1	0	0	1	1	1	0	0	0	1	0	0	1	1	1	0	0	0	1	0	0	1	1	1	0	0	0	8.1	8.1	8.1	19.815	173	173;167	1			1	1
O70318	O70318	23	23	20	Band 4.1-like protein 2	Epb41l2	>sp|O70318|E41L2_MOUSE Band 4.1-like protein 2 OS=Mus musculus GN=Epb41l2 PE=1 SV=2	1	23	23	20	9	11	10	20	18	17	0	0	0	9	11	10	20	18	17	0	0	0	7	8	7	17	15	14	0	0	0	29.5	29.5	26.8	109.94	988	988	9	13	12	24	21
O70435;E0CYL6;F8WH02;E0CZ34	O70435;E0CYL6;F8WH02;E0CZ34	4;2;2;2	4;2;2;2	4;2;2;2	Proteasome subunit alpha type-3	Psma3	>sp|O70435|PSA3_MOUSE Proteasome subunit alpha type-3 OS=Mus musculus GN=Psma3 PE=1 SV=3;>tr|E0CYL6|E0CYL6_MOUSE Proteasome subunit alpha type-3 OS=Mus musculus GN=Psma3 PE=4 SV=1;>tr|F8WH02|F8WH02_MOUSE Proteasome subunit alpha type-3 OS=Mus musculus GN=P	4	4	4	4	3	4	2	3	3	3	0	0	0	3	4	2	3	3	3	0	0	0	3	4	2	3	3	3	0	0	0	21.2	21.2	21.2	28.405	255	255;52;40;35	3	4	4	3	3
O70439;Q8BH40	O70439;Q8BH40	2;2	2;2	2;2	Syntaxin-7	Stx7	>sp|O70439|STX7_MOUSE Syntaxin-7 OS=Mus musculus GN=Stx7 PE=1 SV=3;>tr|Q8BH40|Q8BH40_MOUSE Syntaxin 7 OS=Mus musculus GN=Stx7 PE=2 SV=1	2	2	2	2	1	2	2	2	2	2	0	0	0	1	2	2	2	2	2	0	0	0	1	2	2	2	2	2	0	0	0	11.9	11.9	11.9	29.82	261	261;261	1	2	2	2	2
O70443	O70443	6	6	6	Guanine nucleotide-binding protein G(z) subunit alpha	Gnaz	>sp|O70443|GNAZ_MOUSE Guanine nucleotide-binding protein G(z) subunit alpha OS=Mus musculus GN=Gnaz PE=2 SV=4	1	6	6	6	4	5	4	5	4	5	0	0	0	4	5	4	5	4	5	0	0	0	4	5	4	5	4	5	0	0	0	24.8	24.8	24.8	40.849	355	355	4	6	5	7	6
O70481	O70481	7	7	7	E3 ubiquitin-protein ligase UBR1	Ubr1	>sp|O70481|UBR1_MOUSE E3 ubiquitin-protein ligase UBR1 OS=Mus musculus GN=Ubr1 PE=1 SV=2	1	7	7	7	0	0	1	6	6	3	0	0	0	0	0	1	6	6	3	0	0	0	0	0	1	6	6	3	0	0	0	4.5	4.5	4.5	200.24	1757	1757			1	7	6
O70503;O70503-2	O70503	8;3	8;3	8;3	Estradiol 17-beta-dehydrogenase 12	Hsd17b12	>sp|O70503|DHB12_MOUSE Estradiol 17-beta-dehydrogenase 12 OS=Mus musculus GN=Hsd17b12 PE=2 SV=1	2	8	8	8	1	6	6	8	7	6	0	0	0	1	6	6	8	7	6	0	0	0	1	6	6	8	7	6	0	0	0	35.3	35.3	35.3	34.741	312	312;177	1	6	6	8	7
O88342	O88342	11	11	11	WD repeat-containing protein 1	Wdr1	>sp|O88342|WDR1_MOUSE WD repeat-containing protein 1 OS=Mus musculus GN=Wdr1 PE=1 SV=3	1	11	11	11	3	6	9	9	10	8	1	2	1	3	6	9	9	10	8	1	2	1	3	6	9	9	10	8	1	2	1	27.2	27.2	27.2	66.406	606	606	3	6	10	10	10
O88384;Q91XH6;F6UHS3;F6T4B9;E0CYE5	O88384;Q91XH6	3;3;1;1;1	3;3;1;1;1	3;3;1;1;1	Vesicle transport through interaction with t-SNAREs homolog 1B	Vti1b	>sp|O88384|VTI1B_MOUSE Vesicle transport through interaction with t-SNAREs homolog 1B OS=Mus musculus GN=Vti1b PE=1 SV=1;>tr|Q91XH6|Q91XH6_MOUSE Vesicle transport through interaction with t-SNAREs 1B homolog OS=Mus musculus GN=Vti1b PE=2 SV=1	5	3	3	3	2	2	2	1	1	0	0	0	0	2	2	2	1	1	0	0	0	0	2	2	2	1	1	0	0	0	0	14.2	14.2	14.2	26.713	232	232;232;182;74;54	2	2	2	1	1
O88441	O88441	4	4	4	Metaxin-2	Mtx2	>sp|O88441|MTX2_MOUSE Metaxin-2 OS=Mus musculus GN=Mtx2 PE=1 SV=1	1	4	4	4	0	1	0	3	3	3	0	0	0	0	1	0	3	3	3	0	0	0	0	1	0	3	3	3	0	0	0	34.6	34.6	34.6	29.758	263	263		1		4	4
O88507;Q9D586;A2AMR7	O88507;Q9D586;A2AMR7	2;1;1	2;1;1	2;1;1	Ciliary neurotrophic factor receptor subunit alpha	Cntfr	>sp|O88507|CNTFR_MOUSE Ciliary neurotrophic factor receptor subunit alpha OS=Mus musculus GN=Cntfr PE=1 SV=2;>tr|Q9D586|Q9D586_MOUSE Ciliary neurotrophic factor receptor subunit alpha OS=Mus musculus GN=Cntfr PE=2 SV=1;>tr|A2AMR7|A2AMR7_MOUSE Ciliary neuro	3	2	2	2	0	1	2	2	0	2	2	0	1	0	1	2	2	0	2	2	0	1	0	1	2	2	0	2	2	0	1	5.9	5.9	5.9	40.801	372	372;113;60		2	2	2
O88520	O88520	1	1	1	Leucine-rich repeat protein SHOC-2	Shoc2	>sp|O88520|SHOC2_MOUSE Leucine-rich repeat protein SHOC-2 OS=Mus musculus GN=Shoc2 PE=2 SV=2	1	1	1	1	0	0	0	1	0	1	0	0	0	0	0	0	1	0	1	0	0	0	0	0	0	1	0	1	0	0	0	2.2	2.2	2.2	64.892	582	582				1
O88531;B1B0P9;B1B0P8	O88531;B1B0P9;B1B0P8	2;1;1	2;1;1	2;1;1	Palmitoyl-protein thioesterase 1	Ppt1	>sp|O88531|PPT1_MOUSE Palmitoyl-protein thioesterase 1 OS=Mus musculus GN=Ppt1 PE=2 SV=2;>tr|B1B0P9|B1B0P9_MOUSE Palmitoyl-protein thioesterase 1 OS=Mus musculus GN=Ppt1 PE=4 SV=1;>tr|B1B0P8|B1B0P8_MOUSE Palmitoyl-protein thioesterase 1 OS=Mus musculus GN=	3	2	2	2	0	0	0	0	1	2	0	0	0	0	0	0	0	1	2	0	0	0	0	0	0	0	1	2	0	0	0	10.8	10.8	10.8	34.49	306	306;197;179					1
O88532;D3Z5G4;F6QJP7;D3Z7V6	O88532;D3Z5G4	4;2;1;1	4;2;1;1	4;2;1;1	Zinc finger RNA-binding protein	Zfr	>sp|O88532|ZFR_MOUSE Zinc finger RNA-binding protein OS=Mus musculus GN=Zfr PE=1 SV=2;>tr|D3Z5G4|D3Z5G4_MOUSE Zinc finger RNA-binding protein (Fragment) OS=Mus musculus GN=Zfr PE=4 SV=1	4	4	4	4	0	0	0	4	3	3	0	0	0	0	0	0	4	3	3	0	0	0	0	0	0	4	3	3	0	0	0	5.7	5.7	5.7	116.86	1074	1074;247;299;193				4	3
O88543;F6YCA7;D3Z036	O88543;F6YCA7	8;4;1	8;4;1	8;4;1	COP9 signalosome complex subunit 3	Cops3	>sp|O88543|CSN3_MOUSE COP9 signalosome complex subunit 3 OS=Mus musculus GN=Cops3 PE=1 SV=3;>tr|F6YCA7|F6YCA7_MOUSE COP9 signalosome complex subunit 3 (Fragment) OS=Mus musculus GN=Cops3 PE=4 SV=1	3	8	8	8	3	5	5	7	6	6	0	0	0	3	5	5	7	6	6	0	0	0	3	5	5	7	6	6	0	0	0	27.2	27.2	27.2	47.832	423	423;244;106	3	5	6	9	6
O88544;F6QTS1;D3YV99;D3Z1R9	O88544;F6QTS1;D3YV99	14;9;7;6	14;9;7;6	14;9;7;6	COP9 signalosome complex subunit 4	Cops4	>sp|O88544|CSN4_MOUSE COP9 signalosome complex subunit 4 OS=Mus musculus GN=Cops4 PE=1 SV=1;>tr|F6QTS1|F6QTS1_MOUSE COP9 signalosome complex subunit 4 (Fragment) OS=Mus musculus GN=Cops4 PE=4 SV=1;>tr|D3YV99|D3YV99_MOUSE COP9 signalosome complex subunit 4	4	14	14	14	4	8	6	14	10	9	0	0	0	4	8	6	14	10	9	0	0	0	4	8	6	14	10	9	0	0	0	46.3	46.3	46.3	46.284	406	406;253;244;206	4	9	6	16	10
O88569;O88569-2;O88569-3	O88569;O88569-2;O88569-3	27;26;25	27;26;25	27;26;25	Heterogeneous nuclear ribonucleoproteins A2/B1	Hnrnpa2b1	>sp|O88569|ROA2_MOUSE Heterogeneous nuclear ribonucleoproteins A2/B1 OS=Mus musculus GN=Hnrnpa2b1 PE=1 SV=2;>sp|O88569-2|ROA2_MOUSE Isoform 2 of Heterogeneous nuclear ribonucleoproteins A2/B1 OS=Mus musculus GN=Hnrnpa2b1;>sp|O88569-3|ROA2_MOUSE Isoform 3 o	3	27	27	27	26	20	25	18	19	23	24	20	24	26	20	25	18	19	23	24	20	24	26	20	25	18	19	23	24	20	24	62	62	62	37.402	353	353;341;301	76	34	52	32	33
O88587;O88587-2;D3Z227	O88587;O88587-2;D3Z227	5;4;3	5;4;3	5;4;3	Catechol O-methyltransferase	Comt	>sp|O88587|COMT_MOUSE Catechol O-methyltransferase OS=Mus musculus GN=Comt PE=1 SV=2;>sp|O88587-2|COMT_MOUSE Isoform Soluble of Catechol O-methyltransferase OS=Mus musculus GN=Comt;>tr|D3Z227|D3Z227_MOUSE Catechol O-methyltransferase (Fragment) OS=Mus musc	3	5	5	5	0	3	1	4	2	3	0	0	0	0	3	1	4	2	3	0	0	0	0	3	1	4	2	3	0	0	0	30.2	30.2	30.2	29.486	265	265;222;171		3	1	4	2
O88623-3;O88623;O88623-2;O88623-4	O88623-3;O88623;O88623-2;O88623-4	36;36;36;36	36;36;36;36	36;36;36;36	Ubiquitin carboxyl-terminal hydrolase 2	Usp2	>sp|O88623-3|UBP2_MOUSE Isoform 3 of Ubiquitin carboxyl-terminal hydrolase 2 OS=Mus musculus GN=Usp2;>sp|O88623|UBP2_MOUSE Ubiquitin carboxyl-terminal hydrolase 2 OS=Mus musculus GN=Usp2 PE=1 SV=2;>sp|O88623-2|UBP2_MOUSE Isoform 2 of Ubiquitin carboxyl-ter	4	36	36	36	28	34	31	29	29	31	31	32	30	28	34	31	29	29	31	31	32	30	28	34	31	29	29	31	31	32	30	47.5	47.5	47.5	69.524	619	619;613;396;393	332	564	579	397	446
5;59316;59317;59318;59319;59320;59321;59322;59323;59324;59325;59326;59327;59328;59329;59330;59331;59332;59333;59334;59335;59336;59337;59338;59339;59340;59341;59342;59343;59344;59345;59346;59347;59348;59349;59350;59351;59352;59353;59354;59355;59356;59357;59358;59359;59360;59361;59362;59363;59364;59365;59366;59367;59368;59369;59370;59371;59372;59373;59374;59375;59376;59377;59378;59379;59380;59381;5…	8689;8690;8691;8692;8693;8694;8695;8696;8697;8698;8699;8700;8701;8702;8703;8704;8705;8706;8707;8708;8709;8710;8711;8712;8713;8714;8715;8716;8717;8718;8719;8720;8721;8722;8723;8724;8725;8726;8727;8728;8729;8730;8731;8732;8733;8734;8735;8736;8737;8738;8739;8740;8741;8742;8743;8744;8745;8746;8747;8748;8749;8750;8751;8752;8753;8754;8755;8756;8757;8758;8759;8760;8761;8762;8763;8764;8765;8766;8767;8768…	8702;8970;9436;9441;12658;12829;14881;19367;19511;19935;19956;20871;27141;29837;32195;32400;32473;33893;35634;39090;40559;40903;45490;45662;46586;51338;55945;57228;60781;61489;61505;66577;66712;66875;66885;76244		636;637;638;639;640;641;642;643		292;315;329;470;473;568;595;619
O88685;B7ZCF1;A2AGN7;F6Q2E3	O88685;B7ZCF1;A2AGN7	29;27;27;10	29;27;27;10	29;27;27;10	26S protease regulatory subunit 6A	Psmc3	>sp|O88685|PRS6A_MOUSE 26S protease regulatory subunit 6A OS=Mus musculus GN=Psmc3 PE=1 SV=2;>tr|B7ZCF1|B7ZCF1_MOUSE 26S protease regulatory subunit 6A OS=Mus musculus GN=Psmc3 PE=3 SV=1;>tr|A2AGN7|A2AGN7_MOUSE 26S protease regulatory subunit 6A OS=Mus mus	4	29	29	29	21	28	26	29	27	29	2	0	0	21	28	26	29	27	29	2	0	0	21	28	26	29	27	29	2	0	0	73.5	73.5	73.5	49.548	442	442;451;400;203	29	45	39	45	42
O88703	O88703	2	2	2	Potassium/sodium hyperpolarization-activated cyclic nucleotide-gated channel 2	Hcn2	>sp|O88703|HCN2_MOUSE Potassium/sodium hyperpolarization-activated cyclic nucleotide-gated channel 2 OS=Mus musculus GN=Hcn2 PE=1 SV=1	1	2	2	2	0	0	0	1	2	1	0	0	0	0	0	0	1	2	1	0	0	0	0	0	0	1	2	1	0	0	0	3.7	3.7	3.7	94.721	863	863				1	2
O88704;O70507	O88704	3;1	3;1	2;0	Potassium/sodium hyperpolarization-activated cyclic nucleotide-gated channel 1	Hcn1	>sp|O88704|HCN1_MOUSE Potassium/sodium hyperpolarization-activated cyclic nucleotide-gated channel 1 OS=Mus musculus GN=Hcn1 PE=1 SV=1	2	3	3	2	1	3	3	3	3	3	0	0	0	1	3	3	3	3	3	0	0	0	1	2	2	2	2	2	0	0	0	5.1	5.1	3.5	102.43	910	910;1186	1	3	3	3	3
O88712;O88712-2;O88712-3;P56546-2;P56546;Q91YZ2;E9PWQ9;E9Q0T4	O88712;O88712-2;O88712-3	8;8;7;1;1;1;1;1	8;8;7;1;1;1;1;1	8;8;7;1;1;1;1;1	C-terminal-binding protein 1	Ctbp1	>sp|O88712|CTBP1_MOUSE C-terminal-binding protein 1 OS=Mus musculus GN=Ctbp1 PE=1 SV=2;>sp|O88712-2|CTBP1_MOUSE Isoform 2 of C-terminal-binding protein 1 OS=Mus musculus GN=Ctbp1;>sp|O88712-3|CTBP1_MOUSE Isoform 3 of C-terminal-binding protein 1 OS=Mus mus	8	8	8	8	6	7	7	8	7	8	0	0	0	6	7	7	8	7	8	0	0	0	6	7	7	8	7	8	0	0	0	24.5	24.5	24.5	47.744	441	441;430;367;988;445;420;188;177	6	7	7	11	7
O88737;O88737-2	O88737;O88737-2	15;15	15;15	15;15	Protein bassoon	Bsn	>sp|O88737|BSN_MOUSE Protein bassoon OS=Mus musculus GN=Bsn PE=1 SV=4;>sp|O88737-2|BSN_MOUSE Isoform 2 of Protein bassoon OS=Mus musculus GN=Bsn	2	15	15	15	3	5	4	11	12	12	0	0	0	3	5	4	11	12	12	0	0	0	3	5	4	11	12	12	0	0	0	5.8	5.8	5.8	418.84	3942	3942;3885	3	5	4	12	12
O88741;O88741-2	O88741	6;1	6;1	6;1	Ganglioside-induced differentiation-associated protein 1	Gdap1	>sp|O88741|GDAP1_MOUSE Ganglioside-induced differentiation-associated protein 1 OS=Mus musculus GN=Gdap1 PE=1 SV=1	2	6	6	6	4	3	4	3	4	5	1	0	0	4	3	4	3	4	5	1	0	0	4	3	4	3	4	5	1	0	0	24	24	24	41.31	358	358;163	4	3	4	3	4
Q3UDC3;O88746;O88746-2	Q3UDC3;O88746	12;12;3	12;12;3	12;12;3	Target of Myb protein 1	Tom1	>tr|Q3UDC3|Q3UDC3_MOUSE Target of Myb protein 1 OS=Mus musculus GN=Tom1 PE=2 SV=1;>sp|O88746|TOM1_MOUSE Target of Myb protein 1 OS=Mus musculus GN=Tom1 PE=1 SV=1	3	12	12	12	2	4	4	10	9	10	0	0	0	2	4	4	10	9	10	0	0	0	2	4	4	10	9	10	0	0	0	34.5	34.5	34.5	57.145	516	516;492;168	2	4	4	11	10
O88811;O88811-2	O88811;O88811-2	5;4	2;2	2;2	Signal transducing adapter molecule 2	Stam2	>sp|O88811|STAM2_MOUSE Signal transducing adapter molecule 2 OS=Mus musculus GN=Stam2 PE=1 SV=1;>sp|O88811-2|STAM2_MOUSE Isoform 2 of Signal transducing adapter molecule 2 OS=Mus musculus GN=Stam2	2	5	2	2	1	3	2	4	5	4	0	0	0	0	0	0	1	2	1	0	0	0	0	0	0	1	2	1	0	0	0	8.2	4.4	4.4	57.454	523	523;415				1	2
O88844;D3YVY3	O88844	16;6	16;6	15;5	Isocitrate dehydrogenase [NADP] cytoplasmic	Idh1	>sp|O88844|IDHC_MOUSE Isocitrate dehydrogenase [NADP] cytoplasmic OS=Mus musculus GN=Idh1 PE=1 SV=2	2	16	16	15	8	11	11	15	15	15	1	0	0	8	11	11	15	15	15	1	0	0	7	10	10	14	14	14	0	0	0	42.5	42.5	40.3	46.674	414	414;143	9	14	13	21	21
O88848-2;O88848;D3Z067	O88848-2;O88848;D3Z067	2;2;1	2;2;1	2;2;1	ADP-ribosylation factor-like protein 6	Arl6	>sp|O88848-2|ARL6_MOUSE Isoform 2 of ADP-ribosylation factor-like protein 6 OS=Mus musculus GN=Arl6;>sp|O88848|ARL6_MOUSE ADP-ribosylation factor-like protein 6 OS=Mus musculus GN=Arl6 PE=2 SV=1;>tr|D3Z067|D3Z067_MOUSE ADP-ribosylation factor-like protein	3	2	2	2	0	0	0	2	2	1	0	0	0	0	0	0	2	2	1	0	0	0	0	0	0	2	2	1	0	0	0	14	14	14	21.778	193	193;186;194				2	2
O88851	O88851	1	1	1	Putative hydrolase RBBP9	Rbbp9	>sp|O88851|RBBP9_MOUSE Putative hydrolase RBBP9 OS=Mus musculus GN=Rbbp9 PE=1 SV=2	1	1	1	1	0	0	1	1	1	1	0	0	0	0	0	1	1	1	1	0	0	0	0	0	1	1	1	1	0	0	0	8.6	8.6	8.6	20.911	186	186			1	1	1
O88935;O88935-3	O88935;O88935-3	26;25	26;25	2;2	Synapsin-1	Syn1	>sp|O88935|SYN1_MOUSE Synapsin-1 OS=Mus musculus GN=Syn1 PE=1 SV=2;>sp|O88935-3|SYN1_MOUSE Isoform 3 of Synapsin-1 OS=Mus musculus GN=Syn1	2	26	26	2	14	24	22	24	23	24	6	3	1	14	24	22	24	23	24	6	3	1	0	2	2	2	2	2	0	0	0	53	53	4.4	74.096	706	706;678	18	36	32	36	41
O88935-1	O88935-1	23	1	1			>sp|O88935-1|SYN1_MOUSE Isoform Ib of Synapsin-1 OS=Mus musculus GN=Syn1	1	23	1	1	13	21	19	21	20	22	6	3	1	0	0	0	0	0	1	0	0	0	0	0	0	0	0	1	0	0	0	54.5	4.6	4.6	70.034	670	670
O88958	O88958	2	2	2	Glucosamine-6-phosphate isomerase 1	Gnpda1	>sp|O88958|GNPI1_MOUSE Glucosamine-6-phosphate isomerase 1 OS=Mus musculus GN=Gnpda1 PE=2 SV=3	1	2	2	2	0	1	0	0	0	1	0	0	0	0	1	0	0	0	1	0	0	0	0	1	0	0	0	1	0	0	0	11.1	11.1	11.1	32.549	289	289		1
O88986;E9PWY6	O88986;E9PWY6	2;1	2;1	2;1	2-amino-3-ketobutyrate coenzyme A ligase, mitochondrial	Gcat	>sp|O88986|KBL_MOUSE 2-amino-3-ketobutyrate coenzyme A ligase, mitochondrial OS=Mus musculus GN=Gcat PE=1 SV=2;>tr|E9PWY6|E9PWY6_MOUSE 2-amino-3-ketobutyrate coenzyme A ligase, mitochondrial OS=Mus musculus GN=Gcat PE=3 SV=1	2	2	2	2	0	0	0	1	2	1	0	0	0	0	0	0	1	2	1	0	0	0	0	0	0	1	2	1	0	0	0	8.4	8.4	8.4	44.93	416	416;382				1	2
O89051	O89051	11	11	11	Integral membrane protein 2B;BRI2, membrane form;BRI2 intracellular domain;BRI2C, soluble form;Bri23 peptide	Itm2b	>sp|O89051|ITM2B_MOUSE Integral membrane protein 2B OS=Mus musculus GN=Itm2b PE=2 SV=1	1	11	11	11	8	9	9	9	8	8	0	0	0	8	9	9	9	8	8	0	0	0	8	9	9	9	8	8	0	0	0	46.6	46.6	46.6	30.26	266	266	9	10	11	10	9
O89053;G3UYK8;D3YW57	O89053;G3UYK8	9;5;1	9;5;1	9;5;1	Coronin-1A	Coro1a	>sp|O89053|COR1A_MOUSE Coronin-1A OS=Mus musculus GN=Coro1a PE=1 SV=5;>tr|G3UYK8|G3UYK8_MOUSE Coronin OS=Mus musculus GN=Coro1a PE=3 SV=1	3	9	9	9	6	5	5	8	7	9	4	0	0	6	5	5	8	7	9	4	0	0	6	5	5	8	7	9	4	0	0	27.1	27.1	27.1	50.989	461	461;389;233	7	5	5	9	9
P00493	P00493	8	8	8	Hypoxanthine-guanine phosphoribosyltransferase	Hprt1	>sp|P00493|HPRT_MOUSE Hypoxanthine-guanine phosphoribosyltransferase OS=Mus musculus GN=Hprt1 PE=1 SV=3	1	8	8	8	6	8	6	7	7	6	1	0	0	6	8	6	7	7	6	1	0	0	6	8	6	7	7	6	1	0	0	39.9	39.9	39.9	24.57	218	218	10	12	9	10	10
P00920	P00920	2	2	2	Carbonic anhydrase 2	Ca2	>sp|P00920|CAH2_MOUSE Carbonic anhydrase 2 OS=Mus musculus GN=Ca2 PE=1 SV=4	1	2	2	2	0	2	1	1	0	2	1	1	1	0	2	1	1	0	2	1	1	1	0	2	1	1	0	2	1	1	1	10	10	10	29.032	260	260		2	1	1
P01029	P01029	2	2	2	Complement C4-B;Complement C4 beta chain;Complement C4 alpha chain;C4a anaphylatoxin;Complement C4 gamma chain	C4b	>sp|P01029|CO4B_MOUSE Complement C4-B OS=Mus musculus GN=C4b PE=1 SV=3	1	2	2	2	0	0	0	0	2	0	0	0	0	0	0	0	0	2	0	0	0	0	0	0	0	0	2	0	0	0	0	1.4	1.4	1.4	192.91	1738	1738					2
P01831	P01831	6	6	6	Thy-1 membrane glycoprotein	Thy1	>sp|P01831|THY1_MOUSE Thy-1 membrane glycoprotein OS=Mus musculus GN=Thy1 PE=1 SV=1	1	6	6	6	6	6	6	6	6	6	6	6	6	6	6	6	6	6	6	6	6	6	6	6	6	6	6	6	6	6	6	33.3	33.3	33.3	18.08	162	162	8	9	16	8	6
P02088;A8DUK4;E9Q223	P02088;A8DUK4	10;6;3	10;6;3	5;3;2	Hemoglobin subunit beta-1	Hbb-b1	>sp|P02088|HBB1_MOUSE Hemoglobin subunit beta-1 OS=Mus musculus GN=Hbb-b1 PE=1 SV=2;>tr|A8DUK4|A8DUK4_MOUSE Beta-globin OS=Mus musculus GN=Hbb-b1 PE=3 SV=1	3	10	10	5	7	9	8	7	7	8	7	6	6	7	9	8	7	7	8	7	6	6	3	4	4	3	3	3	2	3	2	80.3	80.3	49.7	15.84	147	147;147;103	8	10	9	8	8
P02089;CON__Q3SX09;P02104;CON__P02070	P02089	7;2;1;1	2;0;0;0	2;0;0;0	Hemoglobin subunit beta-2	Hbb-b2	>sp|P02089|HBB2_MOUSE Hemoglobin subunit beta-2 OS=Mus musculus GN=Hbb-b2 PE=1 SV=2	4	7	2	2	5	7	6	4	5	6	7	5	6	1	2	2	0	1	1	2	2	2	1	2	2	0	1	1	2	2	2	46.3	15.6	15.6	15.878	147	147;201;147;145	1	2	2		1
P03930;Q7JCZ0	P03930;Q7JCZ0	1;1	1;1	1;1	ATP synthase protein 8	Mtatp8;mt-Atp8	>sp|P03930|ATP8_MOUSE ATP synthase protein 8 OS=Mus musculus GN=Mtatp8 PE=1 SV=1;>tr|Q7JCZ0|Q7JCZ0_MOUSE ATP synthase protein 8 OS=Mus musculus GN=mt-Atp8 PE=3 SV=1	2	1	1	1	0	0	0	0	0	0	0	0	0	0	0	0	0	0	0	0	0	0	0	0	0	0	0	0	0	0	0	14.9	14.9	14.9	7.7662	67	67;67
P03995;P03995-2	P03995;P03995-2	17;17	17;17	17;17	Glial fibrillary acidic protein	Gfap	>sp|P03995|GFAP_MOUSE Glial fibrillary acidic protein OS=Mus musculus GN=Gfap PE=1 SV=4;>sp|P03995-2|GFAP_MOUSE Isoform 2 of Glial fibrillary acidic protein OS=Mus musculus GN=Gfap	2	17	17	17	0	0	0	10	17	16	12	0	0	0	0	0	10	17	16	12	0	0	0	0	0	10	17	16	12	0	0	38.1	38.1	38.1	49.899	430	430;428				11	19
P04925	P04925	1	1	1	Major prion protein	Prnp	>sp|P04925|PRIO_MOUSE Major prion protein OS=Mus musculus GN=Prnp PE=1 SV=2	1	1	1	1	1	1	1	0	0	0	0	0	1	1	1	1	0	0	0	0	0	1	1	1	1	0	0	0	0	0	1	4.7	4.7	4.7	27.977	254	254	2	2	3
P05063	P05063	16	15	15	Fructose-bisphosphate aldolase C	Aldoc	>sp|P05063|ALDOC_MOUSE Fructose-bisphosphate aldolase C OS=Mus musculus GN=Aldoc PE=1 SV=4	1	16	15	15	13	15	14	14	15	12	4	1	2	12	14	13	13	14	11	3	1	2	12	14	13	13	14	11	3	1	2	52.1	50.1	50.1	39.394	363	363	12	14	14	16	15
A6ZI44;P05064;D3YWI1;A6ZI46;Q9CPQ9;D3YV98;D3Z510;A6ZI47;Q91Y97	A6ZI44;P05064;D3YWI1;A6ZI46;Q9CPQ9;D3YV98;D3Z510;A6ZI47	20;20;15;14;14;13;12;10;1	20;20;15;14;14;13;12;10;1	19;19;14;13;13;13;12;9;0	Fructose-bisphosphate aldolase;Fructose-bisphosphate aldolase A	Aldoa;Aldoart1;Aldoart2	>tr|A6ZI44|A6ZI44_MOUSE Fructose-bisphosphate aldolase OS=Mus musculus GN=Aldoa PE=2 SV=1;>sp|P05064|ALDOA_MOUSE Fructose-bisphosphate aldolase A OS=Mus musculus GN=Aldoa PE=1 SV=2;>tr|D3YWI1|D3YWI1_MOUSE Fructose-bisphosphate aldolase (Fragment) OS=Mus mu	9	20	20	19	14	19	17	19	16	18	13	9	9	14	19	17	19	16	18	13	9	9	13	18	16	18	15	17	12	9	9	51.2	51.2	49.5	45.12	418	418;364;237;419;364;193;131;364;364	20	33	29	32	27
P05132;P05132-2	P05132;P05132-2	9;9	2;2	2;2	cAMP-dependent protein kinase catalytic subunit alpha	Prkaca	>sp|P05132|KAPCA_MOUSE cAMP-dependent protein kinase catalytic subunit alpha OS=Mus musculus GN=Prkaca PE=1 SV=3;>sp|P05132-2|KAPCA_MOUSE Isoform 2 of cAMP-dependent protein kinase catalytic subunit alpha OS=Mus musculus GN=Prkaca	2	9	2	2	5	7	8	9	8	7	3	0	0	1	1	2	2	2	2	0	0	0	1	1	2	2	2	2	0	0	0	20.8	8.3	8.3	40.57	351	351;343	1	1	2	2	3
P05201;F7ALS6	P05201	8;3	8;3	8;3	Aspartate aminotransferase, cytoplasmic	Got1	>sp|P05201|AATC_MOUSE Aspartate aminotransferase, cytoplasmic OS=Mus musculus GN=Got1 PE=1 SV=3	2	8	8	8	5	7	5	2	1	1	1	1	0	5	7	5	2	1	1	1	1	0	5	7	5	2	1	1	1	1	0	27.4	27.4	27.4	46.247	413	413;182	5	7	5	2	2
P05202	P05202	6	6	6	Aspartate aminotransferase, mitochondrial	Got2	>sp|P05202|AATM_MOUSE Aspartate aminotransferase, mitochondrial OS=Mus musculus GN=Got2 PE=1 SV=1	1	6	6	6	3	4	5	2	2	3	5	5	4	3	4	5	2	2	3	5	5	4	3	4	5	2	2	3	5	5	4	14	14	14	47.411	430	430	3	4	7	2	2
P05213;CON__ENSEMBL:ENSBTAP00000016242	P05213;CON__ENSEMBL:ENSBTAP00000016242	31;29	2;2	0;0	Tubulin alpha-1B chain	Tuba1b	>sp|P05213|TBA1B_MOUSE Tubulin alpha-1B chain OS=Mus musculus GN=Tuba1b PE=1 SV=2;>ENSEMBL:ENSBTAP00000016242 (Bos taurus) similar to alpha-tubulin I isoform 1	2	31	2	0	27	31	29	31	31	29	23	12	11	2	2	2	2	2	2	2	1	1	0	0	0	0	0	0	0	0	0	69.4	6	0	50.151	451	451;451	3	4	4	7	4
P05480;Q80XU2	P05480;Q80XU2	5;5	5;5	3;3	Neuronal proto-oncogene tyrosine-protein kinase Src	Src	>sp|P05480|SRC_MOUSE Neuronal proto-oncogene tyrosine-protein kinase Src OS=Mus musculus GN=Src PE=1 SV=4;>tr|Q80XU2|Q80XU2_MOUSE Neuronal proto-oncogene tyrosine-protein kinase Src OS=Mus musculus GN=Src PE=2 SV=1	2	5	5	3	0	1	2	3	3	4	0	0	0	0	1	2	3	3	4	0	0	0	0	0	0	1	1	2	0	0	0	10.5	10.5	7.2	60.644	541	541;535		2	2	3	3
G5E8N5;P06151;D3YZQ9;D3Z736;P00342;D3YZE4;D3YVR7	G5E8N5;P06151;D3YZQ9;D3Z736	10;10;7;7;2;2;2	9;9;6;6;1;1;1	9;9;6;6;1;1;1	L-lactate dehydrogenase;L-lactate dehydrogenase A chain	Ldha	>tr|G5E8N5|G5E8N5_MOUSE L-lactate dehydrogenase OS=Mus musculus GN=Ldha PE=3 SV=1;>sp|P06151|LDHA_MOUSE L-lactate dehydrogenase A chain OS=Mus musculus GN=Ldha PE=1 SV=3;>tr|D3YZQ9|D3YZQ9_MOUSE L-lactate dehydrogenase (Fragment) OS=Mus musculus GN=Ldha PE=	7	10	9	9	8	9	7	5	5	5	1	2	1	7	8	6	4	4	4	1	2	1	7	8	6	4	4	4	1	2	1	29.6	26.3	26.3	39.758	361	361;332;273;237;332;237;235	7	8	6	4	4
P06332	P06332	1	1	1	T-cell surface glycoprotein CD4	Cd4	>sp|P06332|CD4_MOUSE T-cell surface glycoprotein CD4 OS=Mus musculus GN=Cd4 PE=1 SV=1	1	1	1	1	0	1	0	0	0	0	0	0	0	0	1	0	0	0	0	0	0	0	0	1	0	0	0	0	0	0	0	1.8	1.8	1.8	51.296	457	457		1
P06837	P06837	4	4	4	Neuromodulin	Gap43	>sp|P06837|NEUM_MOUSE Neuromodulin OS=Mus musculus GN=Gap43 PE=1 SV=1	1	4	4	4	1	3	3	1	1	1	0	0	0	1	3	3	1	1	1	0	0	0	1	3	3	1	1	1	0	0	0	37.4	37.4	37.4	23.632	227	227	1	3	3	1	1
P07724	P07724	9	9	9	Serum albumin	Alb	>sp|P07724|ALBU_MOUSE Serum albumin OS=Mus musculus GN=Alb PE=1 SV=3	1	9	9	9	6	6	5	8	8	7	1	0	0	6	6	5	8	8	7	1	0	0	6	6	5	8	8	7	1	0	0	15.5	15.5	15.5	68.692	608	608	6	7	5	9	8
P07901;B7ZC50;B7ZC49;A2A6A2	P07901	42;13;9;9	26;6;6;6	26;6;6;6	Heat shock protein HSP 90-alpha	Hsp90aa1	>sp|P07901|HS90A_MOUSE Heat shock protein HSP 90-alpha OS=Mus musculus GN=Hsp90aa1 PE=1 SV=4	4	42	26	26	26	39	36	40	40	38	9	4	1	16	25	22	25	25	23	2	1	0	16	25	22	25	25	23	2	1	0	42.4	28.9	28.9	84.787	733	733;201;103;98	19	33	27	34	38
P08113;F7C312	P08113	18;7	16;7	16;7	Endoplasmin	Hsp90b1	>sp|P08113|ENPL_MOUSE Endoplasmin OS=Mus musculus GN=Hsp90b1 PE=1 SV=2	2	18	16	16	8	8	8	14	14	15	4	3	1	6	6	6	12	12	13	2	2	1	6	6	6	12	12	13	2	2	1	29.8	28.1	28.1	92.475	802	802;373	6	6	6	14	13
P08226;G3UWN5;E9Q327;G3UZM8	P08226;G3UWN5	5;4;2;2	5;4;2;2	5;4;2;2	Apolipoprotein E	Apoe	>sp|P08226|APOE_MOUSE Apolipoprotein E OS=Mus musculus GN=Apoe PE=1 SV=2;>tr|G3UWN5|G3UWN5_MOUSE Apolipoprotein E (Fragment) OS=Mus musculus GN=Apoe PE=4 SV=1	4	5	5	5	2	5	4	5	5	5	3	4	3	2	5	4	5	5	5	3	4	3	2	5	4	5	5	5	3	4	3	19.9	19.9	19.9	35.866	311	311;232;221;146	2	5	4	6	6
P08228	P08228	4	4	4	Superoxide dismutase [Cu-Zn]	Sod1	>sp|P08228|SODC_MOUSE Superoxide dismutase [Cu-Zn] OS=Mus musculus GN=Sod1 PE=1 SV=2	1	4	4	4	4	3	3	1	1	1	0	0	0	4	3	3	1	1	1	0	0	0	4	3	3	1	1	1	0	0	0	32.5	32.5	32.5	15.942	154	154	4	3	3	1	1
P08249	P08249	5	5	5	Malate dehydrogenase, mitochondrial	Mdh2	>sp|P08249|MDHM_MOUSE Malate dehydrogenase, mitochondrial OS=Mus musculus GN=Mdh2 PE=1 SV=3	1	5	5	5	2	5	3	2	3	0	3	2	1	2	5	3	2	3	0	3	2	1	2	5	3	2	3	0	3	2	1	16.6	16.6	16.6	35.611	338	338	2	5	3	2	3
P08414;Q8BGR3;P58801	P08414;Q8BGR3	7;7;1	7;7;1	7;7;1	Calcium/calmodulin-dependent protein kinase type IV	Camk4	>sp|P08414|KCC4_MOUSE Calcium/calmodulin-dependent protein kinase type IV OS=Mus musculus GN=Camk4 PE=1 SV=2;>tr|Q8BGR3|Q8BGR3_MOUSE Calcium/calmodulin-dependent protein kinase IV OS=Mus musculus GN=Camk4 PE=2 SV=1	3	7	7	7	2	4	3	5	5	6	0	0	0	2	4	3	5	5	6	0	0	0	2	4	3	5	5	6	0	0	0	14.3	14.3	14.3	52.627	469	469;469;539	2	4	3	5	5
P08551	P08551	9	9	7	Neurofilament light polypeptide	Nefl	>sp|P08551|NFL_MOUSE Neurofilament light polypeptide OS=Mus musculus GN=Nefl PE=1 SV=5	1	9	9	7	2	1	1	2	4	2	7	0	0	2	1	1	2	4	2	7	0	0	1	1	0	1	2	1	6	0	0	15.7	15.7	12	61.508	543	543	2	1	1	2	4
P08553;D3YZ35	P08553;D3YZ35	9;6	7;4	7;4	Neurofilament medium polypeptide	Nefm	>sp|P08553|NFM_MOUSE Neurofilament medium polypeptide OS=Mus musculus GN=Nefm PE=1 SV=4;>tr|D3YZ35|D3YZ35_MOUSE Neurofilament medium polypeptide OS=Mus musculus GN=Nefm PE=4 SV=1	2	9	7	7	2	0	2	3	4	3	8	0	0	1	0	1	2	2	2	7	0	0	1	0	1	2	2	2	7	0	0	15.4	13.1	13.1	95.915	848	848;470	1		1	2	2
P08752;P50149;Q3V3I2;P20612;A2AE32;F6QPU5	P08752	11;2;2;2;2;1	9;1;1;1;1;1	7;0;0;0;0;0	Guanine nucleotide-binding protein G(i) subunit alpha-2	Gnai2	>sp|P08752|GNAI2_MOUSE Guanine nucleotide-binding protein G(i) subunit alpha-2 OS=Mus musculus GN=Gnai2 PE=1 SV=5	6	11	9	7	9	8	8	11	11	11	4	1	1	7	6	6	9	9	9	2	0	0	5	5	5	7	7	7	2	0	0	35.5	29	22.5	40.489	355	355;354;354;350;232;281	11	11	10	14	14
P08775	P08775	3	3	3	DNA-directed RNA polymerase II subunit RPB1	Polr2a	>sp|P08775|RPB1_MOUSE DNA-directed RNA polymerase II subunit RPB1 OS=Mus musculus GN=Polr2a PE=1 SV=3	1	3	3	3	0	0	0	3	2	2	0	0	0	0	0	0	3	2	2	0	0	0	0	0	0	3	2	2	0	0	0	1.7	1.7	1.7	217.17	1970	1970				3	2
P09405	P09405	7	7	7	Nucleolin	Ncl	>sp|P09405|NUCL_MOUSE Nucleolin OS=Mus musculus GN=Ncl PE=1 SV=2	1	7	7	7	3	2	3	4	4	4	0	0	0	3	2	3	4	4	4	0	0	0	3	2	3	4	4	4	0	0	0	10	10	10	76.722	707	707	3	2	3	4	4
P09411;P09041	P09411	20;4	20;4	20;4	Phosphoglycerate kinase 1	Pgk1	>sp|P09411|PGK1_MOUSE Phosphoglycerate kinase 1 OS=Mus musculus GN=Pgk1 PE=1 SV=4	2	20	20	20	14	14	15	18	19	18	10	3	2	14	14	15	18	19	18	10	3	2	14	14	15	18	19	18	10	3	2	63.8	63.8	63.8	44.55	417	417;417	23	23	27	33	33
P09671	P09671	3	3	3	Superoxide dismutase [Mn], mitochondrial	Sod2	>sp|P09671|SODM_MOUSE Superoxide dismutase [Mn], mitochondrial OS=Mus musculus GN=Sod2 PE=1 SV=3	1	3	3	3	2	2	2	2	2	2	1	1	0	2	2	2	2	2	2	1	1	0	2	2	2	2	2	2	1	1	0	16.7	16.7	16.7	24.603	222	222	2	2	2	2	2
P0C192;D3Z2D1;D3YZP3;Q99PH1;Q8C031	P0C192;D3Z2D1;D3YZP3	4;3;2;1;1	4;3;2;1;1	4;3;2;1;1	Leucine-rich repeat-containing protein 4B	Lrrc4b	>sp|P0C192|LRC4B_MOUSE Leucine-rich repeat-containing protein 4B OS=Mus musculus GN=Lrrc4b PE=1 SV=1;>tr|D3Z2D1|D3Z2D1_MOUSE Leucine-rich repeat-containing protein 4B (Fragment) OS=Mus musculus GN=Lrrc4b PE=4 SV=1;>tr|D3YZP3|D3YZP3_MOUSE Leucine-rich repea	5	4	4	4	1	1	0	4	1	1	0	0	0	1	1	0	4	1	1	0	0	0	1	1	0	4	1	1	0	0	0	7.3	7.3	7.3	76.155	709	709;234;218;652;640	1	1		4	1
P10126;D3YZ68;D3Z3I8	P10126;D3YZ68;D3Z3I8	13;9;8	7;6;5	7;6;5	Elongation factor 1-alpha 1	Eef1a1	>sp|P10126|EF1A1_MOUSE Elongation factor 1-alpha 1 OS=Mus musculus GN=Eef1a1 PE=1 SV=3;>tr|D3YZ68|D3YZ68_MOUSE Elongation factor 1-alpha 1 (Fragment) OS=Mus musculus GN=Eef1a1 PE=4 SV=1;>tr|D3Z3I8|D3Z3I8_MOUSE Elongation factor 1-alpha 1 (Fragment) OS=Mus	3	13	7	7	10	11	10	12	13	13	7	4	2	4	6	5	6	7	7	2	0	0	4	6	5	6	7	7	2	0	0	34.2	20.1	20.1	50.113	462	462;249;186	7	12	9	11	12
P10404;P11370;B2RQY6	P10404;P11370	3;2;1	3;2;1	3;2;1	MLV-related proviral Env polyprotein;Surface protein;Transmembrane protein;Retrovirus-related Env polyprotein from Fv-4 locus	Fv4	>sp|P10404|ENV1_MOUSE MLV-related proviral Env polyprotein OS=Mus musculus PE=2 SV=3;>sp|P11370|ENV2_MOUSE Retrovirus-related Env polyprotein from Fv-4 locus OS=Mus musculus GN=Fv4 PE=1 SV=2	3	3	3	3	0	0	0	3	1	3	0	0	0	0	0	0	3	1	3	0	0	0	0	0	0	3	1	3	0	0	0	5.6	5.6	5.6	69.612	641	641;679;695				3	1
P10518	P10518	17	17	17	Delta-aminolevulinic acid dehydratase	Alad	>sp|P10518|HEM2_MOUSE Delta-aminolevulinic acid dehydratase OS=Mus musculus GN=Alad PE=1 SV=1	1	17	17	17	13	17	16	8	9	11	0	0	0	13	17	16	8	9	11	0	0	0	13	17	16	8	9	11	0	0	0	66.1	66.1	66.1	36.023	330	330	20	31	23	11	12
P10605	P10605	7	7	7	Cathepsin B;Cathepsin B light chain;Cathepsin B heavy chain	Ctsb	>sp|P10605|CATB_MOUSE Cathepsin B OS=Mus musculus GN=Ctsb PE=1 SV=2	1	7	7	7	3	3	1	6	7	5	0	0	0	3	3	1	6	7	5	0	0	0	3	3	1	6	7	5	0	0	0	25.1	25.1	25.1	37.279	339	339	3	3	1	8	9
P10630-2;P10630;Q8BTU6;E9Q561;D6RJ11;D6RJ60	P10630-2;P10630;Q8BTU6;E9Q561	18;18;15;15;1;1	9;9;6;8;0;0	9;9;6;8;0;0	Eukaryotic initiation factor 4A-II	Eif4a2	>sp|P10630-2|IF4A2_MOUSE Isoform 2 of Eukaryotic initiation factor 4A-II OS=Mus musculus GN=Eif4a2;>sp|P10630|IF4A2_MOUSE Eukaryotic initiation factor 4A-II OS=Mus musculus GN=Eif4a2 PE=2 SV=2;>tr|Q8BTU6|Q8BTU6_MOUSE Eukaryotic initiation factor 4A-II OS=M	6	18	9	9	12	15	12	15	16	16	4	1	1	6	7	4	6	7	8	0	0	0	6	7	4	6	7	8	0	0	0	53.4	29.9	29.9	46.489	408	408;407;362;312;97;96	6	7	4	6	7
P10711;E9PYD5;P10711-2	P10711;E9PYD5	3;2;1	3;2;1	3;2;1	Transcription elongation factor A protein 1	Tcea1	>sp|P10711|TCEA1_MOUSE Transcription elongation factor A protein 1 OS=Mus musculus GN=Tcea1 PE=1 SV=2;>tr|E9PYD5|E9PYD5_MOUSE Transcription elongation factor A protein 1 OS=Mus musculus GN=Tcea1 PE=4 SV=1	3	3	3	3	0	0	0	1	2	3	0	0	0	0	0	0	1	2	3	0	0	0	0	0	0	1	2	3	0	0	0	12.3	12.3	12.3	33.88	301	301;312;266				1	2
P11499;E9Q3D6;E9PX27;D3Z1R1;E9Q0C3	P11499	49;12;10;8;7	49;12;10;8;7	31;8;5;3;7	Heat shock protein HSP 90-beta	Hsp90ab1	>sp|P11499|HS90B_MOUSE Heat shock protein HSP 90-beta OS=Mus musculus GN=Hsp90ab1 PE=1 SV=3	5	49	49	31	33	40	39	44	46	44	20	6	1	33	40	39	44	46	44	20	6	1	21	24	23	27	29	27	11	2	0	60.9	60.9	47.2	83.28	724	724;189;112;76;161	42	63	55	75	71
F8WIS9;P11798;P11798-2;F8WHB5;F6WHR9;D3Z7K9	F8WIS9;P11798	22;22;10;10;5;3	22;22;10;10;5;3	16;16;10;10;2;2	Calcium/calmodulin-dependent protein kinase type II subunit alpha	Camk2a	>tr|F8WIS9|F8WIS9_MOUSE Calcium/calmodulin-dependent protein kinase type II subunit alpha OS=Mus musculus GN=Camk2a PE=4 SV=1;>sp|P11798|KCC2A_MOUSE Calcium/calmodulin-dependent protein kinase type II subunit alpha OS=Mus musculus GN=Camk2a PE=1 SV=2	6	22	22	16	17	17	17	20	18	20	17	0	1	17	17	17	20	18	20	17	0	1	12	11	11	14	12	14	12	0	0	50.1	50.1	37.8	55.347	489	489;478;200;189;177;108	22	21	23	25	22
P11881;P11881-3;P11881-2;P11881-4;P11881-5;P11881-6;P11881-7;P11881-8;Q9Z329;P70227;Q9Z329-3;B2KF92;B2KF89	P11881;P11881-3;P11881-2;P11881-4;P11881-5;P11881-6;P11881-7;P11881-8	6;6;6;6;6;6;6;6;1;1;1;1;1	6;6;6;6;6;6;6;6;1;1;1;1;1	6;6;6;6;6;6;6;6;1;1;1;1;1	Inositol 1,4,5-trisphosphate receptor type 1	Itpr1	>sp|P11881|ITPR1_MOUSE Inositol 1,4,5-trisphosphate receptor type 1 OS=Mus musculus GN=Itpr1 PE=1 SV=2;>sp|P11881-3|ITPR1_MOUSE Isoform 3 of Inositol 1,4,5-trisphosphate receptor type 1 OS=Mus musculus GN=Itpr1;>sp|P11881-2|ITPR1_MOUSE Isoform 2 of Inosito	13	6	6	6	3	2	2	6	3	3	0	0	0	3	2	2	6	3	3	0	0	0	3	2	2	6	3	3	0	0	0	2.1	2.1	2.1	313.16	2749	2749;2748;2734;2733;2732;2717;2709;2694;2701;2670;2668;806;633	3	2	2	6	3
P11983;P11983-2;F2Z483	P11983;P11983-2	19;16;4	19;16;4	19;16;4	T-complex protein 1 subunit alpha	Tcp1	>sp|P11983|TCPA_MOUSE T-complex protein 1 subunit alpha OS=Mus musculus GN=Tcp1 PE=1 SV=3;>sp|P11983-2|TCPA_MOUSE Isoform 2 of T-complex protein 1 subunit alpha OS=Mus musculus GN=Tcp1	3	19	19	19	7	15	14	16	18	18	5	1	0	7	15	14	16	18	18	5	1	0	7	15	14	16	18	18	5	1	0	49.8	49.8	49.8	60.448	556	556;507;103	7	18	18	21	21
P12023;P12023-3;P12023-2	P12023;P12023-3;P12023-2	4;4;4	4;4;4	3;3;3	Amyloid beta A4 protein;N-APP;Soluble APP-alpha;Soluble APP-beta;C99;Beta-amyloid protein 42;Beta-amyloid protein 40;C83;P3(42);P3(40);C80;Gamma-secretase C-terminal fragment 59;Gamma-secretase C-terminal fragment 57;Gamma-secretase C-terminal fragment 50;C31	App	>sp|P12023|A4_MOUSE Amyloid beta A4 protein OS=Mus musculus GN=App PE=1 SV=3;>sp|P12023-3|A4_MOUSE Isoform APP751 of Amyloid beta A4 protein OS=Mus musculus GN=App;>sp|P12023-2|A4_MOUSE Isoform APP695 of Amyloid beta A4 protein OS=Mus musculus GN=App	3	4	4	3	1	1	1	2	1	3	0	0	0	1	1	1	2	1	3	0	0	0	1	1	1	2	1	3	0	0	0	5.5	5.5	4.4	86.721	770	770;735;695	1	1	1	2	2
P12382	P12382	23	19	19	6-phosphofructokinase, liver type	Pfkl	>sp|P12382|K6PL_MOUSE 6-phosphofructokinase, liver type OS=Mus musculus GN=Pfkl PE=1 SV=4	1	23	19	19	11	17	16	21	18	18	5	0	0	7	13	12	17	14	15	3	0	0	7	13	12	17	14	15	3	0	0	32.9	27.1	27.1	85.359	780	780	9	20	14	20	19
P12657	P12657	1	1	1	Muscarinic acetylcholine receptor M1	Chrm1	>sp|P12657|ACM1_MOUSE Muscarinic acetylcholine receptor M1 OS=Mus musculus GN=Chrm1 PE=2 SV=2	1	1	1	1	1	1	1	1	0	1	0	0	0	1	1	1	1	0	1	0	0	0	1	1	1	1	0	1	0	0	0	2.8	2.8	2.8	51.378	460	460	1	1	1	1
P12658;Q08331	P12658;Q08331	2;1	2;1	2;1	Calbindin;Calretinin	Calb1;Calb2	>sp|P12658|CALB1_MOUSE Calbindin OS=Mus musculus GN=Calb1 PE=1 SV=2;>sp|Q08331|CALB2_MOUSE Calretinin OS=Mus musculus GN=Calb2 PE=1 SV=3	2	2	2	2	1	2	1	1	0	1	0	0	0	1	2	1	1	0	1	0	0	0	1	2	1	1	0	1	0	0	0	12.3	12.3	12.3	29.994	261	261;271	1	2	1	1
P12815	P12815	3	3	3	Programmed cell death protein 6	Pdcd6	>sp|P12815|PDCD6_MOUSE Programmed cell death protein 6 OS=Mus musculus GN=Pdcd6 PE=1 SV=2	1	3	3	3	2	3	2	3	2	3	0	0	0	2	3	2	3	2	3	0	0	0	2	3	2	3	2	3	0	0	0	17.8	17.8	17.8	21.867	191	191	2	3	2	3	2
P12960	P12960	34	34	34	Contactin-1	Cntn1	>sp|P12960|CNTN1_MOUSE Contactin-1 OS=Mus musculus GN=Cntn1 PE=1 SV=1	1	34	34	34	21	25	30	18	19	22	26	25	30	21	25	30	18	19	22	26	25	30	21	25	30	18	19	22	26	25	30	41.7	41.7	41.7	113.39	1020	1020	26	33	38	21	22
P13020;P13020-2;CON__Q3SX14;A6PWS5	P13020;P13020-2;CON__Q3SX14;A6PWS5	3;3;2;2	3;3;2;2	3;3;2;2	Gelsolin	Gsn	>sp|P13020|GELS_MOUSE Gelsolin OS=Mus musculus GN=Gsn PE=1 SV=3;>sp|P13020-2|GELS_MOUSE Isoform 2 of Gelsolin OS=Mus musculus GN=Gsn;>Q3SX14 TREMBL:Q3SX14 (Bos taurus) Similar to Gelsolin;>tr|A6PWS5|A6PWS5_MOUSE Gelsolin (Fragment) OS=Mus musculus GN=Gsn P	4	3	3	3	0	0	0	0	0	0	1	0	0	0	0	0	0	0	0	1	0	0	0	0	0	0	0	0	1	0	0	4.1	4.1	4.1	85.941	780	780;731;781;251
P13439	P13439	1	1	1	Uridine 5-monophosphate synthase;Orotate phosphoribosyltransferase;Orotidine 5-phosphate decarboxylase	Umps	>sp|P13439|UMPS_MOUSE Uridine 5-monophosphate synthase OS=Mus musculus GN=Umps PE=2 SV=3	1	1	1	1	0	0	0	1	1	1	0	0	0	0	0	0	1	1	1	0	0	0	0	0	0	1	1	1	0	0	0	2.9	2.9	2.9	52.292	481	481				1	1
P13595;E9QB01;P13595-2;E9Q589;P13595-3;P13595-4	P13595;E9QB01;P13595-2;E9Q589;P13595-3;P13595-4	22;21;21;19;19;15	22;21;21;19;19;15	22;21;21;19;19;15	Neural cell adhesion molecule 1	Ncam1	>sp|P13595|NCAM1_MOUSE Neural cell adhesion molecule 1 OS=Mus musculus GN=Ncam1 PE=1 SV=3;>tr|E9QB01|E9QB01_MOUSE Neural cell adhesion molecule 1 OS=Mus musculus GN=Ncam1 PE=4 SV=1;>sp|P13595-2|NCAM1_MOUSE Isoform 2 of Neural cell adhesion molecule 1 OS=Mu	6	22	22	22	17	19	19	16	15	14	13	13	15	17	19	19	16	15	14	13	13	15	17	19	19	16	15	14	13	13	15	28.5	28.5	28.5	119.43	1115	1115;848;848;725;725;605	21	26	28	19	19
P13707;E0CXN5	P13707;E0CXN5	8;7	7;6	7;6	Glycerol-3-phosphate dehydrogenase [NAD(+)], cytoplasmic	Gpd1	>sp|P13707|GPDA_MOUSE Glycerol-3-phosphate dehydrogenase [NAD(+)], cytoplasmic OS=Mus musculus GN=Gpd1 PE=1 SV=3;>tr|E0CXN5|E0CXN5_MOUSE Glycerol-3-phosphate dehydrogenase [NAD(+)], cytoplasmic OS=Mus musculus GN=Gpd1 PE=3 SV=1	2	8	7	7	6	6	6	7	7	6	0	0	0	5	5	5	6	6	5	0	0	0	5	5	5	6	6	5	0	0	0	31.2	28.1	28.1	37.572	349	349;326	5	5	5	6	6
P14094	P14094	19	19	19	Sodium/potassium-transporting ATPase subunit beta-1	Atp1b1	>sp|P14094|AT1B1_MOUSE Sodium/potassium-transporting ATPase subunit beta-1 OS=Mus musculus GN=Atp1b1 PE=1 SV=1	1	19	19	19	15	17	16	17	18	17	5	1	2	15	17	16	17	18	17	5	1	2	15	17	16	17	18	17	5	1	2	48.7	48.7	48.7	35.194	304	304	23	28	28	30	32
P14106	P14106	6	6	6	Complement C1q subcomponent subunit B	C1qb	>sp|P14106|C1QB_MOUSE Complement C1q subcomponent subunit B OS=Mus musculus GN=C1qb PE=1 SV=2	1	6	6	6	4	6	5	6	6	6	6	6	5	4	6	5	6	6	6	6	6	5	4	6	5	6	6	6	6	6	5	27.3	27.3	27.3	26.717	253	253	4	6	6	7	7
P14131	P14131	4	4	4	40S ribosomal protein S16	Rps16	>sp|P14131|RS16_MOUSE 40S ribosomal protein S16 OS=Mus musculus GN=Rps16 PE=2 SV=4	1	4	4	4	1	0	2	3	2	3	1	1	1	1	0	2	3	2	3	1	1	1	1	0	2	3	2	3	1	1	1	25.3	25.3	25.3	16.445	146	146	1		2	3	2
P14152;B1ATQ3	P14152	8;3	8;3	8;3	Malate dehydrogenase, cytoplasmic	Mdh1	>sp|P14152|MDHC_MOUSE Malate dehydrogenase, cytoplasmic OS=Mus musculus GN=Mdh1 PE=1 SV=3	2	8	8	8	6	7	7	4	4	3	3	3	2	6	7	7	4	4	3	3	3	2	6	7	7	4	4	3	3	3	2	38.6	38.6	38.6	36.511	334	334;156	6	8	8	4	4
P14231;I7HIF3	P14231;I7HIF3	5;3	5;3	5;3	Sodium/potassium-transporting ATPase subunit beta-2	Atp1b2	>sp|P14231|AT1B2_MOUSE Sodium/potassium-transporting ATPase subunit beta-2 OS=Mus musculus GN=Atp1b2 PE=1 SV=2;>tr|I7HIF3|I7HIF3_MOUSE ATPase, Na+/K+ transporting, beta 2 polypeptide (Fragment) OS=Mus musculus GN=Atp1b2 PE=3 SV=1	2	5	5	5	4	3	5	4	3	4	2	1	0	4	3	5	4	3	4	2	1	0	4	3	5	4	3	4	2	1	0	14.8	14.8	14.8	33.344	290	290;136	7	6	6	6	5
P14576;E9PXC0;P14576-2	P14576;E9PXC0	3;2;1	3;2;1	3;2;1	Signal recognition particle 54 kDa protein	Srp54;Srp54c	>sp|P14576|SRP54_MOUSE Signal recognition particle 54 kDa protein OS=Mus musculus GN=Srp54 PE=1 SV=2;>tr|E9PXC0|E9PXC0_MOUSE Protein Srp54a OS=Mus musculus GN=Srp54c PE=3 SV=1	3	3	3	3	0	0	0	2	1	1	0	0	0	0	0	0	2	1	1	0	0	0	0	0	0	2	1	1	0	0	0	8.7	8.7	8.7	55.72	504	504;504;103				2	1
P14602;P14602-2;P14602-3	P14602;P14602-2;P14602-3	1;1;1	1;1;1	1;1;1	Heat shock protein beta-1	Hspb1	>sp|P14602|HSPB1_MOUSE Heat shock protein beta-1 OS=Mus musculus GN=Hspb1 PE=1 SV=3;>sp|P14602-2|HSPB1_MOUSE Isoform B of Heat shock protein beta-1 OS=Mus musculus GN=Hspb1;>sp|P14602-3|HSPB1_MOUSE Isoform C of Heat shock protein beta-1 OS=Mus musculus GN=	3	1	1	1	0	0	0	0	1	0	0	0	0	0	0	0	0	1	0	0	0	0	0	0	0	0	1	0	0	0	0	8.1	8.1	8.1	23.014	209	209;197;175					1
P14685;F7B7L8	P14685	32;11	32;11	32;11	26S proteasome non-ATPase regulatory subunit 3	Psmd3	>sp|P14685|PSMD3_MOUSE 26S proteasome non-ATPase regulatory subunit 3 OS=Mus musculus GN=Psmd3 PE=1 SV=3	2	32	32	32	19	30	25	31	28	27	0	0	0	19	30	25	31	28	27	0	0	0	19	30	25	31	28	27	0	0	0	64	64	64	60.718	530	530;222	24	46	40	49	39
P14869;E9Q070;D3YVM5	P14869;E9Q070;D3YVM5	4;4;2	4;4;2	4;4;2	60S acidic ribosomal protein P0	Rplp0;Gm8730	>sp|P14869|RLA0_MOUSE 60S acidic ribosomal protein P0 OS=Mus musculus GN=Rplp0 PE=1 SV=3;>tr|E9Q070|E9Q070_MOUSE Uncharacterized protein OS=Mus musculus GN=Gm8730 PE=3 SV=1;>tr|D3YVM5|D3YVM5_MOUSE 60S acidic ribosomal protein P0 (Fragment) OS=Mus musculus	3	4	4	4	3	0	1	2	2	2	0	0	0	3	0	1	2	2	2	0	0	0	3	0	1	2	2	2	0	0	0	19.9	19.9	19.9	34.216	317	317;317;145	3		1	2	2
P14873	P14873	60	60	59	Microtubule-associated protein 1B;MAP1 light chain LC1	Map1b	>sp|P14873|MAP1B_MOUSE Microtubule-associated protein 1B OS=Mus musculus GN=Map1b PE=1 SV=2	1	60	60	59	39	45	47	50	47	46	5	1	1	39	45	47	50	47	46	5	1	1	38	44	46	49	46	45	4	0	1	38.4	38.4	37.9	270.25	2464	2464	41	54	56	60	58
P15105;D3YVK1;D3Z121	P15105;D3YVK1	11;6;4	11;6;4	11;6;4	Glutamine synthetase	Glul	>sp|P15105|GLNA_MOUSE Glutamine synthetase OS=Mus musculus GN=Glul PE=1 SV=6;>tr|D3YVK1|D3YVK1_MOUSE Glutamine synthetase (Fragment) OS=Mus musculus GN=Glul PE=3 SV=1	3	11	11	11	8	10	10	10	9	9	3	6	1	8	10	10	10	9	9	3	6	1	8	10	10	10	9	9	3	6	1	31.9	31.9	31.9	42.119	373	373;199;109	11	16	16	18	14
P15209;P15209-3;P15209-4	P15209;P15209-3;P15209-4	8;8;8	8;8;8	2;2;2	BDNF/NT-3 growth factors receptor	Ntrk2	>sp|P15209|NTRK2_MOUSE BDNF/NT-3 growth factors receptor OS=Mus musculus GN=Ntrk2 PE=1 SV=1;>sp|P15209-3|NTRK2_MOUSE Isoform L1 of BDNF/NT-3 growth factors receptor OS=Mus musculus GN=Ntrk2;>sp|P15209-4|NTRK2_MOUSE Isoform L10 of BDNF/NT-3 growth factors r	3	8	8	2	2	5	4	6	4	4	0	0	0	2	5	4	6	4	4	0	0	0	1	2	2	2	2	1	0	0	0	13.8	13.8	4.6	92.132	821	821;772;749	2	5	6	7	5
P15532	P15532	10	2	2	Nucleoside diphosphate kinase A	Nme1	>sp|P15532|NDKA_MOUSE Nucleoside diphosphate kinase A OS=Mus musculus GN=Nme1 PE=1 SV=1	1	10	2	2	3	9	9	9	7	9	1	1	1	0	2	2	2	2	2	1	0	0	0	2	2	2	2	2	1	0	0	69.1	12.5	12.5	17.208	152	152		2	2	2	2
P16045	P16045	1	1	1	Galectin-1	Lgals1	>sp|P16045|LEG1_MOUSE Galectin-1 OS=Mus musculus GN=Lgals1 PE=1 SV=3	1	1	1	1	1	1	1	1	1	1	0	0	0	1	1	1	1	1	1	0	0	0	1	1	1	1	1	1	0	0	0	5.9	5.9	5.9	14.866	135	135	1	1	1	1	1
P16054;P23298;D3YWQ8	P16054	13;1;1	13;1;1	13;1;1	Protein kinase C epsilon type	Prkce	>sp|P16054|KPCE_MOUSE Protein kinase C epsilon type OS=Mus musculus GN=Prkce PE=1 SV=1	3	13	13	13	3	7	4	8	9	5	0	0	0	3	7	4	8	9	5	0	0	0	3	7	4	8	9	5	0	0	0	20.5	20.5	20.5	83.56	737	737;683;601	3	8	5	9	10
P16125;D3Z7F0	P16125;D3Z7F0	13;7	13;7	12;6	L-lactate dehydrogenase B chain;L-lactate dehydrogenase	Ldhb	>sp|P16125|LDHB_MOUSE L-lactate dehydrogenase B chain OS=Mus musculus GN=Ldhb PE=1 SV=2;>tr|D3Z7F0|D3Z7F0_MOUSE L-lactate dehydrogenase (Fragment) OS=Mus musculus GN=Ldhb PE=3 SV=1	2	13	13	12	9	12	11	9	10	11	4	5	2	9	12	11	9	10	11	4	5	2	8	11	10	8	9	10	4	5	2	46.1	46.1	42.5	36.572	334	334;198	11	15	13	11	13
P16330;P16330-2	P16330;P16330-2	27;27	27;27	27;27	2,3-cyclic-nucleotide 3-phosphodiesterase	Cnp	>sp|P16330|CN37_MOUSE 2,3-cyclic-nucleotide 3-phosphodiesterase OS=Mus musculus GN=Cnp PE=1 SV=3;>sp|P16330-2|CN37_MOUSE Isoform CNPI of 2,3-cyclic-nucleotide 3-phosphodiesterase OS=Mus musculus GN=Cnp	2	27	27	27	17	20	21	27	26	24	16	2	0	17	20	21	27	26	24	16	2	0	17	20	21	27	26	24	16	2	0	57.4	57.4	57.4	47.123	420	420;400	19	25	24	36	34
Q62167;P16381	Q62167;P16381	9;9	8;8	1;1	ATP-dependent RNA helicase DDX3X;Putative ATP-dependent RNA helicase Pl10	Ddx3x;D1Pas1	>sp|Q62167|DDX3X_MOUSE ATP-dependent RNA helicase DDX3X OS=Mus musculus GN=Ddx3x PE=1 SV=3;>sp|P16381|DDX3L_MOUSE Putative ATP-dependent RNA helicase Pl10 OS=Mus musculus GN=D1Pas1 PE=1 SV=1	2	9	8	1	2	2	3	8	8	6	2	0	0	2	2	3	8	7	6	2	0	0	0	0	0	1	1	1	0	0	0	15.1	13.4	1.8	73.101	662	662;660	2	2	3	8	7
P16388;P16390;Q61762;Q61762-3;B2RQA1	P16388;P16390	9;6;2;2;2	9;6;2;2;2	3;0;0;0;0	Potassium voltage-gated channel subfamily A member 1;Potassium voltage-gated channel subfamily A member 3	Kcna1;Kcna3	>sp|P16388|KCNA1_MOUSE Potassium voltage-gated channel subfamily A member 1 OS=Mus musculus GN=Kcna1 PE=2 SV=1;>sp|P16390|KCNA3_MOUSE Potassium voltage-gated channel subfamily A member 3 OS=Mus musculus GN=Kcna3 PE=2 SV=3	5	9	9	3	7	9	8	8	8	8	0	0	0	7	9	8	8	8	8	0	0	0	2	3	2	2	2	2	0	0	0	23.2	23.2	10.1	56.409	495	495;528;602;514;511	8	10	8	9	8
P16460;J3QNG0	P16460;J3QNG0	9;7	9;7	9;7	Argininosuccinate synthase	Ass1	>sp|P16460|ASSY_MOUSE Argininosuccinate synthase OS=Mus musculus GN=Ass1 PE=1 SV=1;>tr|J3QNG0|J3QNG0_MOUSE Argininosuccinate synthase OS=Mus musculus GN=Gm5424 PE=3 SV=1	2	9	9	9	0	4	1	8	8	8	0	1	0	0	4	1	8	8	8	0	1	0	0	4	1	8	8	8	0	1	0	22.3	22.3	22.3	46.584	412	412;412		4	1	9	9
P16858;F8WJL5;D3YYI5;D3YU05;D3Z0Z9;F6QXU4;F6UT49;Q64467;Q8BJ40	P16858;F8WJL5;D3YYI5;D3YU05	23;18;15;13;10;6;4;3;2	23;18;15;13;10;6;4;3;2	23;18;15;13;10;6;4;3;2	Glyceraldehyde-3-phosphate dehydrogenase	Gapdh;Gm7293;Gm6316	>sp|P16858|G3P_MOUSE Glyceraldehyde-3-phosphate dehydrogenase OS=Mus musculus GN=Gapdh PE=1 SV=2;>tr|F8WJL5|F8WJL5_MOUSE Glyceraldehyde-3-phosphate dehydrogenase OS=Mus musculus GN=Gapdh PE=3 SV=1;>tr|D3YYI5|D3YYI5_MOUSE Glyceraldehyde-3-phosphate dehydrog	9	23	23	23	21	23	23	23	23	23	13	8	7	21	23	23	23	23	23	13	8	7	21	23	23	23	23	23	13	8	7	68.8	68.8	68.8	35.81	333	333;302;336;339;337;335;335;440;209	54	76	67	79	74
P17156	P17156	17	8	8	Heat shock-related 70 kDa protein 2	Hspa2	>sp|P17156|HSP72_MOUSE Heat shock-related 70 kDa protein 2 OS=Mus musculus GN=Hspa2 PE=1 SV=2	1	17	8	8	12	13	13	14	15	14	9	8	9	4	5	4	6	6	5	0	0	0	4	5	4	6	6	5	0	0	0	28.6	15.6	15.6	69.641	633	633	4	5	4	6	6
P17182;B1ARR7;Q6PHC1;B0QZL1;D3Z2S4;D3YVD3;B1ARR6;P21550;Q5SX59;Q5SX60;Q5SX61	P17182;B1ARR7	7;4;3;3;2;2;2;1;1;1;1	7;4;3;3;2;2;2;1;1;1;1	5;2;3;1;0;0;0;0;0;0;0	Alpha-enolase	Eno1	>sp|P17182|ENOA_MOUSE Alpha-enolase OS=Mus musculus GN=Eno1 PE=1 SV=3;>tr|B1ARR7|B1ARR7_MOUSE Alpha-enolase (Fragment) OS=Mus musculus GN=Eno1 PE=4 SV=1	11	7	7	5	5	5	5	7	7	7	2	4	2	5	5	5	7	7	7	2	4	2	3	4	4	5	5	5	1	2	1	20.5	20.5	13.4	47.14	434	434;119;366;221;162;122;67;434;196;80;70	5	5	5	7	7
P17183;D3Z6E4	P17183;D3Z6E4	6;4	4;2	4;2	Gamma-enolase;Enolase	Eno2	>sp|P17183|ENOG_MOUSE Gamma-enolase OS=Mus musculus GN=Eno2 PE=1 SV=2;>tr|D3Z6E4|D3Z6E4_MOUSE Enolase OS=Mus musculus GN=Eno2 PE=3 SV=1	2	6	4	4	4	3	2	3	3	3	1	2	1	2	2	1	1	1	1	0	0	0	2	2	1	1	1	1	0	0	0	21	13.8	13.8	47.296	434	434;315	3	2	1	1	1
P17426;P17426-2;F6TPX8;F6VSP9	P17426;P17426-2	38;38;11;1	38;38;11;1	31;31;11;1	AP-2 complex subunit alpha-1	Ap2a1	>sp|P17426|AP2A1_MOUSE AP-2 complex subunit alpha-1 OS=Mus musculus GN=Ap2a1 PE=1 SV=1;>sp|P17426-2|AP2A1_MOUSE Isoform B of AP-2 complex subunit alpha-1 OS=Mus musculus GN=Ap2a1	4	38	38	31	27	30	27	37	34	33	19	0	0	27	30	27	37	34	33	19	0	0	21	24	21	30	27	27	15	0	0	47.5	47.5	39.2	107.66	977	977;955;317;57	31	39	33	48	46
P17427;E9PWD0	P17427	37;1	30;0	30;0	AP-2 complex subunit alpha-2	Ap2a2	>sp|P17427|AP2A2_MOUSE AP-2 complex subunit alpha-2 OS=Mus musculus GN=Ap2a2 PE=1 SV=2	2	37	30	30	29	34	28	33	34	33	14	0	0	23	28	22	26	27	27	10	0	0	23	28	22	26	27	27	10	0	0	48.7	40.1	40.1	104.02	938	938;38	28	37	30	39	40
P17710-3;P17710;P17710-4;G3UVV4;P17710-2;D3Z365;D3YYR4;O08528;E9Q5B5;D3Z105;Q91W97;B4YB29;Q3TRM8;E9Q8S8;E9Q3Z4;F6QD41;E9Q9M6	P17710-3;P17710;P17710-4;G3UVV4;P17710-2	46;44;44;44;42;12;12;4;4;4;3;2;1;1;1;1;1	46;44;44;44;42;12;12;4;4;4;3;2;1;1;1;1;1	46;44;44;44;42;12;12;4;4;4;3;2;1;1;1;1;1	Hexokinase-1	Hk1	>sp|P17710-3|HXK1_MOUSE Isoform HK1 of Hexokinase-1 OS=Mus musculus GN=Hk1;>sp|P17710|HXK1_MOUSE Hexokinase-1 OS=Mus musculus GN=Hk1 PE=1 SV=3;>sp|P17710-4|HXK1_MOUSE Isoform HK1-SC of Hexokinase-1 OS=Mus musculus GN=Hk1;>tr|G3UVV4|G3UVV4_MOUSE Hexokinase	17	46	46	46	38	44	40	44	45	46	25	1	0	38	44	40	44	45	46	25	1	0	38	44	40	44	45	46	25	1	0	54.2	54.2	54.2	102.3	918	918;974;922;917;945;223;184;917;889;80;915;49;922;877;867;99;43	54	68	60	69	73
P17742;F8VPN3	P17742;F8VPN3	9;5	9;5	9;5	Peptidyl-prolyl cis-trans isomerase A;Peptidyl-prolyl cis-trans isomerase	Ppia;Gm5160	>sp|P17742|PPIA_MOUSE Peptidyl-prolyl cis-trans isomerase A OS=Mus musculus GN=Ppia PE=1 SV=2;>tr|F8VPN3|F8VPN3_MOUSE Peptidyl-prolyl cis-trans isomerase OS=Mus musculus GN=Gm5160 PE=3 SV=2	2	9	9	9	5	8	9	8	8	8	8	6	7	5	8	9	8	8	8	8	6	7	5	8	9	8	8	8	8	6	7	51.8	51.8	51.8	17.971	164	164;147	5	14	13	12	13
P17751;H7BXC3	P17751;H7BXC3	11;9	11;9	11;9	Triosephosphate isomerase	Tpi1	>sp|P17751|TPIS_MOUSE Triosephosphate isomerase OS=Mus musculus GN=Tpi1 PE=1 SV=4;>tr|H7BXC3|H7BXC3_MOUSE Triosephosphate isomerase OS=Mus musculus GN=Tpi1 PE=3 SV=1	2	11	11	11	5	7	6	5	7	10	1	2	1	5	7	6	5	7	10	1	2	1	5	7	6	5	7	10	1	2	1	38.5	38.5	38.5	32.191	299	299;167	6	9	7	6	7
P17809	P17809	4	4	4	Solute carrier family 2, facilitated glucose transporter member 1	Slc2a1	>sp|P17809|GTR1_MOUSE Solute carrier family 2, facilitated glucose transporter member 1 OS=Mus musculus GN=Slc2a1 PE=1 SV=4	1	4	4	4	2	1	1	4	4	3	0	0	0	2	1	1	4	4	3	0	0	0	2	1	1	4	4	3	0	0	0	5.9	5.9	5.9	53.984	492	492	2	1	1	4	4
P17879;Q61696	P17879;Q61696	12;12	9;9	5;5	Heat shock 70 kDa protein 1B;Heat shock 70 kDa protein 1A	Hspa1b;Hspa1a	>sp|P17879|HS71B_MOUSE Heat shock 70 kDa protein 1B OS=Mus musculus GN=Hspa1b PE=1 SV=3;>sp|Q61696|HS71A_MOUSE Heat shock 70 kDa protein 1A OS=Mus musculus GN=Hspa1a PE=1 SV=2	2	12	9	5	3	5	5	11	10	11	3	2	2	0	2	2	8	7	8	0	0	0	0	1	0	5	4	4	0	0	0	24	16.5	8.7	70.175	642	642;641		3	2	11	10
P18242;F6Y6L6;F8WIR1	P18242;F6Y6L6;F8WIR1	2;1;1	2;1;1	2;1;1	Cathepsin D	Ctsd	>sp|P18242|CATD_MOUSE Cathepsin D OS=Mus musculus GN=Ctsd PE=1 SV=1;>tr|F6Y6L6|F6Y6L6_MOUSE Cathepsin D (Fragment) OS=Mus musculus GN=Ctsd PE=3 SV=1;>tr|F8WIR1|F8WIR1_MOUSE Cathepsin D OS=Mus musculus GN=Ctsd PE=3 SV=1	3	2	2	2	0	0	0	1	1	2	0	0	0	0	0	0	1	1	2	0	0	0	0	0	0	1	1	2	0	0	0	5.4	5.4	5.4	44.953	410	410;278;274				1	1
F8WGL3;P18760;P45591	F8WGL3;P18760	8;8;1	8;8;1	8;8;1	Cofilin-1	Cfl1	>tr|F8WGL3|F8WGL3_MOUSE Cofilin-1 OS=Mus musculus GN=Cfl1 PE=4 SV=1;>sp|P18760|COF1_MOUSE Cofilin-1 OS=Mus musculus GN=Cfl1 PE=1 SV=3	3	8	8	8	8	7	7	8	8	8	6	3	2	8	7	7	8	8	8	6	3	2	8	7	7	8	8	8	6	3	2	43.6	43.6	43.6	24.576	227	227;166;166	8	8	10	12	13
P18872;P18872-2;D3Z2M7;F7BLT7;F6WC15;F6W1B2;A2AE31	P18872;P18872-2;D3Z2M7;F7BLT7	18;14;13;9;4;3;1	18;14;13;9;4;3;1	16;12;12;9;4;3;0	Guanine nucleotide-binding protein G(o) subunit alpha	Gnao1	>sp|P18872|GNAO_MOUSE Guanine nucleotide-binding protein G(o) subunit alpha OS=Mus musculus GN=Gnao1 PE=1 SV=3;>sp|P18872-2|GNAO_MOUSE Isoform Alpha-2 of Guanine nucleotide-binding protein G(o) subunit alpha OS=Mus musculus GN=Gnao1;>tr|D3Z2M7|D3Z2M7_MOUSE	7	18	18	16	12	16	14	18	17	16	9	3	2	12	16	14	18	17	16	9	3	2	10	14	12	16	15	14	7	2	1	58.5	58.5	52	40.084	354	354;354;179;101;109;74;113	20	35	27	41	36
P19096	P19096	68	68	68	Fatty acid synthase;[Acyl-carrier-protein] S-acetyltransferase;[Acyl-carrier-protein] S-malonyltransferase;3-oxoacyl-[acyl-carrier-protein] synthase;3-oxoacyl-[acyl-carrier-protein] reductase;3-hydroxypalmitoyl-[acyl-carrier-protein] dehydratase;Enoyl-[acyl-carrier-protein] reductase;Oleoyl-[acyl-carrier-protein] hydrolase	Fasn	>sp|P19096|FAS_MOUSE Fatty acid synthase OS=Mus musculus GN=Fasn PE=1 SV=2	1	68	68	68	28	35	31	60	60	53	4	0	0	28	35	31	60	60	53	4	0	0	28	35	31	60	60	53	4	0	0	36.4	36.4	36.4	272.43	2504	2504	29	38	35	72	71
P19157;P46425	P19157;P46425	2;1	2;1	2;1	Glutathione S-transferase P 1;Glutathione S-transferase P 2	Gstp1;Gstp2	>sp|P19157|GSTP1_MOUSE Glutathione S-transferase P 1 OS=Mus musculus GN=Gstp1 PE=1 SV=2;>sp|P46425|GSTP2_MOUSE Glutathione S-transferase P 2 OS=Mus musculus GN=Gstp2 PE=2 SV=2	2	2	2	2	0	1	1	1	0	0	1	1	1	0	1	1	1	0	0	1	1	1	0	1	1	1	0	0	1	1	1	12.9	12.9	12.9	23.609	210	210;210		1	1	1
P19324	P19324	1	1	1	Serpin H1	Serpinh1	>sp|P19324|SERPH_MOUSE Serpin H1 OS=Mus musculus GN=Serpinh1 PE=1 SV=3	1	1	1	1	0	0	0	1	1	1	0	0	0	0	0	0	1	1	1	0	0	0	0	0	0	1	1	1	0	0	0	2.6	2.6	2.6	46.533	417	417				1	1
P20029	P20029	23	21	21	78 kDa glucose-regulated protein	Hspa5	>sp|P20029|GRP78_MOUSE 78 kDa glucose-regulated protein OS=Mus musculus GN=Hspa5 PE=1 SV=3	1	23	21	21	14	20	20	23	21	20	12	6	4	12	18	18	21	19	18	10	4	2	12	18	18	21	19	18	10	4	2	39.2	37.6	37.6	72.421	655	655	13	22	23	28	24
P20108	P20108	3	3	3	Thioredoxin-dependent peroxide reductase, mitochondrial	Prdx3	>sp|P20108|PRDX3_MOUSE Thioredoxin-dependent peroxide reductase, mitochondrial OS=Mus musculus GN=Prdx3 PE=1 SV=1	1	3	3	3	2	3	2	2	2	2	1	2	0	2	3	2	2	2	2	1	2	0	2	3	2	2	2	2	1	2	0	14.4	14.4	14.4	28.127	257	257	2	4	2	2	2
[truncated: 1,572 more rows]
[truncated: 59 more columns]

## Sheet: Accepted
Protein IDs	Majority protein IDs	Peptide counts (all)	Peptide counts (razor+unique)	Peptide counts (unique)	Protein names	Gene names	Fasta headers	Proteins	Peptides	Razor + unique peptides	Unique peptides	Peptides S01	Peptides S02	Peptides S03	Peptides S04	Peptides S05	Peptides S06	Peptides S07	Peptides S08	Peptides S09	Razor + unique peptides S01	Razor + unique peptides S02	Razor + unique peptides S03	Razor + unique peptides S04	Razor + unique peptides S05	Razor + unique peptides S06	Razor + unique peptides S07	Razor + unique peptides S08	Razor + unique peptides S09	Unique peptides S01	Unique peptides S02	Unique peptides S03	Unique peptides S04	Unique peptides S05	Unique peptides S06	Unique peptides S07	Unique peptides S08	Unique peptides S09	Sequence coverage [%]	Unique + razor sequence coverage [%]	Unique sequence coverage [%]	Mol. weight [kDa]	Sequence length	Sequence lengths	Experiment S01	Experiment S02	Experiment S03	Experiment S04	Experiment S05
[truncated: 1,885 more rows]
[truncated: 96 more columns]

[truncated: 7 more sheets: Rejected, Summary_Sig, Summary_nonsig, cf Sarraf 2013 Class 1, MOM ubiquitination targets, Mfn2 ubiquitination, Summary_Mitocarta]
